# Supplementary material for: The crystal structures, Hirshfeld surface analyses and energy frameworks of 8-{1-[3-(cyclo­pent-1-en-1-yl)benz­yl]piperidin-4-yl}-2-meth­oxy­quinoline and 8-{4-[3-(cyclo­pent-1-en-1-yl)benz­yl]piperazin-1-yl}-2-meth­oxy­quinoline
Source: Acta Crystallogr E Crystallogr Commun. 2021 Mar 9;77(Pt 4):372–7. doi: 10.1107/S2056989021002474 (PMC8025868; doi:10.1107/S2056989021002474)
Supplement: Supplementary file 1 [file e-77-00372-sup1.cif]

##############################################################################
#                                                                            #
# This CIF contains the data in a paper accepted for publication in          #
# Acta Crystallographica Section E. It conforms to the requirements of       #
# Notes for Authors for Acta Crystallographica Section E, and has been       #
# peer reviewed under the auspices of the IUCr Commission on Journals.       #
#                                                                            #
# Full details of the Crystallographic Information File format               #
# are given in the paper "The Crystallographic Information File (CIF):       #
# a New Standard Archive File for Crystallography" by S. R. Hall, F. H.      #
# Allen and I. D. Brown [Acta Cryst. (1991), A47, 655-685].                  #
#                                                                            #
# The current version of the core CIF dictionary is obtainable from          #
# ftp://ftp.iucr.org/pub/cif_core.dic.                                       #
#                                                                            #
# Software is freely available for graphical display of the structure(s)     #
# in this CIF. For information consult the CIF software page                 #
# http://www.iucr.org/resources/cif/software.                                #
#                                                                            #
# This file may be used for bona fide research purposes within the           #
# scientific community so long as proper attribution is given to the journal # 
# article from which it was obtained.                                        #
#                                                                            #
##############################################################################
data_I
_audit_creation_method     'SHELXL-2018/3'
_chemical_name_systematic
;
8-{1-[3-(Cyclopent-1-en-1-yl)benzyl]piperidin-4-yl}-2-methoxyquinoline
;
_chemical_name_common     ?
_chemical_formula_moiety     'C27 H30 N2 O'
_chemical_formula_sum     'C27 H30 N2 O'
_chemical_formula_iupac     'C27 H30 N2 O'
_chemical_formula_weight     398.53
_chemical_melting_point     ?
_space_group_crystal_system     triclinic
_space_group_name_H-M_alt     'P -1'
_space_group_name_Hall     '-P 1'
loop_
    _space_group_symop_operation_xyz
    'x, y, z'
    '-x, -y, -z'
_cell_length_a     7.7099(7)
_cell_length_b     11.2838(10)
_cell_length_c     12.9539(13)
_cell_angle_alpha     89.413(8)
_cell_angle_beta     79.094(7)
_cell_angle_gamma     82.270(7)
_cell_volume     1096.41(18)
_cell_formula_units_Z     2
_cell_measurement_reflns_used     8113
_cell_measurement_theta_min     1.60
_cell_measurement_theta_max     26.13
_cell_measurement_temperature     173(2)
_exptl_crystal_description     'block'
_exptl_crystal_colour     'colourless'
_exptl_crystal_size_max     0.450
_exptl_crystal_size_mid     0.370
_exptl_crystal_size_min     0.250
_exptl_crystal_density_diffrn     1.207
_exptl_crystal_density_meas     ?
_exptl_crystal_density_method     ?
_exptl_crystal_F_000     428
_exptl_absorpt_coefficient_mu     0.073
_exptl_absorpt_correction_type     multi-scan
_exptl_absorpt_process_details
;
(MULABS; Spek, 2020)
;
_exptl_absorpt_correction_T_min     0.8967
_exptl_absorpt_correction_T_max     1.0000
_diffrn_ambient_temperature     173(2)
_diffrn_source     'sealed X-ray tube, 12 x 0.4 mm long-fine focus'
_diffrn_radiation_type     MoK\a
_diffrn_radiation_wavelength     0.71073
_diffrn_radiation_source     'fine-focus sealed tube'
_diffrn_radiation_monochromator     'plane graphite'
_diffrn_measurement_device_type     'STOE IPDS 2'
_diffrn_measurement_device     '2-circle goniometer'
_diffrn_measurement_method     '\f + \w scans'
_diffrn_detector     'image plate (34 cm diameter)'
_diffrn_detector_area_resol_mean     ?
_diffrn_reflns_number     14097
_diffrn_reflns_av_R_equivalents     0.0376
_diffrn_reflns_av_unetI/netI     0.0508
_diffrn_reflns_theta_min     1.822
_diffrn_reflns_theta_max     25.638
_diffrn_reflns_theta_full     25.242
_diffrn_measured_fraction_theta_max     0.999
_diffrn_measured_fraction_theta_full     0.999
_diffrn_reflns_limit_h_min     -9
_diffrn_reflns_limit_h_max     9
_diffrn_reflns_limit_k_min     -13
_diffrn_reflns_limit_k_max     13
_diffrn_reflns_limit_l_min     -15
_diffrn_reflns_limit_l_max     15
_refine_special_details     ?
_reflns_number_total     4138
_reflns_number_gt     2585
_reflns_threshold_expression     'I > 2\s(I)'
_refine_ls_structure_factor_coef     Fsqd
_refine_ls_matrix_type     full
_refine_ls_R_factor_all     0.0629
_refine_ls_R_factor_gt     0.0354
_refine_ls_wR_factor_gt     0.0792
_refine_ls_wR_factor_ref     0.0837
_refine_ls_goodness_of_fit_ref     0.829
_refine_ls_restrained_S_all     0.829
_refine_ls_number_reflns     4138
_refine_ls_number_parameters     273
_refine_ls_number_restraints     0
_refine_ls_hydrogen_treatment     constr
_refine_ls_weighting_scheme     calc
_refine_ls_weighting_details
                      'w=1/[\s^2^(Fo^2^)+(0.0484P)^2^] where P=(Fo^2^+2Fc^2^)/3'
_atom_sites_solution_hydrogens     geom
_atom_sites_solution_primary     direct
_atom_sites_solution_secondary     difmap
_refine_ls_shift/su_max     0.000
_refine_ls_shift/su_mean     0.000
_refine_diff_density_max     0.312
_refine_diff_density_min     -0.185
_refine_ls_extinction_method
;
(<i>SHELXL2018/3</i>; Sheldrick, 2015)
;
_refine_ls_extinction_coef     0.0094(16)
_refine_ls_extinction_expression
                                  'Fc^*^=kFc[1+0.001xFc^2^\l^3^/sin(2\q)]^-1/4^'
loop_
    _atom_type_symbol
    _atom_type_description
    _atom_type_scat_dispersion_real
    _atom_type_scat_dispersion_imag
    _atom_type_scat_source
    'C' 'C' 0.0033 0.0016
                         'International Tables Vol C Tables 4.2.6.8 and 6.1.1.4'
    'H' 'H' 0.0000 0.0000
                         'International Tables Vol C Tables 4.2.6.8 and 6.1.1.4'
    'N' 'N' 0.0061 0.0033
                         'International Tables Vol C Tables 4.2.6.8 and 6.1.1.4'
    'O' 'O' 0.0106 0.0060
                         'International Tables Vol C Tables 4.2.6.8 and 6.1.1.4'
_computing_data_collection
;
X-Area (Stoe & Cie, 2009)
;
_computing_cell_refinement
;
X-Area (Stoe & Cie, 2009)
;
_computing_data_reduction
;
X-RED32 (Stoe & Cie, 2009)
;
_computing_structure_solution
;
SHELXS97 (Sheldrick, 2008)
;
_computing_structure_refinement
;
<i>SHELXL2018/3</i> (Sheldrick, 2015)
;
_computing_molecular_graphics
;
PLATON  (Spek, 2020) and Mercury (Macrae <i>et al.</i>,  2020)
;
_computing_publication_material
;
<i>SHELXL2018/3</i> (Sheldrick, 2015), PLATON (Spek, 2020) and
publCIF (Westrip, 2010)
;
loop_
    _atom_site_type_symbol
    _atom_site_label
    _atom_site_fract_x
    _atom_site_fract_y
    _atom_site_fract_z
    _atom_site_U_iso_or_equiv
    _atom_site_adp_type
    _atom_site_calc_flag
    _atom_site_occupancy
    _atom_site_disorder_assembly
    _atom_site_disorder_group
    O O1 -0.31520(16) 0.30564(11) 0.39378(9) 0.0592(3) Uani d 1 . .
    N N1 -0.09673(16) 0.31466(10) 0.24743(9) 0.0366(3) Uani d 1 . .
    N N2 0.39949(15) 0.61267(9) 0.18470(8) 0.0279(3) Uani d 1 . .
    C C1 -0.2350(2) 0.26704(14) 0.29519(13) 0.0446(4) Uani d 1 . .
    C C2 -0.3120(2) 0.17738(15) 0.25111(16) 0.0533(5) Uani d 1 . .
    H H2 -0.409740 0.143721 0.290814 0.064 Uiso calc 1 . .
    C C3 -0.2430(2) 0.14117(14) 0.15136(16) 0.0514(5) Uani d 1 . .
    H H3 -0.293407 0.081958 0.119624 0.062 Uiso calc 1 . .
    C C4 -0.0953(2) 0.19087(12) 0.09322(13) 0.0398(4) Uani d 1 . .
    C C5 -0.0161(2) 0.15780(13) -0.01128(13) 0.0445(4) Uani d 1 . .
    H H5 -0.065366 0.102091 -0.047870 0.053 Uiso calc 1 . .
    C C6 0.1305(2) 0.20515(13) -0.06017(13) 0.0429(4) Uani d 1 . .
    H H6 0.182521 0.182977 -0.130942 0.051 Uiso calc 1 . .
    C C7 0.2054(2) 0.28677(12) -0.00641(11) 0.0361(3) Uani d 1 . .
    H H7 0.309298 0.317564 -0.041440 0.043 Uiso calc 1 . .
    C C8 0.13307(19) 0.32336(11) 0.09513(11) 0.0303(3) Uani d 1 . .
    C C9 -0.02281(19) 0.27612(11) 0.14589(11) 0.0338(3) Uani d 1 . .
    C C10 0.21444(18) 0.40881(11) 0.15518(10) 0.0291(3) Uani d 1 . .
    H H10 0.191957 0.384932 0.230597 0.035 Uiso calc 1 . .
    C C11 0.41514(18) 0.40490(11) 0.12068(11) 0.0322(3) Uani d 1 . .
    H H11A 0.474251 0.322324 0.126794 0.039 Uiso calc 1 . .
    H H11B 0.442908 0.428067 0.046058 0.039 Uiso calc 1 . .
    C C12 0.48648(19) 0.48939(11) 0.18812(11) 0.0323(3) Uani d 1 . .
    H H12A 0.467098 0.462037 0.261762 0.039 Uiso calc 1 . .
    H H12B 0.616450 0.486966 0.163034 0.039 Uiso calc 1 . .
    C C13 0.20593(18) 0.61870(12) 0.21814(11) 0.0323(3) Uani d 1 . .
    H H13A 0.149684 0.702328 0.213674 0.039 Uiso calc 1 . .
    H H13B 0.178461 0.594316 0.292439 0.039 Uiso calc 1 . .
    C C14 0.12757(19) 0.53857(11) 0.15092(11) 0.0332(3) Uani d 1 . .
    H H14A 0.147602 0.565916 0.077284 0.040 Uiso calc 1 . .
    H H14B -0.002595 0.543682 0.176720 0.040 Uiso calc 1 . .
    C C15 0.47093(19) 0.68831(11) 0.25299(10) 0.0310(3) Uani d 1 . .
    H H15A 0.602393 0.678391 0.231762 0.037 Uiso calc 1 . .
    H H15B 0.442130 0.660363 0.326154 0.037 Uiso calc 1 . .
    C C16 0.40022(18) 0.81994(11) 0.25048(10) 0.0289(3) Uani d 1 . .
    C C17 0.38518(19) 0.87725(12) 0.15602(11) 0.0339(3) Uani d 1 . .
    H H17 0.416942 0.833137 0.091594 0.041 Uiso calc 1 . .
    C C18 0.3239(2) 0.99862(12) 0.15611(11) 0.0371(4) Uani d 1 . .
    H H18 0.314063 1.037213 0.091545 0.045 Uiso calc 1 . .
    C C19 0.27704(19) 1.06377(12) 0.24901(11) 0.0352(3) Uani d 1 . .
    H H19 0.234929 1.146760 0.247712 0.042 Uiso calc 1 . .
    C C20 0.29069(18) 1.00935(11) 0.34499(11) 0.0303(3) Uani d 1 . .
    C C21 0.35196(18) 0.88669(11) 0.34328(10) 0.0296(3) Uani d 1 . .
    H H21 0.360782 0.847843 0.407859 0.036 Uiso calc 1 . .
    C C22 0.24386(19) 1.07783(13) 0.44478(11) 0.0353(3) Uani d 1 . .
    C C23 0.2242(2) 1.02292(14) 0.54733(12) 0.0479(4) Uani d 1 . .
    H H23A 0.339477 0.978796 0.557619 0.057 Uiso calc 1 . .
    H H23B 0.135586 0.966088 0.553796 0.057 Uiso calc 1 . .
    C C24 0.1619(2) 1.12327(15) 0.62848(13) 0.0535(5) Uani d 1 . .
    H H24A 0.234142 1.114906 0.684369 0.064 Uiso calc 1 . .
    H H24B 0.035106 1.122668 0.661147 0.064 Uiso calc 1 . .
    C C25 0.1867(3) 1.23818(16) 0.56826(15) 0.0723(6) Uani d 1 . .
    H H25A 0.078370 1.297650 0.585603 0.087 Uiso calc 1 . .
    H H25B 0.289265 1.273337 0.584998 0.087 Uiso calc 1 . .
    C C26 0.2204(2) 1.20096(14) 0.45501(13) 0.0526(5) Uani d 1 . .
    H H26 0.225071 1.254655 0.397896 0.063 Uiso calc 1 . .
    C C27 -0.2468(3) 0.40355(19) 0.43470(14) 0.0682(6) Uani d 1 . .
    H H27C -0.321335 0.429785 0.502637 0.102 Uiso calc 1 . .
    H H27B -0.248148 0.469981 0.385397 0.102 Uiso calc 1 . .
    H H27A -0.124284 0.377844 0.444035 0.102 Uiso calc 1 . .
loop_
    _atom_site_aniso_label
    _atom_site_aniso_U_11
    _atom_site_aniso_U_22
    _atom_site_aniso_U_33
    _atom_site_aniso_U_12
    _atom_site_aniso_U_13
    _atom_site_aniso_U_23
    O1 0.0465(7) 0.0720(8) 0.0567(8) -0.0146(6) -0.0006(6) 0.0222(6)
    N1 0.0313(7) 0.0348(6) 0.0441(8) -0.0057(5) -0.0078(6) 0.0124(6)
    N2 0.0288(6) 0.0232(5) 0.0319(6) -0.0030(5) -0.0068(5) -0.0030(5)
    C1 0.0350(9) 0.0479(9) 0.0511(10) -0.0067(7) -0.0087(8) 0.0216(8)
    C2 0.0372(10) 0.0484(10) 0.0812(14) -0.0197(8) -0.0207(9) 0.0316(9)
    C3 0.0460(10) 0.0363(9) 0.0805(13) -0.0133(8) -0.0292(10) 0.0149(8)
    C4 0.0372(9) 0.0248(7) 0.0633(11) -0.0061(6) -0.0240(8) 0.0107(7)
    C5 0.0550(11) 0.0267(7) 0.0599(11) -0.0050(7) -0.0318(9) -0.0018(7)
    C6 0.0550(11) 0.0321(8) 0.0446(9) -0.0025(7) -0.0190(8) -0.0044(7)
    C7 0.0442(9) 0.0273(7) 0.0384(8) -0.0051(6) -0.0115(7) -0.0012(6)
    C8 0.0343(8) 0.0212(6) 0.0366(8) -0.0025(6) -0.0112(6) 0.0035(6)
    C9 0.0359(9) 0.0242(7) 0.0433(9) -0.0029(6) -0.0138(7) 0.0081(6)
    C10 0.0339(8) 0.0239(7) 0.0295(7) -0.0046(6) -0.0054(6) 0.0016(5)
    C11 0.0334(8) 0.0235(7) 0.0387(8) -0.0013(6) -0.0064(6) -0.0022(6)
    C12 0.0305(8) 0.0268(7) 0.0390(8) -0.0003(6) -0.0074(6) -0.0005(6)
    C13 0.0297(8) 0.0267(7) 0.0388(8) -0.0008(6) -0.0038(6) -0.0035(6)
    C14 0.0307(8) 0.0258(7) 0.0433(8) -0.0026(6) -0.0081(7) -0.0019(6)
    C15 0.0365(8) 0.0280(7) 0.0298(7) -0.0045(6) -0.0092(6) -0.0019(6)
    C16 0.0291(8) 0.0269(7) 0.0327(7) -0.0069(6) -0.0083(6) -0.0023(6)
    C17 0.0397(9) 0.0324(7) 0.0311(8) -0.0066(6) -0.0094(6) -0.0036(6)
    C18 0.0451(9) 0.0324(8) 0.0381(8) -0.0083(7) -0.0170(7) 0.0053(6)
    C19 0.0373(9) 0.0262(7) 0.0454(9) -0.0049(6) -0.0159(7) -0.0001(6)
    C20 0.0250(7) 0.0295(7) 0.0379(8) -0.0059(6) -0.0080(6) -0.0051(6)
    C21 0.0295(8) 0.0292(7) 0.0319(8) -0.0066(6) -0.0083(6) 0.0010(6)
    C22 0.0297(8) 0.0356(8) 0.0416(8) -0.0007(6) -0.0113(7) -0.0080(6)
    C23 0.0545(11) 0.0502(10) 0.0390(9) -0.0037(8) -0.0108(8) -0.0090(7)
    C24 0.0506(11) 0.0626(11) 0.0459(10) -0.0050(9) -0.0063(8) -0.0198(8)
    C25 0.0945(16) 0.0519(11) 0.0676(13) 0.0138(11) -0.0228(12) -0.0270(10)
    C26 0.0671(12) 0.0368(9) 0.0506(10) 0.0005(8) -0.0076(9) -0.0114(7)
    C27 0.0631(13) 0.0942(15) 0.0441(10) -0.0159(12) 0.0017(9) 0.0036(10)
_geom_special_details
;
 All esds (except the esd in the dihedral angle between two l.s. planes)
 are estimated using the full covariance matrix.  The cell esds are taken
 into account individually in the estimation of esds in distances, angles
 and torsion angles; correlations between esds in cell parameters are only
 used when they are defined by crystal symmetry.  An approximate (isotropic)
 treatment of cell esds is used for estimating esds involving l.s. planes.
;
loop_
    _geom_bond_atom_site_label_1
    _geom_bond_atom_site_label_2
    _geom_bond_site_symmetry_2
    _geom_bond_distance
    _geom_bond_publ_flag
    O1 C1 . 1.358(2) ?
    O1 C27 . 1.433(2) ?
    N1 C1 . 1.3060(19) ?
    N1 C9 . 1.3804(19) ?
    N2 C15 . 1.4631(16) ?
    N2 C12 . 1.4649(16) ?
    N2 C13 . 1.4656(17) ?
    C1 C2 . 1.416(2) ?
    C2 C3 . 1.346(2) ?
    C2 H2 . 0.9500 ?
    C3 C4 . 1.420(2) ?
    C3 H3 . 0.9500 ?
    C4 C5 . 1.407(2) ?
    C4 C9 . 1.416(2) ?
    C5 C6 . 1.360(2) ?
    C5 H5 . 0.9500 ?
    C6 C7 . 1.405(2) ?
    C6 H6 . 0.9500 ?
    C7 C8 . 1.3723(19) ?
    C7 H7 . 0.9500 ?
    C8 C9 . 1.424(2) ?
    C8 C10 . 1.5137(19) ?
    C10 C11 . 1.5220(19) ?
    C10 C14 . 1.5310(18) ?
    C10 H10 . 1.0000 ?
    C11 C12 . 1.5214(19) ?
    C11 H11A . 0.9900 ?
    C11 H11B . 0.9900 ?
    C12 H12A . 0.9900 ?
    C12 H12B . 0.9900 ?
    C13 C14 . 1.5175(19) ?
    C13 H13A . 0.9900 ?
    C13 H13B . 0.9900 ?
    C14 H14A . 0.9900 ?
    C14 H14B . 0.9900 ?
    C15 C16 . 1.5140(18) ?
    C15 H15A . 0.9900 ?
    C15 H15B . 0.9900 ?
    C16 C21 . 1.3873(18) ?
    C16 C17 . 1.3951(18) ?
    C17 C18 . 1.3873(19) ?
    C17 H17 . 0.9500 ?
    C18 C19 . 1.379(2) ?
    C18 H18 . 0.9500 ?
    C19 C20 . 1.3966(19) ?
    C19 H19 . 0.9500 ?
    C20 C21 . 1.4001(18) ?
    C20 C22 . 1.4721(19) ?
    C21 H21 . 0.9500 ?
    C22 C26 . 1.381(2) ?
    C22 C23 . 1.450(2) ?
    C23 C24 . 1.518(2) ?
    C23 H23A . 0.9900 ?
    C23 H23B . 0.9900 ?
    C24 C25 . 1.522(3) ?
    C24 H24A . 0.9900 ?
    C24 H24B . 0.9900 ?
    C25 C26 . 1.495(2) ?
    C25 H25A . 0.9900 ?
    C25 H25B . 0.9900 ?
    C26 H26 . 0.9500 ?
    C27 H27C . 0.9800 ?
    C27 H27B . 0.9800 ?
    C27 H27A . 0.9800 ?
loop_
    _geom_angle_atom_site_label_1
    _geom_angle_atom_site_label_2
    _geom_angle_atom_site_label_3
    _geom_angle_site_symmetry_1
    _geom_angle_site_symmetry_3
    _geom_angle
    _geom_angle_publ_flag
    C1 O1 C27 . . 116.01(13) ?
    C1 N1 C9 . . 117.41(13) ?
    C15 N2 C12 . . 109.07(10) ?
    C15 N2 C13 . . 110.40(10) ?
    C12 N2 C13 . . 110.58(10) ?
    N1 C1 O1 . . 119.14(15) ?
    N1 C1 C2 . . 124.76(16) ?
    O1 C1 C2 . . 116.10(15) ?
    C3 C2 C1 . . 118.13(16) ?
    C3 C2 H2 . . 120.9 ?
    C1 C2 H2 . . 120.9 ?
    C2 C3 C4 . . 120.47(16) ?
    C2 C3 H3 . . 119.8 ?
    C4 C3 H3 . . 119.8 ?
    C5 C4 C9 . . 119.15(14) ?
    C5 C4 C3 . . 123.76(15) ?
    C9 C4 C3 . . 117.07(15) ?
    C6 C5 C4 . . 120.36(14) ?
    C6 C5 H5 . . 119.8 ?
    C4 C5 H5 . . 119.8 ?
    C5 C6 C7 . . 120.26(15) ?
    C5 C6 H6 . . 119.9 ?
    C7 C6 H6 . . 119.9 ?
    C8 C7 C6 . . 122.03(15) ?
    C8 C7 H7 . . 119.0 ?
    C6 C7 H7 . . 119.0 ?
    C7 C8 C9 . . 117.94(13) ?
    C7 C8 C10 . . 122.77(13) ?
    C9 C8 C10 . . 119.28(12) ?
    N1 C9 C4 . . 122.07(14) ?
    N1 C9 C8 . . 117.72(13) ?
    C4 C9 C8 . . 120.20(14) ?
    C8 C10 C11 . . 114.28(11) ?
    C8 C10 C14 . . 112.62(11) ?
    C11 C10 C14 . . 108.35(11) ?
    C8 C10 H10 . . 107.1 ?
    C11 C10 H10 . . 107.1 ?
    C14 C10 H10 . . 107.1 ?
    C12 C11 C10 . . 110.69(11) ?
    C12 C11 H11A . . 109.5 ?
    C10 C11 H11A . . 109.5 ?
    C12 C11 H11B . . 109.5 ?
    C10 C11 H11B . . 109.5 ?
    H11A C11 H11B . . 108.1 ?
    N2 C12 C11 . . 111.93(11) ?
    N2 C12 H12A . . 109.2 ?
    C11 C12 H12A . . 109.2 ?
    N2 C12 H12B . . 109.2 ?
    C11 C12 H12B . . 109.2 ?
    H12A C12 H12B . . 107.9 ?
    N2 C13 C14 . . 111.93(11) ?
    N2 C13 H13A . . 109.2 ?
    C14 C13 H13A . . 109.2 ?
    N2 C13 H13B . . 109.2 ?
    C14 C13 H13B . . 109.2 ?
    H13A C13 H13B . . 107.9 ?
    C13 C14 C10 . . 110.27(11) ?
    C13 C14 H14A . . 109.6 ?
    C10 C14 H14A . . 109.6 ?
    C13 C14 H14B . . 109.6 ?
    C10 C14 H14B . . 109.6 ?
    H14A C14 H14B . . 108.1 ?
    N2 C15 C16 . . 114.10(11) ?
    N2 C15 H15A . . 108.7 ?
    C16 C15 H15A . . 108.7 ?
    N2 C15 H15B . . 108.7 ?
    C16 C15 H15B . . 108.7 ?
    H15A C15 H15B . . 107.6 ?
    C21 C16 C17 . . 118.61(12) ?
    C21 C16 C15 . . 119.97(12) ?
    C17 C16 C15 . . 121.41(12) ?
    C18 C17 C16 . . 120.03(13) ?
    C18 C17 H17 . . 120.0 ?
    C16 C17 H17 . . 120.0 ?
    C19 C18 C17 . . 120.64(13) ?
    C19 C18 H18 . . 119.7 ?
    C17 C18 H18 . . 119.7 ?
    C18 C19 C20 . . 120.86(13) ?
    C18 C19 H19 . . 119.6 ?
    C20 C19 H19 . . 119.6 ?
    C19 C20 C21 . . 117.63(12) ?
    C19 C20 C22 . . 121.62(12) ?
    C21 C20 C22 . . 120.75(12) ?
    C16 C21 C20 . . 122.23(12) ?
    C16 C21 H21 . . 118.9 ?
    C20 C21 H21 . . 118.9 ?
    C26 C22 C23 . . 110.50(13) ?
    C26 C22 C20 . . 125.83(14) ?
    C23 C22 C20 . . 123.61(13) ?
    C22 C23 C24 . . 106.97(14) ?
    C22 C23 H23A . . 110.3 ?
    C24 C23 H23A . . 110.3 ?
    C22 C23 H23B . . 110.3 ?
    C24 C23 H23B . . 110.3 ?
    H23A C23 H23B . . 108.6 ?
    C23 C24 C25 . . 105.45(14) ?
    C23 C24 H24A . . 110.7 ?
    C25 C24 H24A . . 110.7 ?
    C23 C24 H24B . . 110.7 ?
    C25 C24 H24B . . 110.7 ?
    H24A C24 H24B . . 108.8 ?
    C26 C25 C24 . . 104.67(14) ?
    C26 C25 H25A . . 110.8 ?
    C24 C25 H25A . . 110.8 ?
    C26 C25 H25B . . 110.8 ?
    C24 C25 H25B . . 110.8 ?
    H25A C25 H25B . . 108.9 ?
    C22 C26 C25 . . 110.74(15) ?
    C22 C26 H26 . . 124.6 ?
    C25 C26 H26 . . 124.6 ?
    O1 C27 H27C . . 109.5 ?
    O1 C27 H27B . . 109.5 ?
    H27C C27 H27B . . 109.5 ?
    O1 C27 H27A . . 109.5 ?
    H27C C27 H27A . . 109.5 ?
    H27B C27 H27A . . 109.5 ?
loop_
    _geom_torsion_atom_site_label_1
    _geom_torsion_atom_site_label_2
    _geom_torsion_atom_site_label_3
    _geom_torsion_atom_site_label_4
    _geom_torsion_site_symmetry_1
    _geom_torsion_site_symmetry_2
    _geom_torsion_site_symmetry_3
    _geom_torsion_site_symmetry_4
    _geom_torsion
    _geom_torsion_publ_flag
    C9 N1 C1 O1 . . . . -177.72(13) ?
    C9 N1 C1 C2 . . . . 1.3(2) ?
    C27 O1 C1 N1 . . . . 4.3(2) ?
    C27 O1 C1 C2 . . . . -174.73(14) ?
    N1 C1 C2 C3 . . . . -2.6(2) ?
    O1 C1 C2 C3 . . . . 176.38(14) ?
    C1 C2 C3 C4 . . . . 0.9(2) ?
    C2 C3 C4 C5 . . . . -179.87(15) ?
    C2 C3 C4 C9 . . . . 1.8(2) ?
    C9 C4 C5 C6 . . . . 1.5(2) ?
    C3 C4 C5 C6 . . . . -176.80(14) ?
    C4 C5 C6 C7 . . . . 0.6(2) ?
    C5 C6 C7 C8 . . . . -1.3(2) ?
    C6 C7 C8 C9 . . . . -0.1(2) ?
    C6 C7 C8 C10 . . . . 178.45(13) ?
    C1 N1 C9 C4 . . . . 1.77(19) ?
    C1 N1 C9 C8 . . . . -177.04(12) ?
    C5 C4 C9 N1 . . . . 178.34(13) ?
    C3 C4 C9 N1 . . . . -3.28(19) ?
    C5 C4 C9 C8 . . . . -2.9(2) ?
    C3 C4 C9 C8 . . . . 175.50(12) ?
    C7 C8 C9 N1 . . . . -178.98(12) ?
    C10 C8 C9 N1 . . . . 2.42(18) ?
    C7 C8 C9 C4 . . . . 2.19(18) ?
    C10 C8 C9 C4 . . . . -176.41(12) ?
    C7 C8 C10 C11 . . . . -27.88(18) ?
    C9 C8 C10 C11 . . . . 150.65(12) ?
    C7 C8 C10 C14 . . . . 96.33(16) ?
    C9 C8 C10 C14 . . . . -85.14(15) ?
    C8 C10 C11 C12 . . . . -177.56(11) ?
    C14 C10 C11 C12 . . . . 55.98(14) ?
    C15 N2 C12 C11 . . . . 178.62(11) ?
    C13 N2 C12 C11 . . . . 57.05(14) ?
    C10 C11 C12 N2 . . . . -57.40(15) ?
    C15 N2 C13 C14 . . . . -178.41(11) ?
    C12 N2 C13 C14 . . . . -57.62(14) ?
    N2 C13 C14 C10 . . . . 58.07(15) ?
    C8 C10 C14 C13 . . . . 176.30(12) ?
    C11 C10 C14 C13 . . . . -56.28(15) ?
    C12 N2 C15 C16 . . . . 176.08(11) ?
    C13 N2 C15 C16 . . . . -62.24(15) ?
    N2 C15 C16 C21 . . . . 137.35(13) ?
    N2 C15 C16 C17 . . . . -43.88(18) ?
    C21 C16 C17 C18 . . . . 0.3(2) ?
    C15 C16 C17 C18 . . . . -178.47(14) ?
    C16 C17 C18 C19 . . . . -0.1(2) ?
    C17 C18 C19 C20 . . . . 0.2(2) ?
    C18 C19 C20 C21 . . . . -0.5(2) ?
    C18 C19 C20 C22 . . . . 179.07(14) ?
    C17 C16 C21 C20 . . . . -0.7(2) ?
    C15 C16 C21 C20 . . . . 178.14(13) ?
    C19 C20 C21 C16 . . . . 0.8(2) ?
    C22 C20 C21 C16 . . . . -178.83(13) ?
    C19 C20 C22 C26 . . . . -14.8(2) ?
    C21 C20 C22 C26 . . . . 164.79(15) ?
    C19 C20 C22 C23 . . . . 168.27(15) ?
    C21 C20 C22 C23 . . . . -12.2(2) ?
    C26 C22 C23 C24 . . . . 6.9(2) ?
    C20 C22 C23 C24 . . . . -175.72(14) ?
    C22 C23 C24 C25 . . . . -12.1(2) ?
    C23 C24 C25 C26 . . . . 12.6(2) ?
    C23 C22 C26 C25 . . . . 1.4(2) ?
    C20 C22 C26 C25 . . . . -175.90(16) ?
    C24 C25 C26 C22 . . . . -9.0(2) ?
loop_
    _geom_hbond_atom_site_label_D
    _geom_hbond_atom_site_label_H
    _geom_hbond_atom_site_label_A
    _geom_hbond_site_symmetry_A
    _geom_hbond_distance_DH
    _geom_hbond_distance_HA
    _geom_hbond_distance_DA
    _geom_hbond_angle_DHA
    _geom_hbond_publ_flag
    C18 H18 CgB 1_565 0.95 2.97 3.661(2) 131 yes
_shelx_space_group_comment
;
The symmetry employed for this shelxl refinement is uniquely defined
by the following loop, which should always be used as a source of
symmetry information in preference to the above space-group names.
They are only intended as comments.
;
_shelx_estimated_absorpt_T_min     0.968
_shelx_estimated_absorpt_T_max     0.982
_shelx_hkl_file
;
   9   3  -1    5.03    6.19
   9   3  -1    2.45    6.37
   9   3  -1    2.78    6.22
   9   2  -1    3.10    6.01
   9   2  -1    0.61    6.45
   9   2  -1   -0.23    6.38
   9   2  -1    0.64    7.68
   9   1  -1   16.04    6.26
   9   1  -1   13.27    6.13
   9   1  -1   10.71    6.44
   9   1  -1    9.99    6.34
   9   0  -1    2.66    6.35
   9  -1   0    2.67    6.23
   9  -1   0   -1.72    6.12
   9  -1   0    2.02    6.16
   8   8  -1   -0.03    6.13
   8   7  -1   14.00    6.19
  -8  -7   1   13.93    6.28
   8   7  -2    1.76    6.10
  -8  -7   2    0.16    6.32
   8   6  -1    0.07    5.77
  -8  -6   1    2.46    5.98
  -8  -6   2    6.46    6.10
   8   6  -2    9.86    6.07
  -8  -6   3    3.39    6.30
   8   6  -3    0.63    6.14
   8   5  -1    1.14   12.50
   8   5  -1    1.28   11.64
   8   5  -1    2.11    5.69
   8   5  -2    3.54    5.91
   8   5  -3    6.03    6.04
   8   5  -4    1.53    4.31
   8   4  -1   24.10    7.05
   8   4  -1   27.63    5.79
   8   4  -1   22.48    5.75
   8   4  -2   -0.91    5.65
   8   4  -2    0.04    7.97
   8   4  -2    0.89    8.18
   8   4  -3    0.82    4.13
   8   4  -3    1.72    7.17
   8   4  -3    1.77    8.32
   8   4  -4    3.99    7.61
   8   4  -4    3.22    8.68
   8   4  -4    4.30    5.91
   8   4  -5   -0.49    8.77
   8   4  -5    0.71    8.89
   8   4  -5    7.03    6.22
   8   3  -1    1.67    6.83
   8   3  -1    1.43    5.46
   8   3  -1    1.25    6.74
   8   3  -2   38.06    5.99
   8   3  -2   41.56    7.26
   8   3  -2   42.36    5.68
   8   3  -3    1.53    7.08
   8   3  -3    2.69    4.03
   8   3  -3   -0.13    5.93
   8   3  -4    3.26    5.89
   8   3  -4    3.61    7.51
   8   3  -4    1.80    7.41
   8   3  -5   -1.41    4.15
   8   3  -5    0.07    7.66
   8   3  -5   -0.53    7.61
   8   2  -1   21.10    5.71
   8   2  -1   18.47    5.71
   8   2  -1   21.05    5.50
   8   2  -2    0.87    5.68
   8   2  -2    1.55    3.92
   8   2  -2    1.78    6.71
   8   2  -3   -0.82    7.15
   8   2  -3    3.44    5.65
   8   2  -3    1.03    5.96
   8   2  -4    4.52    4.18
   8   2  -4    6.52    5.91
   8   2  -4    4.24    5.92
   8   2  -5    2.19    6.12
   8   2  -5    0.30    5.82
   8   2  -5    0.92    7.56
   8   1  -1    1.92    5.51
   8   1  -1    3.12    5.60
   8   1  -1    3.51    5.35
   8   1  -1    3.97    5.34
   8   1  -2   26.57    5.63
   8   1  -2   22.04    5.93
   8   1  -2   24.16    5.90
   8   1  -3   13.25    5.92
   8   1  -3   12.08    5.90
   8   1  -3   14.88    5.76
   8   1  -4    1.68    5.93
   8   1  -4    0.98    5.85
   8   1  -4    2.30    5.81
   8   1  -5   22.48    6.24
   8   1  -5   19.88    6.23
   8   1  -5   18.90    6.18
   8   0  -1   14.41    5.54
   8   0  -1   15.23    5.66
   8   0  -1   13.57    4.09
   8   0  -1   16.53    5.52
   8   0  -2    3.99    5.54
   8   0  -2   -0.41    5.77
   8   0  -2    2.47    5.65
   8   0  -2    3.42    5.58
   8   0  -3   17.23    5.83
   8   0  -3   12.20    5.89
   8   0  -3   14.57    4.18
   8   0  -3   12.15    5.79
   8   0  -4    2.18    4.16
   8   0  -4    2.80    4.22
   8   0  -4    3.60    5.88
   8   0  -4    3.22    5.88
   8   0  -5   -0.16    6.14
   8   0  -5    2.85    6.20
   8   0  -5    6.85    6.12
   8   0  -5    0.54    4.20
   8  -1   0    2.89    5.56
   8  -1   0    1.52    5.61
   8  -1   0    2.45    3.99
   8  -1   0    3.97    5.44
   8  -1  -1   -2.36    5.60
   8  -1  -1    0.71    4.03
   8  -1  -1    1.37    5.59
   8  -1  -1    1.49    5.64
   8  -1  -2   -0.42    4.04
   8  -1  -2   -0.99    4.05
   8  -1  -2    0.87    3.92
   8  -1  -2   -0.08    5.77
   8  -1  -3    0.56    5.83
   8  -1  -3    3.42    5.85
   8  -1  -3    2.39    5.77
   8  -1  -3   -1.17    5.92
   8  -1  -4    0.93    5.90
   8  -1  -4    3.72    6.14
   8  -1  -4    2.16    6.03
   8  -1  -4    0.73    5.97
   8  -2   0    0.59    3.85
   8  -2   0   -2.41    5.61
   8  -2   0    0.85    5.67
   8  -2   0   -1.09    5.75
   8  -2  -1    5.12    5.65
   8  -2  -1    2.22    5.66
   8  -2  -1    6.29    5.71
   8  -2  -1    0.05    5.72
   8  -2  -2    0.17    5.76
   8  -2  -2    1.32    5.74
   8  -2  -2    1.08    5.89
   8  -2  -2    1.91    4.06
   8  -2  -3    1.82    5.85
   8  -2  -3   -0.25    6.04
   8  -2  -3   -0.50    6.02
   8  -2  -3    3.81    5.91
   8  -2  -4    2.59    4.53
   8  -2  -4    1.42    6.05
   8  -2  -4    2.40    6.08
   8  -2  -4   -2.70    6.28
   8  -3   0   13.84    6.02
   8  -3   0    9.92    4.14
   8  -3   0   11.74    5.84
   8  -3   0    7.34    5.82
   8  -3  -1    0.12    4.16
   8  -3  -1    0.47    4.11
   8  -3  -1   -0.76    4.11
   8  -3  -1   -0.27    6.02
   8  -3  -2   -1.51    6.21
   8  -3  -2   -2.04    4.30
   8  -3  -2    0.37    5.93
   8  -3  -2    2.42    6.03
   8  -3  -3   15.42    6.19
   8  -3  -3   12.33    4.42
   8  -3  -3   15.25    6.26
   8  -3  -3   11.60    6.20
   8  -4   0    8.59    6.28
   8  -4   0    9.61    6.23
   8  -4   0    9.67    5.93
   8  -4   0   12.32    6.19
   8  -4  -1    2.06    6.25
   8  -4  -1    6.21    4.28
   8  -4  -1    4.91    6.23
   8  -4  -1    4.57    4.33
   8  -4  -2  178.23    5.56
   8  -4  -2  179.18    5.36
   8  -4  -2  183.63    5.22
   8  -4  -2  204.68    7.10
   8  -5   0   30.56    6.41
   8  -5   0   28.65    4.59
   8  -5   0   30.65    6.30
   8  -5   0   27.98    6.41
   7  10  -1    4.66    6.11
   7   9  -1   27.02    5.84
  -7  -9   1   29.31    6.02
  -7  -9   2    5.01    6.13
   7   9  -2    4.96    5.94
  -7  -9   3    2.23    6.17
   7   9  -3    0.92    6.08
  -7  -8   1   12.37    4.15
   7   8  -1   10.21    5.65
  -7  -8   2   -0.43    4.19
   7   8  -2    2.45    5.67
   7   8  -3    5.95    5.87
  -7  -8   3    4.71    4.36
   7   8  -4   13.82    4.26
  -7  -8   4   13.56    4.37
  -7  -7   1   11.99    5.66
   7   7  -1   14.51    5.42
  -7  -7   2    5.05    4.00
   7   7  -2    4.86    5.57
   7   7  -3    4.29    5.46
  -7  -7   3    2.99    5.60
   7   7  -4    5.48    5.76
  -7  -7   4    5.13    5.98
   7   7  -5   26.78    4.35
  -7  -7   5   22.43    6.22
  -7  -6   1   17.03    5.57
   7   6  -1   18.29    5.42
  -7  -6   2   14.52    5.44
   7   6  -2   13.51    5.42
   7   6  -3    4.04    5.23
  -7  -6   3    2.57    5.48
  -7  -6   4   18.87    5.81
   7   6  -4   18.19    5.63
  -7  -6   5    8.29    5.95
   7   6  -5    6.30    5.77
  -7  -6   6    3.94    4.49
   7   6  -6    2.26    6.02
  -7  -5   1    2.42    5.04
   7   5  -1    3.42    5.07
   7   5  -2   22.16    5.33
  -7  -5   2   18.17    5.41
   7   5  -3  103.39    5.77
  -7  -5   3   98.10    5.87
   7   5  -4   -0.40    5.48
  -7  -5   4    5.20    5.62
  -7  -5   5    2.11    5.68
   7   5  -5    2.21    3.86
   7   5  -6    3.96    5.87
   7   5  -7    3.08    6.18
   7   4  -1   30.21    7.38
   7   4  -1   32.68    6.43
   7   4  -1   35.54    5.25
   7   4  -2    1.28    7.31
   7   4  -2    3.06    6.23
   7   4  -2    2.74    5.10
   7   4  -3    0.75    5.24
   7   4  -3    1.29    6.68
   7   4  -3    1.25    7.66
   7   4  -4   39.13    5.46
   7   4  -4   40.15    7.99
   7   4  -4   42.83    8.05
   7   4  -5   -0.41    5.42
   7   4  -5    0.54    8.03
   7   4  -5    0.14    8.00
   7   4  -6   -0.68    8.16
   7   4  -6   -0.47    4.11
   7   4  -6    1.25    8.25
   7   4  -7    1.76    5.98
   7   4  -7    2.15    7.52
   7   4  -7    3.32    7.27
   7   3  -1    8.64    4.99
   7   3  -1    9.61    6.12
   7   3  -1    7.92    5.02
   7   3  -2    5.96    4.95
   7   3  -2    6.53    4.98
   7   3  -2    4.27    5.19
   7   3  -3   29.17    5.25
   7   3  -3   28.16    6.75
   7   3  -3   26.63    5.49
   7   3  -4    3.77    5.32
   7   3  -4    3.13    5.37
   7   3  -4    3.94    5.31
   7   3  -5    0.83    6.84
   7   3  -5    2.30    5.59
   7   3  -5    2.65    5.40
   7   3  -6    6.37    7.07
   7   3  -6    6.95    5.83
   7   3  -6    7.04    5.64
   7   3  -7   33.49    6.39
   7   3  -7   27.94    6.02
   7   3  -7   30.50    6.25
   7   2  -1    1.78    4.99
   7   2  -1    1.13    5.01
   7   2  -1    0.36    4.96
   7   2  -2    2.39    5.09
   7   2  -2    3.16    3.55
   7   2  -2    3.19    5.09
   7   2  -3    4.19    5.21
   7   2  -3    5.96    5.26
   7   2  -3    4.67    3.54
   7   2  -4    1.30    5.23
   7   2  -4    2.05    5.11
   7   2  -4    0.82    5.28
   7   2  -5   16.26    3.91
   7   2  -5   14.35    6.54
   7   2  -5   15.65    5.54
   7   2  -6    5.21    5.51
   7   2  -6    3.15    5.72
   7   2  -6    6.69    5.66
   7   2  -7   18.65    6.04
   7   2  -7   19.64    6.06
   7   2  -7   21.09    6.02
   7   2  -8    0.34    6.33
   7   2  -8   -0.55    6.32
   7   2  -8    1.35    4.33
   7   1  -1    2.55    5.00
   7   1  -1    2.49    4.90
   7   1  -1    3.53    5.02
   7   1  -2    3.49    5.08
   7   1  -2    3.86    5.19
   7   1  -2    2.88    5.04
   7   1  -3   41.97    5.34
   7   1  -3   38.18    5.28
   7   1  -3   39.58    5.35
   7   1  -4   14.79    5.19
   7   1  -4   15.17    5.32
   7   1  -4   14.14    5.31
   7   1  -5    5.36    5.40
   7   1  -5    8.23    5.50
   7   1  -5    6.64    5.25
   7   1  -6    0.85    5.59
   7   1  -6    2.39    5.78
   7   1  -6    2.61    3.98
   7   1  -7   10.33    5.80
   7   1  -7    9.71    6.11
   7   1  -7    8.73    6.17
   7   1  -8    2.38    6.22
   7   1  -8    1.25    6.32
   7   1  -8    2.57    6.11
   7   0  -1    6.42    4.95
   7   0  -1    7.71    4.94
   7   0  -1    5.50    5.15
   7   0  -1    5.09    3.63
   7   0  -2    1.20    3.62
   7   0  -2    0.72    5.08
   7   0  -2   -0.12    5.01
   7   0  -3    2.78    5.13
   7   0  -3    5.39    5.07
   7   0  -3    3.69    5.24
   7   0  -4    0.97    5.12
   7   0  -4    0.95    5.28
   7   0  -4    0.86    5.27
   7   0  -5   -0.54    3.88
   7   0  -5   -0.12    3.85
   7   0  -5    1.38    5.62
   7   0  -6    3.53    4.03
   7   0  -6    3.65    5.83
   7   0  -6    3.91    5.58
   7   0  -7    1.63    4.14
   7   0  -7    1.20    5.99
   7   0  -7    2.34    6.01
   7  -1   0    7.17    5.04
   7  -1   0    6.43    4.98
   7  -1   0    5.51    5.20
   7  -1   0    5.84    4.93
   7  -1  -1    1.27    4.93
   7  -1  -1   -0.33    5.08
   7  -1  -1    0.71    5.13
   7  -1  -1    2.24    5.00
   7  -1  -2    8.00    5.26
   7  -1  -2    6.49    5.13
   7  -1  -2    3.71    5.05
   7  -1  -2    6.45    3.55
   7  -1  -3    8.16    5.31
   7  -1  -3   13.72    5.36
   7  -1  -3   14.51    3.76
   7  -1  -3   14.90    5.22
   7  -1  -4   24.86    5.41
   7  -1  -4   21.36    5.38
   7  -1  -4   22.34    5.35
   7  -1  -4   23.52    3.99
   7  -1  -5    1.05    3.89
   7  -1  -5    0.76    5.43
   7  -1  -5    1.71    3.85
   7  -1  -5    2.90    5.60
   7  -1  -6   -0.07    5.80
   7  -1  -6    0.92    5.79
   7  -1  -6    2.41    3.99
   7  -1  -6    2.21    5.93
   7  -1  -7    2.84    4.31
   7  -1  -7    1.68    5.89
   7  -1  -7    1.91    6.06
   7  -1  -7    4.12    4.22
   7  -2   0    4.64    5.00
   7  -2   0    5.85    4.90
   7  -2   0    3.38    3.60
   7  -2   0    3.40    5.19
   7  -2  -1    0.08    5.17
   7  -2  -1    0.28    5.05
   7  -2  -1    2.04    5.20
   7  -2  -1    1.33    3.53
   7  -2  -2    1.19    5.18
   7  -2  -2    1.69    5.25
   7  -2  -2    2.06    5.30
   7  -2  -2    0.28    5.17
   7  -2  -3   46.65    5.60
   7  -2  -3   52.92    5.60
   7  -2  -3   55.11    5.57
   7  -2  -3   53.98    4.06
   7  -2  -4   15.93    5.45
   7  -2  -4   18.57    3.92
   7  -2  -4   22.31    5.65
   7  -2  -4   21.17    3.95
   7  -2  -5    0.81    4.06
   7  -2  -5   -0.92    5.54
   7  -2  -5    2.54    5.74
   7  -2  -5    2.34    5.59
   7  -2  -6    3.26    6.03
   7  -2  -6    3.62    5.98
   7  -2  -6   -0.93    5.84
   7  -2  -6    2.17    4.19
   7  -2  -7    2.12    6.11
   7  -2  -7    1.43    6.31
   7  -2  -7    3.80    6.07
   7  -2  -7   -0.50    6.25
   7  -3   0    5.37    5.21
   7  -3   0    2.78    5.21
   7  -3   0    5.49    5.13
   7  -3   0    4.54    5.09
   7  -3  -1    5.68    5.33
   7  -3  -1    3.96    3.68
   7  -3  -1    2.50    3.65
   7  -3  -1    4.58    5.18
   7  -3  -2    3.03    5.26
   7  -3  -2    0.88    5.29
   7  -3  -2    3.27    5.29
   7  -3  -2    4.81    5.40
   7  -3  -3   33.22    4.16
   7  -3  -3   37.09    4.00
   7  -3  -3   36.88    5.65
   7  -3  -3   37.09    5.58
   7  -3  -4  111.20    6.26
   7  -3  -4  108.91    4.55
   7  -3  -4  120.75    6.12
   7  -3  -4  123.40    6.11
   7  -3  -5    0.23    5.93
   7  -3  -5    3.10    5.75
   7  -3  -5    0.65    5.71
   7  -3  -5   -1.50    5.75
   7  -3  -6    3.60    4.36
   7  -3  -6    4.13    6.16
   7  -3  -6    4.94    5.95
   7  -3  -6    4.94    6.02
   7  -4   0   21.33    5.41
   7  -4   0   18.73    5.37
   7  -4   0   23.29    5.42
   7  -4  -1    1.42    5.34
   7  -4  -1    1.60    5.24
   7  -4  -1    3.91    5.47
   7  -4  -1    0.65    5.56
   7  -4  -2   11.62    5.58
   7  -4  -2   13.64    3.97
   7  -4  -2   14.82    5.69
   7  -4  -2   15.24    5.38
   7  -4  -3   -0.84    3.92
   7  -4  -3    3.27    5.67
   7  -4  -3    2.71    5.60
   7  -4  -3   -1.13    4.05
   7  -4  -4    0.72    4.16
   7  -4  -4   -2.12    5.88
   7  -4  -4    0.70    5.81
   7  -4  -4    3.69    5.95
   7  -4  -5    2.96    5.99
   7  -4  -5    3.21    6.20
   7  -4  -5    4.78    6.10
   7  -4  -5    1.53    4.35
   7  -5   0    3.08    5.38
   7  -5   0    2.61    3.90
   7  -5   0    0.02    5.56
   7  -5  -1    0.05    5.46
   7  -5  -1    2.04    5.66
   7  -5  -1    0.71    3.98
   7  -5  -2    1.73    5.75
   7  -5  -2    1.41    3.98
   7  -5  -2    2.91    4.14
   7  -5  -3  133.67    4.79
   7  -5  -3  127.28    4.78
   7  -5  -3  133.98    4.79
   7  -5  -3  149.79    6.43
   7  -5  -4   -0.43    4.28
   7  -5  -4   -0.12    5.97
   7  -5  -4    1.44    6.02
   7  -5  -4   -1.06    6.16
   7  -6   0    1.00    5.91
   7  -6   0    0.23    3.99
   7  -6   0    1.02    5.92
   7  -6  -1    0.86    4.28
   7  -6  -1   -0.53    4.01
   7  -6  -1    4.14    4.20
   7  -6  -2    8.38    5.96
   7  -6  -2    8.93    4.44
   7  -6  -2   10.77    5.92
   7  -6  -3   40.54    4.58
   7  -6  -3   43.41    6.17
   7  -6  -3   43.33    6.19
   7  -7   0   -0.70    4.40
   7  -7   0   -0.39    4.20
   7  -7   0    1.44    6.21
   7  -7  -1    6.42    4.42
   7  -7  -1    4.18    6.26
   7  -7  -1   10.83    6.02
  -6 -11   1    1.51    6.15
   6  11  -1    5.96    5.89
   6  11  -2   10.69    6.06
  -6 -11   2   10.64    4.52
  -6 -10   1    1.14    5.77
   6  10  -1   -0.05    5.47
  -6 -10   2    2.47    4.14
   6  10  -2    1.44    3.98
   6  10  -3   45.43    5.96
  -6 -10   3   44.87    6.20
  -6 -10   4   19.82    6.22
   6  10  -4   25.87    4.40
  -6  -9   1    5.52    5.53
   6   9  -1    6.87    5.32
  -6  -9   2    4.74    5.55
   6   9  -2    7.67    5.40
  -6  -9   3    3.87    4.12
   6   9  -3    2.14    3.92
   6   9  -4    6.84    5.67
  -6  -9   4    4.87    5.98
   6   9  -5    2.93    4.18
  -6  -9   5    5.78    6.04
  -6  -9   6    2.43    4.39
   6   9  -6    2.61    6.07
   6   8  -1    2.26    5.14
  -6  -8   1    5.34    5.24
   6   8  -2    2.49    5.17
  -6  -8   2    3.59    5.35
   6   8  -3   15.27    3.80
  -6  -8   3   16.20    3.95
   6   8  -4    3.19    5.43
  -6  -8   4   -4.04    5.50
   6   8  -5    2.23    3.93
  -6  -8   5   -0.69    5.86
   6   8  -6    7.49    5.85
  -6  -8   6   11.09    5.95
  -6  -8   7    1.70    6.30
   6   8  -7    2.11    4.26
   6   7  -1    4.11    4.93
  -6  -7   1    0.45    5.05
  -6  -7   2    3.47    5.12
   6   7  -2    3.17    5.00
   6   7  -3   15.22    5.18
  -6  -7   3   14.66    3.79
   6   7  -4    3.86    3.74
  -6  -7   4    3.55    5.32
   6   7  -5    1.50    5.37
  -6  -7   5    4.58    5.54
  -6  -7   6    2.96    4.09
   6   7  -6    6.20    5.56
   6   7  -7   16.15    4.24
  -6  -7   7   16.92    6.20
   6   7  -8    6.36    6.24
  -6  -7   8    4.32    6.24
   6   6  -1   16.23    4.83
  -6  -6   1   14.73    4.89
   6   6  -2   39.98    4.99
  -6  -6   2   40.50    3.76
  -6  -6   3   65.53    5.35
   6   6  -3   64.00    5.26
  -6  -6   4   25.27    5.26
   6   6  -4   29.63    3.64
   6   6  -5  113.25    5.79
  -6  -6   5  109.02    5.67
  -6  -6   6   -0.96    5.48
   6   6  -6    2.09    3.91
   6   6  -7    2.13    4.07
  -6  -6   7   -0.61    5.68
  -6  -6   8   -0.24    4.22
   6   6  -8    5.47    6.04
  -6  -5   1    4.89    3.45
   6   5  -1    6.10    4.65
   6   5  -2   29.64    3.54
  -6  -5   2   31.46    5.00
  -6  -5   3    4.91    5.00
   6   5  -3    6.24    3.32
  -6  -5   4   38.55    5.24
   6   5  -4   38.59    3.75
  -6  -5   5    6.25    3.73
   6   5  -5    6.38    5.12
   6   5  -6    3.23   12.24
   6   5  -6    3.06   12.22
   6   5  -6    2.80    5.22
  -6  -5   6    3.53    3.83
   6   5  -7    0.82    7.96
  -6  -5   7   -0.60    5.61
   6   5  -7    0.74    8.06
   6   5  -7   -2.23    5.54
   6   5  -8    3.05    8.42
   6   5  -8    2.85    7.20
   6   5  -8    5.37    5.83
  -6  -5   8    3.68    5.95
   6   5  -9    0.93    7.60
   6   5  -9    1.20    6.11
   6   4  -1   59.77    7.25
   6   4  -1   63.37    7.19
  -6  -4   1   65.23    3.74
   6   4  -1   70.78    4.94
   6   4  -2    6.67    6.85
  -6  -4   2    6.05    3.44
   6   4  -2    6.82    6.68
   6   4  -2    7.47    4.62
   6   4  -3    6.94    6.96
  -6  -4   3    7.42    4.99
   6   4  -3    8.32    4.84
   6   4  -3    6.82    7.03
   6   4  -4   15.41    6.36
  -6  -4   4   12.70    4.98
   6   4  -4   14.74    7.22
   6   4  -4   12.81    4.87
   6   4  -5    3.52    4.87
   6   4  -5    5.42    7.19
  -6  -4   5    3.12    3.58
   6   4  -5    3.85    7.11
   6   4  -6    5.40    6.61
   6   4  -6    5.42    6.46
   6   4  -6    7.63    5.10
  -6  -4   6    3.11    5.26
   6   4  -7   -2.82    5.36
   6   4  -7    2.42    6.65
   6   4  -7    1.11    6.71
   6   4  -8    4.32    7.07
   6   4  -8    9.02    5.76
  -6  -4   9   29.11    6.67
   6   4  -9   29.69    7.71
   6   4  -9   27.60    6.25
   6   3  -1   55.44    6.05
   6   3  -1   55.59    4.77
   6   3  -1   45.63    5.06
   6   3  -2    5.89    4.83
   6   3  -2    6.65    5.82
   6   3  -2    7.81    3.23
   6   3  -3   42.49    3.48
   6   3  -3   41.04    5.05
   6   3  -3   40.83    5.00
   6   3  -4   10.77    3.43
   6   3  -4   10.93    5.02
   6   3  -4   13.55    5.95
   6   3  -5    1.60    6.14
   6   3  -5    1.21    3.43
   6   3  -5    0.53    5.15
   6   3  -6    1.66    5.11
   6   3  -6    0.69    3.48
   6   3  -6    3.55    6.47
   6   3  -7    2.41    3.95
   6   3  -7    2.85    5.60
   6   3  -8   31.18    5.99
   6   3  -8   26.65    4.09
  -6  -3   8   29.79    6.03
  -6  -3   9   19.59    7.64
   6   3  -9   22.66    6.18
   6   3  -9   25.69    5.88
   6   2  -1    5.35    4.47
   6   2  -1    3.33    4.59
   6   2  -1    5.11    5.63
   6   2  -2   10.15    4.48
   6   2  -2    8.86    4.60
   6   2  -2    8.16    4.53
   6   2  -3   18.86    4.67
   6   2  -3   17.87    4.81
   6   2  -3   16.26    4.78
   6   2  -4    5.82    4.76
   6   2  -4    6.32    3.27
   6   2  -4    6.01    4.85
   6   2  -5    7.51    3.50
   6   2  -5    7.38    5.07
   6   2  -5    9.69    6.10
   6   2  -6    1.23    3.53
   6   2  -6    1.36    5.39
   6   2  -6    0.77    5.32
  -6  -2   7    1.06    5.41
   6   2  -7   -0.28    5.26
   6   2  -7    3.52    5.46
   6   2  -8   23.12    3.99
  -6  -2   8   21.98    5.98
   6   2  -8   25.10    5.77
   6   2  -9   12.39    6.12
   6   2  -9   15.41    4.17
  -6  -2   9   12.37    6.24
   6   1  -1    2.70    4.54
   6   1  -1    3.15    4.50
   6   1  -1    2.29    4.61
   6   1  -2    4.87    4.47
   6   1  -2    1.71    4.55
   6   1  -2    4.81    4.71
   6   1  -3    1.99    4.59
   6   1  -3    1.45    4.78
   6   1  -3    0.96    4.56
   6   1  -4   36.57    5.06
   6   1  -4   43.60    4.81
   6   1  -4   39.42    5.02
   6   1  -5   20.14    5.05
   6   1  -5   17.97    4.95
   6   1  -5   18.00    5.13
   6   1  -6   21.60    5.09
   6   1  -6   19.59    5.29
   6   1  -7   13.43    5.44
  -6  -1   7   12.59    5.43
   6   1  -7   12.06    3.87
  -6  -1   8    4.07    5.72
   6   1  -8    3.89    3.96
   6   1  -8    4.03    4.11
   6   1  -9    3.82    5.67
   6   1  -9    1.77    5.90
  -6  -1   9    0.46    6.09
   6   0  -1    2.29    4.52
   6   0  -1    3.95    4.49
   6   0  -1    4.93    4.67
   6   0  -2    1.23    4.67
   6   0  -2    0.89    4.56
   6   0  -2   -0.29    4.54
   6   0  -3   20.69    4.76
   6   0  -3   23.20    4.78
   6   0  -3   21.03    3.43
   6   0  -4   45.06    5.02
   6   0  -4   43.91    5.09
   6   0  -4   40.15    5.10
   6   0  -5   37.31    5.26
   6   0  -5   33.21    4.99
   6   0  -5   39.32    5.32
   6   0  -6   66.73    3.90
   6   0  -6   70.20    5.48
   6   0  -7   15.07    5.55
  -6   0   7   15.06    5.73
   6   0  -7   13.54    3.92
  -6   0   8    3.19    5.65
   6   0  -8    3.11    3.93
   6   0  -8    4.74    5.53
  -6   0   9    9.37    6.31
   6   0  -9   12.29    6.08
   6   0  -9   14.19    4.14
   6  -1   0    2.94    4.50
   6  -1   0    1.61    4.39
   6  -1   0    2.51    4.58
   6  -1   0    2.20    4.41
   6  -1  -1    0.63    3.21
   6  -1  -1    0.22    4.48
   6  -1  -1    3.15    4.61
   6  -1  -1    3.00    4.55
   6  -1  -2   11.52    4.78
   6  -1  -2    8.74    4.78
   6  -1  -2    9.40    3.22
   6  -1  -2   11.59    4.76
   6  -1  -3   49.29    4.95
   6  -1  -3   43.70    5.09
   6  -1  -3   47.17    3.59
   6  -1  -3   48.44    4.96
   6  -1  -4    8.79    3.50
   6  -1  -4   12.13    4.74
   6  -1  -4   10.55    3.53
   6  -1  -5   18.02    5.16
   6  -1  -5   11.01    3.48
   6  -1  -5   12.87    3.68
   6  -1  -6   13.88    5.34
   6  -1  -6   11.97    5.20
  -6   1   7   11.27    5.62
   6  -1  -7   12.09    5.42
   6  -1  -7    6.87    5.46
  -6   1   8   13.00    6.03
   6  -1  -8   11.68    4.05
   6  -1  -8    8.19    4.14
   6  -1  -9    2.08    4.32
  -6   1   9    3.92    4.40
   6  -1  -9    2.79    5.91
   6  -2   0   21.17    4.49
   6  -2   0   15.92    4.59
   6  -2   0   14.94    4.72
   6  -2   0   12.89    3.32
   6  -2  -1    1.23    4.76
   6  -2  -1    2.11    3.30
   6  -2  -1    3.05    3.39
   6  -2  -1    2.46    4.60
   6  -2  -2    9.74    4.72
   6  -2  -2   14.87    4.77
   6  -2  -2   11.96    3.29
   6  -2  -2   12.65    4.80
   6  -2  -3    1.71    3.40
   6  -2  -3    0.86    4.73
   6  -2  -3    2.81    4.65
   6  -2  -3   -0.01    3.45
   6  -2  -4    2.59    3.51
   6  -2  -4    7.41    5.00
   6  -2  -4    6.83    5.05
   6  -2  -4    4.46    4.91
   6  -2  -5   34.98    3.69
   6  -2  -5   38.28    5.24
   6  -2  -5   34.38    5.20
   6  -2  -5   34.91    3.73
   6  -2  -6    0.38    5.23
   6  -2  -6    1.61    5.30
   6  -2  -6    2.75    3.56
   6  -2  -7    6.44    5.52
   6  -2  -7    4.01    3.98
   6  -2  -7    2.08    5.46
  -6   2   7    3.33    5.81
   6  -2  -8   17.49    4.22
   6  -2  -8   16.20    5.73
  -6   2   8   16.81    6.06
   6  -2  -8   14.07    4.27
   6  -2  -9    0.39    4.28
   6  -2  -9    4.81    6.01
   6  -2  -9    4.45    6.24
  -6   2   9    4.03    6.42
   6  -3   0   24.03    4.68
   6  -3   0   28.57    4.76
   6  -3   0   25.42    4.95
   6  -3  -1    4.81    4.62
   6  -3  -1    5.74    4.79
   6  -3  -1    2.84    4.70
   6  -3  -2    6.98    4.72
   6  -3  -2    7.75    4.74
   6  -3  -2    8.29    3.41
   6  -3  -2   10.27    4.97
   6  -3  -3    1.17    4.86
   6  -3  -3    3.03    3.49
   6  -3  -3    2.39    5.01
   6  -3  -3    4.21    4.83
   6  -3  -4  150.39    5.72
   6  -3  -4  143.10    5.53
   6  -3  -4  135.20    4.29
   6  -3  -4  131.18    4.33
   6  -3  -5   92.86    5.64
   6  -3  -5   84.34    5.38
   6  -3  -5   94.17    4.10
   6  -3  -5   97.97    5.19
   6  -3  -6   -0.43    3.91
   6  -3  -6    2.15    5.25
   6  -3  -6    1.66    5.26
   6  -3  -7   11.23    5.61
  -6   3   7    2.90    5.77
   6  -3  -7    6.17    3.99
   6  -3  -7    3.66    5.48
   6  -3  -8    2.49    4.37
  -6   3   8    5.81    6.05
   6  -3  -8    3.11    4.14
   6  -3  -8    8.32    5.94
   6  -4   0   19.78    4.83
   6  -4   0   15.75    3.51
   6  -4   0   19.63    4.82
   6  -4  -1   19.36    4.97
   6  -4  -1   20.28    3.48
   6  -4  -1   17.94    4.81
   6  -4  -2   26.98    3.72
   6  -4  -2   28.73    3.57
   6  -4  -2   27.46    4.96
   6  -4  -3  150.48    4.39
   6  -4  -3  146.44    5.66
   6  -4  -3  155.89    5.51
   6  -4  -4   41.35    5.32
   6  -4  -4   45.98    5.26
   6  -4  -4   38.55    5.22
   6  -4  -4   44.27    5.34
   6  -4  -5  184.33    6.14
   6  -4  -5  156.13    4.56
   6  -4  -5  167.29    6.20
   6  -4  -5  187.23    6.06
   6  -4  -6   -0.56    5.60
   6  -4  -6   -0.14    5.51
   6  -4  -6   -1.56    5.44
   6  -4  -7    3.77    6.00
  -6   4   7    6.43    6.17
   6  -4  -7    3.47    5.72
   6  -4  -7    4.39    4.10
  -6   4   8    5.50    6.35
   6  -4  -8    6.06    4.35
   6  -4  -8    3.12    6.26
   6  -4  -8    2.42    6.28
   6  -5   0    5.93    5.14
   6  -5   0    9.09    4.95
   6  -5   0    6.05    5.01
   6  -5  -1   47.60    5.42
   6  -5  -1   55.20    5.32
   6  -5  -1   56.82    3.83
   6  -5  -2   85.32    5.55
   6  -5  -2   90.88    4.05
   6  -5  -2   90.48    5.40
   6  -5  -3   20.78    3.75
   6  -5  -3   17.35    5.44
   6  -5  -3   20.51    5.32
   6  -5  -4    1.07    5.43
   6  -5  -4    0.18    5.34
   6  -5  -4    1.39    5.50
   6  -5  -5   43.19    5.87
   6  -5  -5   37.17    5.78
   6  -5  -5   37.40    5.71
   6  -5  -5   38.32    5.74
   6  -5  -6    0.52    4.22
   6  -5  -6   -1.39    5.58
   6  -5  -6    0.77    3.95
   6  -5  -6    2.00    4.09
   6  -5  -7    5.41    5.95
   6  -5  -7    3.08    6.00
   6  -5  -7    4.15    6.02
   6  -6   0    8.99    3.66
   6  -6   0    8.56    3.62
   6  -6   0    8.26    5.36
   6  -6  -1   28.02    3.96
   6  -6  -1   25.71    3.91
   6  -6  -1   25.45    5.28
   6  -6  -2   14.00    5.51
   6  -6  -2   19.22    5.59
   6  -6  -2   11.00    3.75
   6  -6  -3    7.41    5.49
   6  -6  -3    3.09    3.76
   6  -6  -3    5.53    4.01
   6  -6  -4   25.01    5.66
   6  -6  -4   19.87    4.07
   6  -6  -4   21.21    5.78
   6  -6  -5    9.87    5.73
   6  -6  -5    7.13    5.92
   6  -6  -5    6.16    5.97
   6  -6  -6    0.67    6.06
   6  -6  -6    1.00    4.44
   6  -6  -6    3.16    5.84
   6  -6  -6    2.18    5.98
   6  -7   0   34.82    3.99
   6  -7   0   32.58    3.95
   6  -7   0   34.64    5.58
   6  -7  -1   21.43    5.42
   6  -7  -1   25.07    5.48
   6  -7  -1   23.39    5.58
   6  -7  -2    2.55    5.74
   6  -7  -2    2.76    5.63
   6  -7  -2    1.54    5.54
   6  -7  -3   19.68    4.13
   6  -7  -3   24.56    4.12
   6  -7  -3   23.13    5.80
   6  -7  -4   -1.12    4.11
   6  -7  -4    4.55    5.80
   6  -7  -4   -0.04    5.92
   6  -7  -5    1.00    4.34
   6  -7  -5    1.01    4.29
   6  -7  -5    5.91    6.36
   6  -8   0    9.25    4.07
   6  -8   0    5.84    4.03
   6  -8   0   10.56    6.00
   6  -8  -1    3.31    5.59
   6  -8  -1    2.17    4.20
   6  -8  -1    5.43    5.73
   6  -8  -2   32.73    4.40
   6  -8  -2   35.06    4.45
   6  -8  -2   29.63    4.30
   6  -8  -3    2.75    4.34
   6  -8  -3    4.01    4.40
   6  -8  -3    2.92    6.09
   6  -9   0    2.59    5.98
   6  -9   0   -0.50    6.00
   6  -9   0    1.91    4.42
  -5 -12   1    9.37    6.09
   5  12  -1    5.91    4.24
   5  12  -2   -1.07    6.06
  -5 -12   2    5.41    6.38
  -5 -11   1   44.10    5.84
   5  11  -1   39.68    5.61
  -5 -11   2   13.87    5.75
   5  11  -2   12.54    5.64
   5  11  -3   11.41    5.71
  -5 -11   3    9.87    4.11
   5  11  -4   96.55    6.25
  -5 -11   4   95.37    4.68
   5  11  -5   32.75    6.20
   5  10  -1   48.06    5.41
  -5 -10   1   35.73    4.01
   5  10  -2   19.30    5.24
  -5 -10   2   18.77    5.56
   5  10  -3   71.42    5.71
  -5 -10   3   75.19    5.80
   5  10  -4    0.45    5.57
  -5 -10   4   -1.23    5.79
  -5 -10   5   16.11    5.79
   5  10  -5   11.21    4.07
  -5 -10   6    1.15    6.01
   5  10  -6    2.51    4.25
  -5  -9   1   48.01    3.83
   5   9  -1   66.83    3.87
   5   9  -2    3.83    3.57
  -5  -9   2    6.10    5.07
  -5  -9   3    3.94    5.14
   5   9  -3    4.13    5.05
   5   9  -4   12.90    5.19
  -5  -9   4   12.97    5.32
   5   9  -5   14.29    3.86
  -5  -9   5   14.52    3.98
  -5  -9   6    2.74    3.92
   5   9  -6   -0.63    3.88
   5   9  -7   17.07    5.92
  -5  -9   7   15.23    6.04
  -5  -8   1   15.42    4.82
   5   8  -1   19.45    3.35
  -5  -8   2    1.09    3.41
   5   8  -2    0.39    3.41
  -5  -8   3    6.20    4.91
   5   8  -3    6.99    4.78
  -5  -8   4    4.79    5.06
   5   8  -4    7.64    5.00
  -5  -8   5   15.80    5.26
   5   8  -5   20.09    3.89
  -5  -8   6   16.44    5.45
   5   8  -6   14.26    3.72
   5   8  -7    3.85    5.65
  -5  -8   7    1.17    5.71
  -5  -8   8   -1.63    4.19
   5   8  -8    0.17    5.90
   5   7  -1    0.82    4.52
  -5  -7   1   -0.31    4.70
  -5  -7   2    0.37    4.69
   5   7  -2    0.44    4.51
  -5  -7   3    2.93    4.73
   5   7  -3    3.23    4.73
   5   7  -4    2.51    3.41
  -5  -7   4    1.24    3.45
  -5  -7   5   47.36    3.97
   5   7  -5   53.55    5.28
   5   7  -6   67.70    4.01
  -5  -7   6   65.12    5.45
   5   7  -7   11.93    5.53
  -5  -7   7   12.67    5.60
   5   7  -8    4.47    5.80
  -5  -7   8   -0.11    4.20
  -5  -7   9    4.54    5.98
   5   7  -9    1.45    4.19
   5   6  -1   30.26    4.59
  -5  -6   1   25.73    3.32
   5   6  -2    3.50    3.15
  -5  -6   2    2.29    3.22
   5   6  -3   58.80    4.72
  -5  -6   3   60.02    3.61
  -5  -6   4   39.76    3.50
   5   6  -4   44.39    3.54
   5   6  -5    1.08    4.83
  -5  -6   5    0.32    4.88
   5   6  -6   11.79    5.11
  -5  -6   6    8.96    5.06
   5   6  -7    5.93    3.61
  -5  -6   7    6.65    3.90
   5   6  -8    1.12    8.17
  -5  -6   8    2.40    5.45
   5   6  -8    3.37    5.33
  -5  -6   8    0.86    9.23
  -5  -6   9    1.36    4.13
  -5  -6   9    0.42    7.28
   5   6  -9    2.23    4.11
   5   6  -9    0.51    7.14
   5   6 -10   -0.07    4.43
  -5  -6  10    0.93    6.11
  -5  -6  10    1.32    7.81
   5   6 -10    2.15    7.52
   5   5  -1   26.58    4.62
  -5  -5   1   22.44    4.54
   5   5  -2    7.21    3.14
  -5  -5   2    6.88    4.49
   5   5  -3   18.54    4.68
  -5  -5   3   20.02    4.72
   5   5  -4   62.85    4.85
  -5  -5   4   64.02    3.58
  -5  -5   5    6.80    4.82
   5   5  -5    7.09    4.75
   5   5  -6   32.63    7.60
   5   5  -6   36.99    8.34
  -5  -5   6   36.12    5.07
   5   5  -6   34.99    5.09
  -5  -5   7    1.59    7.58
   5   5  -7   -1.17    5.38
  -5  -5   7   -1.17    3.86
   5   5  -7    0.02    6.31
  -5  -5   8   -1.25    6.73
   5   5  -8   -1.04    3.87
  -5  -5   8    0.09    5.48
   5   5  -8    1.68    6.67
   5   5  -9    0.65    7.18
  -5  -5   9   -1.49    5.70
   5   5  -9    0.92    3.92
  -5  -5   9    2.90    7.16
   5   5 -10    5.25    6.23
  -5  -5  10    6.13    4.10
  -5  -5  10    5.65    6.49
   5   5 -10    7.07    4.20
   5   4  -1    7.20    4.19
   5   4  -1    6.66    6.20
  -5  -4   1   11.01    4.40
   5   4  -1    6.59    6.95
   5   4  -2    6.90    4.33
   5   4  -2    6.11    6.99
   5   4  -2    5.57    7.17
  -5  -4   2    8.54    4.30
  -5  -4   3    3.01    4.56
   5   4  -3    2.42    4.28
   5   4  -3    2.81    7.33
   5   4  -3    2.82    7.17
   5   4  -4   53.92    4.73
   5   4  -4   57.35    7.29
   5   4  -4   54.42    7.36
  -5  -4   4   54.44    4.77
  -5  -4   5   45.80    4.82
   5   4  -5   46.38    3.49
   5   4  -5   46.14    6.38
   5   4  -5   48.12    7.16
   5   4  -6    2.67    6.09
   5   4  -6    4.18    4.76
  -5  -4   6    2.59    5.91
  -5  -4   6    1.76    4.89
  -5  -4   7   18.29    5.05
   5   4  -7   17.99    6.42
   5   4  -7   19.11    5.09
  -5  -4   7   19.31    6.41
  -5  -4   8    2.34    5.28
  -5  -4   8    2.48    6.58
   5   4  -8    2.34    5.16
   5   4  -8    0.16    5.42
  -5  -4   9    6.22    5.41
   5   4  -9    6.45    5.67
   5   4  -9    6.47    3.95
  -5  -4   9    6.99    5.86
   5   4 -10    2.20    7.35
  -5  -4  10    2.61    6.06
   5   4 -10    2.69    5.86
  -5  -4  11    5.05    7.87
   5   4 -11    7.41    6.50
   5   4 -11    9.25    4.21
  -5  -3   1    4.09    2.99
   5   3  -1    1.56    4.20
   5   3  -1    2.78    4.31
   5   3  -1    2.10    5.17
   5   3  -2    8.48    4.28
  -5  -3   2    8.74    4.34
   5   3  -2   10.62    5.26
   5   3  -2    9.19    5.32
   5   3  -3    1.01    4.42
  -5  -3   3    0.92    4.39
   5   3  -3    1.34    4.38
   5   3  -3    0.77    5.60
   5   3  -4    9.42    5.53
  -5  -3   4    7.91    3.18
   5   3  -4    8.29    5.54
   5   3  -4    8.50    3.24
   5   3  -5    2.23    4.62
   5   3  -5   -0.09    5.65
  -5  -3   5    1.03    4.67
   5   3  -6    1.73    3.34
   5   3  -6    2.16    4.77
  -5  -3   6    2.19    3.29
  -5  -3   6    2.05    5.86
  -5  -3   7   53.58    5.59
   5   3  -7   59.69    3.78
   5   3  -7   60.13    5.35
   5   3  -8    5.78    3.67
   5   3  -8    4.73    5.30
  -5  -3   8    4.93    6.64
  -5  -3   9   20.21    5.93
   5   3  -9   17.00    5.57
   5   3  -9   17.61    5.56
   5   3 -10   80.09    6.19
   5   3 -10   79.12    6.19
  -5  -3  10   80.79    6.39
  -5  -3  11    0.35    6.36
   5   3 -11    1.37    6.19
   5   3 -11    1.02    6.09
   5   2  -1   15.40    4.18
   5   2  -1   15.58    4.50
   5   2  -1   15.35    4.39
   5   2  -2    0.42    4.21
   5   2  -2    0.26    4.28
   5   2  -2    0.42    5.12
   5   2  -3   23.90    4.44
   5   2  -3   24.93    4.39
   5   2  -3   23.85    4.46
   5   2  -4   36.69    4.79
   5   2  -4   38.15    4.65
   5   2  -4   40.75    4.63
   5   2  -5    1.52    4.58
   5   2  -5    1.14    4.58
  -5  -2   5    2.06    4.62
   5   2  -6    0.05    4.83
  -5  -2   6    1.37    4.94
   5   2  -6    1.70    4.47
   5   2  -7    2.28    4.90
  -5  -2   7    0.46    5.08
   5   2  -7    1.74    3.47
  -5  -2   8    0.21    5.36
   5   2  -8   -0.79    5.13
   5   2  -8    1.21    5.05
  -5  -2   9  149.08    6.43
   5   2  -9  150.74    6.21
   5   2  -9  148.02    5.95
  -5  -2  10   15.25    6.06
   5   2 -10   12.19    5.78
   5   2 -10   13.11    5.75
  -5  -2  11   10.13    6.30
   5   2 -11    6.73    6.01
   5   2 -11   10.06    6.14
   5   1  -1  120.46    5.24
   5   1  -1  126.65    5.12
   5   1  -1  123.61    4.97
   5   1  -2    2.61    4.19
   5   1  -2    0.68    3.00
   5   1  -2    0.75    4.21
   5   1  -3   49.54    4.49
   5   1  -3   45.33    4.60
   5   1  -3   50.22    4.66
   5   1  -4   24.08    3.41
   5   1  -4   24.52    3.34
  -5  -1   5    1.52    4.68
   5   1  -5    2.35    4.59
   5   1  -5    2.23    4.64
  -5  -1   6  115.62    5.64
   5   1  -6  123.25    5.60
   5   1  -6  123.05    5.16
  -5  -1   7   32.72    5.25
   5   1  -7   31.24    5.08
   5   1  -7   33.66    4.94
   5   1  -8    4.27    5.03
  -5  -1   8   -0.96    5.35
   5   1  -8   -0.43    5.19
   5   1  -9    8.67    5.48
  -5  -1   9    9.02    4.00
   5   1  -9   10.16    5.44
   5   1 -10    0.72    4.12
   5   1 -10    3.64    5.82
  -5  -1  10    2.13    5.72
  -5  -1  11    3.37    6.15
   5   1 -11    1.64    6.13
   5   1 -11    1.81    5.85
   5   0  -1    2.63    4.20
   5   0  -1    1.84    4.37
   5   0  -1    3.17    4.14
   5   0  -2    2.14    3.02
   5   0  -2    5.04    4.34
   5   0  -2    2.58    4.43
   5   0  -3   77.69    4.89
   5   0  -3   67.49    3.58
   5   0  -3   68.66    4.72
   5   0  -4    1.90    4.35
   5   0  -4   -0.61    4.48
   5   0  -5  124.60    5.32
  -5   0   5  117.79    5.40
   5   0  -5  130.75    3.94
  -5   0   6  165.41    4.59
   5   0  -6  168.76    4.13
   5   0  -6  165.55    5.70
   5   0  -7    5.74    4.87
   5   0  -7    8.75    3.65
  -5   0   7    9.26    5.24
   5   0  -8    9.31    3.51
  -5   0   8    9.21    3.83
   5   0  -8   10.81    5.25
   5   0  -9   19.60    5.49
   5   0  -9   20.40    5.54
  -5   0   9   19.47    4.02
  -5   0  10    4.14    5.92
   5   0 -10    3.03    5.81
   5   0 -10    1.35    5.60
   5   0 -11    5.91    6.02
   5   0 -11    2.08    4.13
  -5   0  11    0.83    6.28
   5  -1   0   62.45    4.56
   5  -1   0   57.35    4.56
   5  -1   0   61.80    3.45
   5  -1   0   53.48    3.45
   5  -1  -1    1.72    4.13
   5  -1  -1   -0.41    4.31
   5  -1  -1    2.38    4.06
   5  -1  -1    2.43    4.42
   5  -1  -2    1.29    4.19
   5  -1  -2    0.50    2.93
   5  -1  -2    1.48    4.28
   5  -1  -3    2.18    4.40
   5  -1  -3    2.62    4.43
   5  -1  -3    2.39    3.20
  -5   1   4    2.13    4.46
   5  -1  -4   -0.48    4.46
   5  -1  -4    0.41    3.07
  -5   1   5  155.81    5.46
   5  -1  -5  165.36    4.27
   5  -1  -5  166.10    5.30
   5  -1  -6   29.82    4.81
  -5   1   6   34.21    5.15
   5  -1  -6   32.00    3.63
  -5   1   7   17.21    5.27
   5  -1  -7   19.78    4.96
   5  -1  -7   17.71    5.18
   5  -1  -8    4.65    3.43
   5  -1  -8    5.96    3.72
  -5   1   8    4.73    5.42
   5  -1  -9   -0.44    3.77
  -5   1   9    1.01    5.62
   5  -1  -9   -0.30    3.86
   5  -1 -10    4.19    5.81
   5  -1 -10    0.87    3.82
  -5   1  10    1.62    4.21
  -5   1  11    0.82    4.53
   5  -1 -11   -1.85    6.27
   5  -1 -11    1.53    4.33
   5  -2   0   -1.02    4.11
   5  -2   0    0.61    4.42
   5  -2   0    0.86    4.28
   5  -2  -1   16.57    4.46
   5  -2  -1   15.96    4.29
   5  -2  -1   15.09    4.52
   5  -2  -2   18.82    3.19
   5  -2  -2   17.35    4.42
   5  -2  -2   16.82    4.33
   5  -2  -2   18.28    4.54
   5  -2  -3    1.78    3.22
   5  -2  -3    2.25    4.55
   5  -2  -3    1.34    4.42
   5  -2  -3   -0.15    4.50
   5  -2  -4   71.17    4.85
  -5   2   4   69.89    3.72
   5  -2  -4   67.13    4.69
   5  -2  -4   69.86    3.68
   5  -2  -5   71.60    3.76
   5  -2  -5   68.61    3.59
  -5   2   5   60.82    3.88
   5  -2  -5   67.25    5.20
  -5   2   6  247.75    6.06
   5  -2  -6  257.20    5.98
   5  -2  -6  257.88    4.66
  -5   2   7   28.50    5.31
   5  -2  -7   26.66    4.96
   5  -2  -7   19.89    5.21
   5  -2  -8   -0.12    5.03
  -5   2   8    0.50    5.49
   5  -2  -8    4.85    5.27
  -5   2   9   47.18    5.88
   5  -2  -9   45.60    5.52
   5  -2  -9   46.49    5.66
   5  -2 -10    0.50    3.97
   5  -2 -10    2.81    4.15
  -5   2  10    4.43    6.04
   5  -3   0   35.09    3.41
   5  -3   0   29.59    3.30
   5  -3   0   34.56    4.36
   5  -3  -1  115.20    4.76
   5  -3  -1  120.84    4.90
   5  -3  -1  107.19    4.93
   5  -3  -2   12.40    3.38
   5  -3  -2   13.32    4.61
   5  -3  -2   10.69    3.05
   5  -3  -3  207.55    5.45
   5  -3  -3  192.69    5.54
   5  -3  -3  199.38    4.36
   5  -3  -4    4.78    4.57
   5  -3  -4    2.48    3.24
   5  -3  -4    6.33    4.65
   5  -3  -5   29.57    4.75
   5  -3  -5   28.84    4.89
  -5   3   5   29.94    3.59
   5  -3  -5   28.50    4.91
   5  -3  -6   52.12    3.66
   5  -3  -6   45.22    5.03
   5  -3  -6   50.84    5.15
  -5   3   6   47.65    5.22
   5  -3  -7   11.63    3.46
   5  -3  -7   13.85    5.25
  -5   3   7   11.01    5.32
   5  -3  -7   15.95    4.96
   5  -3  -8   37.66    5.51
  -5   3   8   34.46    4.07
   5  -3  -8   29.55    5.39
   5  -3  -8   37.37    5.52
   5  -3  -9    1.90    5.64
   5  -3  -9    3.36    3.91
  -5   3   9    3.91    5.98
   5  -3  -9    2.66    4.03
   5  -3 -10    0.03    5.88
   5  -3 -10   -0.47    6.01
  -5   3  10   -0.95    4.49
   5  -3 -10    2.97    6.03
   5  -4   0  146.90    4.08
   5  -4   0  146.81    5.03
   5  -4   0  124.32    5.00
   5  -4  -1   81.12    4.90
   5  -4  -1   77.63    4.75
   5  -4  -1   69.89    4.91
   5  -4  -2  111.22    5.07
   5  -4  -2   90.87    4.95
   5  -4  -2  103.99    4.83
   5  -4  -3  166.77    4.09
   5  -4  -3  178.51    5.31
   5  -4  -3  161.15    5.40
   5  -4  -4   39.27    4.95
   5  -4  -4   30.29    4.94
  -5   4   5    7.97    3.56
   5  -4  -5    8.92    4.92
   5  -4  -5    7.02    4.82
  -5   4   6   24.00    3.89
   5  -4  -6   27.00    5.16
   5  -4  -6   28.25    3.76
   5  -4  -6   22.60    3.83
   5  -4  -7    9.28    3.84
   5  -4  -7   11.55    5.26
  -5   4   7    9.98    5.39
   5  -4  -7    6.42    3.66
   5  -4  -8   14.37    5.41
   5  -4  -8   10.48    5.70
   5  -4  -8   12.55    3.77
  -5   4   8   13.03    5.89
  -5   4   9    9.12    4.37
   5  -4  -9    8.21    4.28
   5  -4  -9   10.02    5.61
   5  -4  -9   12.21    5.65
   5  -4 -10    1.34    4.11
  -5   4  10    3.35    6.49
   5  -4 -10    2.57    6.29
   5  -4 -10    1.21    6.03
   5  -5   0  185.14    4.09
   5  -5   0  182.76    5.31
   5  -5   0  181.87    5.42
   5  -5  -1   16.56    4.68
   5  -5  -1   12.45    3.27
   5  -5  -1   18.70    4.80
   5  -5  -2   34.51    3.42
   5  -5  -2   28.59    4.89
   5  -5  -2   30.91    4.69
   5  -5  -3   66.72    3.61
   5  -5  -3   61.10    5.25
   5  -5  -3   74.26    5.07
   5  -5  -4   70.74    3.86
   5  -5  -4   80.47    3.69
  -5   5   5    7.67    5.38
   5  -5  -5    3.87    3.69
   5  -5  -5    5.32    3.81
  -5   5   6   32.12    5.62
   5  -5  -6   34.99    3.89
   5  -5  -6   34.93    3.92
   5  -5  -7    5.39    3.88
   5  -5  -7    5.70    5.41
  -5   5   7    6.40    5.69
   5  -5  -7    2.86    3.92
  -5   5   8    2.44    5.96
   5  -5  -8    0.58    4.04
   5  -5  -8    3.15    5.82
   5  -5  -8    0.31    5.74
  -5   5   9    3.33    4.36
   5  -5  -9    1.39    4.20
   5  -5  -9    0.44    6.15
   5  -5  -9   -1.07    6.12
   5  -6   0   86.61    5.02
   5  -6   0   97.41    3.75
   5  -6   0   96.83    5.11
   5  -6  -1    3.02    3.34
   5  -6  -1    2.54    4.68
   5  -6  -1    1.75    4.60
   5  -6  -2    3.52    3.48
   5  -6  -2    2.15    4.83
   5  -6  -2    0.65    4.91
   5  -6  -3   21.24    5.16
   5  -6  -3   22.20    4.94
   5  -6  -3   22.69    5.01
   5  -6  -4   66.30    5.53
   5  -6  -4   63.34    3.99
   5  -6  -4   56.71    5.21
   5  -6  -5    1.12    3.52
   5  -6  -5    0.81    3.74
   5  -6  -6    0.68    5.33
   5  -6  -6    1.02    5.52
  -5   6   6    4.09    5.76
   5  -6  -7    1.56    4.11
  -5   6   7    1.67    4.31
   5  -6  -7   -0.49    5.84
  -5   6   8    3.50    6.23
   5  -6  -8    3.97    5.93
   5  -6  -8    4.12    5.87
   5  -6  -8    1.33    6.13
   5  -7   0   14.17    5.00
   5  -7   0   14.64    4.94
   5  -7   0   13.39    4.80
   5  -7  -1    7.55    3.43
   5  -7  -1    7.68    4.92
   5  -7  -1    5.38    3.45
   5  -7  -2   -1.32    4.95
   5  -7  -2    1.34    3.62
   5  -7  -2    1.36    4.99
   5  -7  -3    5.29    5.25
   5  -7  -3    6.59    5.21
   5  -7  -3    9.91    3.78
   5  -7  -4   49.24    5.37
   5  -7  -4   52.35    4.13
   5  -7  -4   51.84    5.59
   5  -7  -5    2.74    3.81
   5  -7  -5    4.11    3.76
   5  -7  -5    4.52    5.64
   5  -7  -6    4.27    4.04
   5  -7  -6    6.18    5.84
  -5   7   6    7.47    4.17
   5  -7  -7    7.59    4.33
   5  -7  -7    8.56    5.82
  -5   7   7    8.59    4.52
   5  -8   0   28.18    5.27
   5  -8   0   23.59    5.32
   5  -8   0   25.95    5.12
   5  -8  -1    0.92    3.57
   5  -8  -1    0.19    5.20
   5  -8  -1    3.88    5.19
   5  -8  -2   14.95    5.34
   5  -8  -2   12.01    3.69
   5  -8  -2   12.46    5.13
   5  -8  -3   -1.27    5.37
   5  -8  -3   -0.91    5.37
   5  -8  -3    1.47    3.72
   5  -8  -4    4.42    5.71
   5  -8  -4    2.09    3.97
   5  -8  -4    1.86    4.14
   5  -8  -5    1.97    5.98
   5  -8  -5    1.78    5.72
   5  -8  -5   -0.92    4.13
   5  -8  -6    2.09    4.45
   5  -8  -6   -1.11    5.98
   5  -9   0   55.05    5.65
   5  -9   0   60.17    5.66
   5  -9   0   61.48    5.67
   5  -9  -1   12.24    3.98
   5  -9  -1   13.44    3.99
   5  -9  -1   14.02    5.54
   5  -9  -2    0.54    5.60
   5  -9  -2   -0.91    5.66
   5  -9  -2    1.20    5.54
   5  -9  -3    7.23    5.67
   5  -9  -3   10.54    5.77
   5  -9  -3    8.32    5.72
   5  -9  -4    5.12    5.85
   5  -9  -4    3.58    4.34
   5  -9  -4    3.20    4.28
   5 -10   0   -1.86    5.97
   5 -10   0    3.73    4.17
  -5  10   0    4.43    4.14
   5 -10   0    5.23    4.34
   5 -10  -1    4.76    5.90
   5 -10  -1   -0.82    6.03
   5 -10  -1   -0.93    6.05
   5 -10  -2    1.77    6.07
   5 -10  -2    0.78    5.93
   5 -10  -2    1.42    4.37
   4  12  -1    7.23    5.80
  -4 -12   1    4.96    4.22
  -4 -12   2    8.64    5.67
   4  12  -2    8.22    3.95
  -4 -12   3    8.08    6.00
   4  12  -3    6.96    5.76
  -4 -12   4    3.35    4.26
   4  12  -4    4.67    4.24
   4  11  -1    5.90    5.15
  -4 -11   1    7.87    3.80
  -4 -11   2   39.31    5.54
   4  11  -2   43.79    3.96
   4  11  -3   62.50    5.67
  -4 -11   3   58.41    5.78
  -4 -11   4    5.28    5.50
   4  11  -4    3.67    4.07
  -4 -11   5  108.43    4.53
   4  11  -5  104.59    6.05
  -4 -11   6    0.44    6.07
   4  11  -6    3.30    4.09
  -4 -10   1  254.58    4.72
   4  10  -1  261.84    4.79
  -4 -10   2   25.11    5.16
   4  10  -2   27.50    3.69
   4  10  -3    0.35    5.04
  -4 -10   3    3.54    5.14
  -4 -10   4   19.53    3.63
   4  10  -4   17.64    5.18
  -4 -10   5   21.69    5.54
   4  10  -5   23.69    3.92
  -4 -10   6   11.31    3.89
   4  10  -6   12.68    5.53
   4  10  -7   25.72    4.20
  -4 -10   7   23.78    4.04
  -4 -10   8    6.78    6.22
   4  10  -8    7.67    6.22
  -4  -9   1   34.61    4.89
   4   9  -1   39.98    4.80
  -4  -9   2   63.24    5.09
   4   9  -2   64.70    4.93
  -4  -9   3    0.46    3.40
   4   9  -3    0.09    4.78
  -4  -9   4   10.95    3.66
   4   9  -4   14.68    5.05
   4   9  -5   96.18    3.86
  -4  -9   5   89.42    5.48
   4   9  -6    1.66    3.62
  -4  -9   6    4.48    3.80
  -4  -9   7   18.58    3.93
   4   9  -7   22.60    3.85
   4   9  -8    3.61    5.71
  -4  -9   8    1.93    5.69
   4   9  -9    5.64    6.02
  -4  -9   9    4.00    6.15
   4   8  -1  362.09    4.96
  -4  -8   1  357.22    5.98
   4   8  -2    2.71    4.58
  -4  -8   2    2.17    4.62
   4   8  -3    1.35    4.69
  -4  -8   3    3.65    4.66
  -4  -8   4    1.42    4.69
   4   8  -4    3.22    4.80
  -4  -8   5    8.83    3.39
   4   8  -5   12.59    3.40
  -4  -8   6   21.16    5.14
   4   8  -6   26.96    5.15
  -4  -8   7    6.20    5.41
   4   8  -7    9.66    3.83
   4   8  -8   32.79    3.95
  -4  -8   8   31.17    3.87
  -4  -8   8   30.57   12.30
  -4  -8   8   29.47   11.51
   4   8  -9    2.79    8.18
   4   8  -9    5.74    4.00
  -4  -8   9    3.44    8.60
  -4  -8   9    3.96    4.21
  -4  -8  10    5.48    4.19
   4   8 -10   -2.75    5.93
  -4  -8  10    1.25    7.75
   4   8 -10   -0.44    8.68
  -4  -7   1    1.85    4.50
   4   7  -1   -0.92    4.49
  -4  -7   2   -1.28    4.45
   4   7  -2    0.26    3.08
   4   7  -3    0.72    3.13
  -4  -7   3    2.59    4.44
   4   7  -4    9.64    3.33
  -4  -7   4   10.59    4.60
  -4  -7   5    0.53    3.30
   4   7  -5   -2.04    4.67
   4   7  -6    1.50    4.73
  -4  -7   6   -0.47    4.80
   4   7  -7   27.12    4.94
   4   7  -7   21.82    9.51
  -4  -7   7   22.83    4.95
  -4  -7   7   21.03    9.71
   4   7  -8   16.46    5.26
  -4  -7   8   16.16    7.79
  -4  -7   8   13.13    3.89
   4   7  -8   13.81    6.67
   4   7  -9    2.65    6.86
   4   7  -9    2.66    3.82
  -4  -7   9    5.30    3.88
  -4  -7   9    2.44    7.02
  -4  -7  10   17.71    5.86
   4   7 -10   24.48    5.78
  -4  -7  10   20.40    6.11
   4   7 -10   20.61    7.35
  -4  -6   1   20.20    4.30
   4   6  -1   19.48    4.32
  -4  -6   2   50.68    4.66
   4   6  -2   53.81    4.53
   4   6  -3    1.25    4.18
  -4  -6   3   -0.08    4.32
  -4  -6   4    4.62    4.37
   4   6  -4    5.55    4.34
   4   6  -5    9.60    4.61
  -4  -6   5    7.25    3.33
  -4  -6   6   40.99    9.32
   4   6  -6   41.42    4.74
   4   6  -6   42.91    9.09
  -4  -6   6   46.03    3.50
  -4  -6   7   14.85    7.25
  -4  -6   7   16.39    4.94
   4   6  -7   12.63    7.12
   4   6  -7   11.10    3.48
  -4  -6   8   18.57    5.09
   4   6  -8   18.31    5.09
   4   6  -8   13.94    6.48
  -4  -6   8   15.84    6.68
  -4  -6   9    0.58    5.43
  -4  -6   9    0.35    3.83
   4   6  -9    2.26    5.44
   4   6  -9    0.85    5.33
  -4  -6  10   -4.63    3.89
  -4  -6  10   -0.24    5.88
   4   6 -10   -0.15    5.48
   4   6 -10    1.87    7.05
  -4  -6  11    0.82    7.56
   4   6 -11    1.76    7.52
   4   6 -11    4.69    5.86
  -4  -6  11   -0.76    5.85
   4   5  -1   14.78    4.26
  -4  -5   1   14.18    3.06
  -4  -5   2    3.07    2.91
   4   5  -2    1.45    4.22
   4   5  -3   -0.74    4.32
  -4  -5   3    1.00    3.07
  -4  -5   4    8.04    4.31
   4   5  -4    8.24    3.01
   4   5  -5   14.76    4.34
  -4  -5   5   13.17    4.51
   4   5  -5   13.70    7.45
  -4  -5   5   12.45    7.66
   4   5  -6    8.05    5.75
   4   5  -6    6.08    4.55
  -4  -5   6    8.74    5.93
  -4  -5   6    8.53    4.58
   4   5  -7    0.82    4.51
  -4  -5   7    2.19    4.63
  -4  -5   7    1.20    5.95
   4   5  -7    0.43    5.90
  -4  -5   8    3.94    5.09
  -4  -5   8    5.54    3.67
   4   5  -8    4.37    6.33
   4   5  -8    3.97    4.94
   4   5  -9    7.55    5.38
  -4  -5   9    5.95    3.73
   4   5  -9    8.77    5.14
  -4  -5   9    9.99    6.51
   4   5 -10   12.22    7.05
  -4  -5  10   16.47    6.99
  -4  -5  10   13.06    5.36
   4   5 -10   14.96    5.38
   4   5 -11    5.52    5.75
  -4  -5  11    4.02    4.07
   4   5 -11    4.27    5.98
  -4  -5  11    4.75    5.99
  -4  -4   1   21.78    4.20
   4   4  -1   22.75    4.21
   4   4  -2    5.83    3.00
  -4  -4   2    4.97    2.99
   4   4  -3   13.31    4.25
  -4  -4   3   11.97    3.13
  -4  -4   4   33.14    3.19
   4   4  -4   34.92    6.61
   4   4  -4   34.16    4.39
  -4  -4   5    1.14    6.44
   4   4  -5    0.50    5.72
  -4  -4   5    0.84    3.05
   4   4  -5    0.43    4.18
   4   4  -6   10.11    4.35
  -4  -4   6    7.96    5.90
  -4  -4   6    6.54    4.35
   4   4  -6    7.48    5.69
   4   4  -7    0.68    5.77
   4   4  -7    1.67    3.24
  -4  -4   7    2.10    4.77
  -4  -4   7    0.93    3.29
  -4  -4   8    2.83    6.24
   4   4  -8    2.31    6.10
   4   4  -8    1.68    3.44
  -4  -4   8    1.79    4.71
  -4  -4   9    6.46    3.48
   4   4  -9    5.01    5.31
   4   4  -9    6.69    3.49
  -4  -4   9    5.84    5.57
   4   4 -10   50.58    5.89
  -4  -4  10   48.14    5.36
   4   4 -10   50.84    5.44
  -4  -4  10   47.14    5.86
   4   4 -11   20.01    6.00
  -4  -4  11   25.30    5.93
   4   4 -11   25.99    5.60
  -4  -4  11   27.47    5.62
  -4  -4  12    1.10    6.16
   4   4 -12    1.53    5.99
   4   4 -12   -0.10    6.19
   4   3  -1   26.19    5.35
   4   3  -1   28.95    4.15
  -4  -3   1   26.21    4.05
   4   3  -1   29.35    6.01
   4   3  -2   11.68    5.28
   4   3  -2   14.53    4.05
   4   3  -2   13.08    5.86
  -4  -3   2    9.48    4.08
   4   3  -3   39.22    5.56
  -4  -3   3   35.36    4.27
   4   3  -3   40.19    3.16
   4   3  -3   35.98    5.59
   4   3  -4  156.51    6.74
   4   3  -4  156.63    4.87
  -4  -3   4  145.61    5.88
  -4  -3   4  155.05    4.00
   4   3  -5  119.04    4.77
   4   3  -5  118.12    6.27
  -4  -3   5  111.08    3.69
  -4  -3   5  110.73    5.49
   4   3  -6    6.43    4.44
   4   3  -6    7.67    3.03
  -4  -3   6    6.56    4.55
  -4  -3   6    7.67    4.33
  -4  -3   7   45.73    4.73
   4   3  -7   46.64    5.06
  -4  -3   7   50.13    5.13
   4   3  -7   52.29    4.78
   4   3  -8    2.82    4.89
   4   3  -8    1.44    3.26
  -4  -3   8    3.23    4.99
  -4  -3   8    3.21    4.66
  -4  -3   9    7.51    5.12
   4   3  -9    7.41    4.96
   4   3  -9    6.31    5.20
  -4  -3   9    6.66    4.86
   4   3 -10   75.44    4.05
   4   3 -10   72.29    5.71
  -4  -3  10   67.41    5.73
   4   3 -11   87.05    4.35
  -4  -3  11   83.18    4.59
   4   3 -11   90.11    6.21
   4   3 -12   13.60    4.22
  -4  -3  12   14.65    4.26
   4   3 -12   14.19    5.98
   4   2  -1  299.92    7.45
   4   2  -1  309.69    5.96
   4   2  -1  270.35    6.83
  -4  -2   1  297.16    5.99
   4   2  -2   40.80    4.20
   4   2  -2   34.62    5.47
  -4  -2   2   38.92    3.17
   4   2  -2   38.95    4.67
   4   2  -3    1.22    4.06
  -4  -2   3    0.47    3.00
   4   2  -3    1.34    4.29
  -4  -2   4   67.42    4.52
   4   2  -4   75.49    3.36
  -4  -2   4   66.41    4.97
   4   2  -4   68.10    4.86
  -4  -2   5   62.71    4.87
  -4  -2   5   62.68    3.38
   4   2  -5   61.11    4.56
   4   2  -5   62.06    4.69
   4   2  -6   56.34    4.84
   4   2  -6   57.93    3.36
  -4  -2   6   55.48    5.06
  -4  -2   6   55.87    4.59
  -4  -2   7  525.26    7.76
   4   2  -7  543.84    6.52
   4   2  -7  531.12    7.59
   4   2  -8  148.06    4.02
  -4  -2   8  142.29    5.74
   4   2  -8  151.12    5.74
   4   2  -9  232.94    4.53
   4   2  -9  213.87    6.22
  -4  -2   9  210.52    6.34
   4   2 -10    1.37    3.61
   4   2 -10    1.58    5.30
  -4  -2  10    2.27    5.42
   4   2 -11    0.94    5.66
  -4  -2  11    3.72    5.68
   4   2 -11    2.65    3.76
   4   2 -12    6.39    6.14
  -4  -2  12    4.30    6.10
   4   2 -12    5.23    5.64
   4   1  -1  983.32    8.87
   4   1  -1 1021.22   10.25
   4   1  -1  970.98   10.14
   4   1  -2  254.45    5.56
   4   1  -2  235.68    5.92
   4   1  -2  257.69    6.15
   4   1  -3   21.73    3.11
  -4  -1   3   20.68    4.23
   4   1  -3   18.70    4.17
  -4  -1   4  229.58    5.88
   4   1  -4  244.80    5.78
   4   1  -4  243.57    5.42
   4   1  -5  122.30    3.80
   4   1  -5  119.48    5.15
  -4  -1   5  112.91    5.21
  -4  -1   6    6.44    4.73
   4   1  -6    6.30    3.05
   4   1  -6    7.25    4.62
   4   1  -7  185.54    4.25
  -4  -1   7  169.38    5.73
   4   1  -7  181.68    5.67
  -4  -1   8   86.61    4.13
   4   1  -8   91.74    5.36
   4   1  -8   87.96    3.75
   4   1  -9   47.16    5.35
  -4  -1   9   53.23    5.46
   4   1  -9   53.13    5.12
   4   1 -10    3.65    3.82
  -4  -1  10    6.07    3.73
   4   1 -10    7.20    5.04
   4   1 -11   10.98    5.70
   4   1 -11   10.22    5.30
  -4  -1  11   13.40    5.74
   4   1 -12    4.13    4.08
   4   1 -12    8.36    4.01
  -4  -1  12    8.07    6.04
   4   0  -1  876.10    8.84
   4   0  -1  825.48    8.17
   4   0  -1  832.46    8.68
   4   0  -2   83.59    4.52
   4   0  -2   78.18    4.53
   4   0  -2   80.29    4.60
   4   0  -3   24.07    4.12
  -4   0   3   23.13    4.19
   4   0  -3   24.22    4.16
   4   0  -4  310.84    6.12
   4   0  -4  318.46    4.88
  -4   0   4  301.63    5.27
   4   0  -5    2.79    4.19
   4   0  -5   -0.26    4.26
  -4   0   5    0.30    4.43
  -4   0   6    3.42    4.54
   4   0  -6    5.95    3.07
   4   0  -6    4.79    4.57
   4   0  -7  244.83    5.88
   4   0  -7  247.97    5.38
  -4   0   7  255.59    6.06
  -4   0   8   22.75    3.74
   4   0  -8   23.98    4.68
   4   0  -8   23.95    4.97
   4   0  -9   21.43    5.19
   4   0  -9   22.00    3.48
  -4   0   9   22.61    5.29
   4   0 -10   -0.81    3.64
  -4   0  10    0.52    3.81
   4   0 -10    1.99    5.30
   4   0 -11    1.35    5.27
  -4   0  11    1.09    5.75
   4   0 -11    1.04    5.58
   4   0 -12    1.28    5.69
  -4   0  12    2.37    4.36
   4   0 -12    0.87    4.30
   4  -1   0  179.39    5.19
   4  -1   0  162.04    5.03
   4  -1   0  171.76    4.95
   4  -1  -1   67.97    4.40
   4  -1  -1   57.78    4.40
   4  -1  -1   63.43    4.57
   4  -1  -2   10.72    4.11
   4  -1  -2    9.75    4.19
   4  -1  -2   10.78    4.14
   4  -1  -3   33.08    4.35
  -4   1   3   27.70    4.39
   4  -1  -3   34.98    4.18
  -4   1   4  111.74    4.99
   4  -1  -4  116.09    3.68
   4  -1  -4  112.41    5.01
   4  -1  -5   36.65    4.40
  -4   1   5   37.93    3.38
   4  -1  -5   40.70    4.52
  -4   1   6   19.20    4.72
   4  -1  -6   22.16    4.60
   4  -1  -6   18.90    4.35
   4  -1  -7   46.64    4.66
  -4   1   7   47.67    4.99
   4  -1  -7   47.81    3.58
  -4   1   8   59.82    3.85
   4  -1  -8   55.79    5.11
   4  -1  -8   56.31    3.57
   4  -1  -9   10.25    3.70
   4  -1  -9   10.01    3.43
  -4   1   9    9.44    5.21
   4  -1 -10    2.96    3.62
   4  -1 -10    2.88    5.42
  -4   1  10    0.75    5.45
   4  -1 -11    5.58    5.37
  -4   1  11    8.69    5.77
   4  -1 -11    3.83    5.73
  -4   1  12   -1.41    4.31
   4  -1 -12   -4.67    5.70
   4  -1 -12   -0.82    4.26
   4  -2   0   10.14    3.97
   4  -2   0   10.63    4.09
   4  -2   0   12.10    3.99
   4  -2  -1    2.38    2.88
   4  -2  -1    3.25    3.88
   4  -2  -1    3.50    4.13
   4  -2  -2    0.23    4.17
   4  -2  -2    0.16    4.03
   4  -2  -2    1.06    3.88
  -4   2   3    3.00    2.88
   4  -2  -3    2.12    4.18
   4  -2  -3    3.57    3.91
   4  -2  -4   18.16    3.05
  -4   2   4   16.27    3.23
   4  -2  -4   17.29    3.25
  -4   2   5    8.63    4.65
   4  -2  -5    9.01    3.01
   4  -2  -5    9.82    4.50
  -4   2   6   52.78    3.59
   4  -2  -6   56.67    3.63
   4  -2  -6   51.74    4.53
  -4   2   7    0.74    4.79
   4  -2  -7    3.29    4.49
   4  -2  -7    1.82    4.68
   4  -2  -8   10.86    4.92
  -4   2   8   11.84    5.04
   4  -2  -8   11.29    3.38
   4  -2  -9    2.61    5.05
   4  -2  -9   -0.47    4.86
  -4   2   9    2.99    5.22
   4  -2 -10   10.47    5.19
  -4   2  10    7.27    5.68
   4  -2 -10   10.92    5.53
   4  -2 -11    0.95    3.82
  -4   2  11   -0.52    5.91
   4  -2 -11   -0.64    5.74
   4  -2 -12    2.80    5.88
  -4   2  12    6.95    4.48
   4  -2 -12    6.21    6.22
   4  -3   0   97.75    4.58
   4  -3   0  112.66    3.74
   4  -3   0  103.72    3.58
   4  -3  -1  164.70    4.95
   4  -3  -1  171.55    4.95
   4  -3  -1  155.44    4.93
   4  -3  -2    0.70    4.14
   4  -3  -2    0.96    2.95
   4  -3  -2    0.09    4.14
   4  -3  -3   -0.09    4.17
   4  -3  -3    0.99    4.20
  -4   3   3   -0.04    3.02
   4  -3  -4  102.35    4.83
  -4   3   4   95.93    4.89
   4  -3  -4  104.65    4.74
  -4   3   5   24.58    4.48
   4  -3  -5   29.94    4.32
   4  -3  -5   32.60    4.62
   4  -3  -6   64.96    4.99
   4  -3  -6   67.99    3.52
  -4   3   6   66.13    3.76
   4  -3  -6   55.70    4.70
  -4   3   7    9.09    4.99
   4  -3  -7    7.84    3.43
   4  -3  -7   10.02    4.55
   4  -3  -7    6.44    4.55
   4  -3  -8    2.54    4.76
   4  -3  -8    2.61    3.57
  -4   3   8    2.97    5.10
   4  -3  -8    3.06    4.79
   4  -3  -9   -0.78    3.52
  -4   3   9   -1.42    5.29
   4  -3  -9    0.96    5.01
   4  -3  -9   -0.80    5.04
   4  -3 -10   13.16    5.25
   4  -3 -10   14.20    5.19
   4  -3 -10   16.11    5.60
  -4   3  10   11.40    5.80
   4  -3 -11    4.76    5.51
   4  -3 -11   -2.61    3.96
  -4   3  11    3.07    5.98
   4  -3 -11   -0.26    4.09
   4  -4   0  117.20    3.83
   4  -4   0  104.62    4.61
   4  -4   0  127.42    4.75
   4  -4  -1  186.16    4.09
   4  -4  -1  200.62    5.21
   4  -4  -1  174.21    5.04
   4  -4  -2    2.87    2.89
   4  -4  -2    3.66    3.08
   4  -4  -2    3.97    3.03
  -4   4   3   14.14    3.14
   4  -4  -3   11.75    4.38
   4  -4  -3   14.66    4.43
   4  -4  -4   68.23    4.75
   4  -4  -4   81.76    4.77
  -4   4   4   68.97    3.57
   4  -4  -5    0.82    3.02
   4  -4  -5    0.76    4.73
  -4   4   5    0.68    4.66
  -4   4   6    5.30    4.88
   4  -4  -6    4.19    3.35
   4  -4  -6    1.93    4.51
   4  -4  -7    1.70    3.44
   4  -4  -7    1.30    3.35
  -4   4   7    1.47    5.05
   4  -4  -7   -1.60    3.32
   4  -4  -8   -0.54    3.60
   4  -4  -8    2.36    4.90
   4  -4  -8   -1.10    3.42
  -4   4   8    1.91    5.19
   4  -4  -9    3.55    5.39
  -4   4   9    2.21    4.06
   4  -4  -9    1.62    3.66
   4  -4  -9   -0.13    3.69
   4  -4 -10    4.62    5.45
   4  -4 -10    2.53    3.80
   4  -4 -10    0.23    5.67
  -4   4  10    1.99    4.17
   4  -4 -11    1.47    5.74
   4  -4 -11    2.79    5.72
  -4   4  11   -0.01    4.44
   4  -4 -11   -2.76    6.04
  -4   5   0   16.43    2.95
   4  -5   0   19.40    3.19
   4  -5   0   17.82    4.13
   4  -5   0   17.41    3.18
   4  -5  -1  194.16    4.14
   4  -5  -1  197.99    4.16
   4  -5  -1  186.37    4.07
   4  -5  -2   35.18    3.30
   4  -5  -2   35.77    3.31
   4  -5  -2   38.31    4.56
   4  -5  -3   95.99    4.74
   4  -5  -3   92.42    4.78
  -4   5   4   38.00    4.82
   4  -5  -4   38.29    4.61
   4  -5  -4   37.09    4.84
   4  -5  -5   28.68    3.27
   4  -5  -5   32.21    4.83
  -4   5   5   27.53    5.01
  -4   5   6    7.01    5.04
   4  -5  -6    7.38    3.38
   4  -5  -6   11.12    3.51
   4  -5  -7    5.50    5.04
   4  -5  -7    2.96    4.93
  -4   5   7    6.71    3.88
   4  -5  -8   22.60    5.32
   4  -5  -8   23.57    5.21
  -4   5   8   21.34    4.02
   4  -5  -8   18.70    5.16
   4  -5  -9    4.81    5.23
   4  -5  -9    4.57    5.63
   4  -5  -9    4.36    3.77
  -4   5   9    3.67    5.78
   4  -5 -10   19.93    5.78
  -4   5  10   16.03    6.08
   4  -5 -10   14.13    4.25
   4  -5 -10   17.38    5.76
   4  -6   0    0.26    3.16
   4  -6   0    0.65    4.46
  -4   6   0   -0.33    4.34
   4  -6   0    0.71    4.30
   4  -6  -1   10.05    4.44
   4  -6  -1    6.38    4.55
   4  -6  -1   10.11    4.46
   4  -6  -2   25.11    4.57
   4  -6  -2   23.78    3.23
   4  -6  -2   21.11    3.36
   4  -6  -3  158.41    4.05
   4  -6  -3  152.51    5.29
   4  -6  -4   12.26    4.69
  -4   6   4   10.51    4.72
   4  -6  -4   10.40    3.44
  -4   6   5   65.60    5.21
   4  -6  -5   72.23    4.97
   4  -6  -5   70.56    5.26
  -4   6   6   20.17    5.37
   4  -6  -6   24.13    5.09
   4  -6  -6   20.39    5.08
   4  -6  -7   -2.14    3.60
  -4   6   7   -1.68    5.38
   4  -6  -7    1.19    3.74
  -4   6   8   15.43    5.49
   4  -6  -8   14.23    5.81
   4  -6  -8   12.54    5.51
  -4   6   9    6.78    4.28
   4  -6  -9    5.92    5.95
   4  -6  -9    4.31    5.55
   4  -6  -9    6.82    4.01
  -4   6  10   17.74    6.56
   4  -6 -10   15.92    4.21
   4  -6 -10   17.45    6.06
   4  -6 -10   20.80    6.47
   4  -7   0    0.47    4.40
   4  -7   0   -0.41    4.64
  -4   7   0    2.55    4.49
   4  -7   0    0.09    4.65
   4  -7  -1   97.16    5.00
  -4   7   1   93.94    4.74
   4  -7  -1   92.19    3.69
   4  -7  -1   85.64    3.75
   4  -7  -2    1.77    4.61
   4  -7  -2    2.91    4.75
   4  -7  -2    0.23    4.61
   4  -7  -3   74.38    4.99
   4  -7  -3   68.98    3.76
   4  -7  -3   70.64    5.10
   4  -7  -4   15.63    4.87
   4  -7  -4   14.59    3.55
  -4   7   5   23.87    5.12
   4  -7  -5   26.77    5.01
   4  -7  -5   25.59    5.15
   4  -7  -6    9.50    5.24
  -4   7   6    8.05    3.79
   4  -7  -6   13.35    5.37
   4  -7  -7   44.80    3.93
  -4   7   7   44.66    5.84
   4  -7  -7   43.82    5.65
   4  -7  -8   -3.35    4.20
   4  -7  -8    4.02    5.67
  -4   7   8   -0.54    6.06
   4  -7  -9    2.95    4.44
   4  -7  -9    3.37    5.88
  -4   7   9    4.88    6.45
   4  -8   0    1.58    4.60
   4  -8   0    1.10    4.84
  -4   8   0    1.61    4.60
   4  -8   0    2.48    4.90
   4  -8  -1   15.41    3.52
   4  -8  -1   19.31    3.49
   4  -8  -1   17.64    3.46
  -4   8   1   18.42    4.66
   4  -8  -2   75.26    5.19
   4  -8  -2   68.37    5.25
   4  -8  -2   72.98    3.79
   4  -8  -3   49.05    5.15
   4  -8  -3   49.15    3.70
   4  -8  -3   50.38    5.15
   4  -8  -4    1.64    3.56
   4  -8  -4    3.29    3.75
  -4   8   5    6.12    5.31
   4  -8  -5    1.87    3.74
   4  -8  -5    4.10    5.21
  -4   8   6   35.73    4.10
   4  -8  -6   37.95    5.44
   4  -8  -6   36.36    5.71
   4  -8  -7   24.80    5.63
  -4   8   7   28.92    4.19
   4  -8  -7   26.55    5.98
  -4   8   8   22.94    4.48
   4  -8  -8   25.01    6.21
   4  -8  -8   24.32    6.07
   4  -9   0   17.24    5.17
  -4   9   0   18.78    5.01
   4  -9   0   19.81    3.64
   4  -9   0   17.86    5.18
  -4   9   1    1.80    5.04
   4  -9  -1    2.34    5.19
   4  -9  -1    1.38    5.21
   4  -9  -1    0.43    3.65
   4  -9  -2    5.65    5.28
   4  -9  -2    5.87    3.44
   4  -9  -2    4.44    3.76
   4  -9  -3    3.99    5.22
   4  -9  -3    2.26    3.79
   4  -9  -3    3.26    5.22
   4  -9  -4   31.65    5.55
   4  -9  -4   34.24    5.52
   4  -9  -4   23.69    4.06
   4  -9  -5    1.22    3.98
   4  -9  -5   -1.96    3.97
  -4   9   6    1.30    5.90
   4  -9  -6   -0.57    4.12
   4  -9  -6   -1.93    4.11
   4  -9  -7    7.64    4.53
   4  -9  -7    8.28    4.09
   4 -10   0   20.47    5.52
  -4  10   0   18.24    5.44
   4 -10   0   19.60    3.93
   4 -10   0   18.74    3.87
  -4  10   1   -0.30    3.75
   4 -10  -1    1.42    5.39
   4 -10  -1    0.96    5.69
   4 -10  -1   -2.27    3.95
   4 -10  -2    2.08    3.98
   4 -10  -2    4.20    3.86
   4 -10  -2    4.42    4.22
   4 -10  -3    4.33    4.21
   4 -10  -3    4.92    3.96
   4 -10  -3    8.81    5.94
   4 -10  -4    3.09    5.78
   4 -10  -4    1.58    4.33
   4 -10  -4   -0.97    4.07
   4 -10  -5    3.28    4.21
   4 -10  -5    2.57    4.29
   4 -10  -5    4.50    6.25
  -4  11   0    2.85    5.77
   4 -11   0    3.84    4.12
   4 -11   0    1.51    5.95
   4 -11   0    1.68    5.92
  -4  11   1    3.44    4.23
   4 -11  -1    1.94    5.80
   4 -11  -1   -0.91    6.32
   4 -11  -1   -0.98    4.40
   4 -11  -2    3.65    6.34
   4 -11  -2    2.18    5.89
   4 -11  -2    1.28    4.34
  -3 -13   1   12.57    7.53
   3  13  -1   13.94    5.83
  -3 -13   1   11.96    4.14
  -3 -13   1   12.29    7.36
   3  13  -2    4.10    4.20
  -3 -13   2    3.91    7.68
  -3 -13   2    2.26    7.54
  -3 -13   2    1.35    5.91
  -3 -13   3    8.67    7.74
  -3 -13   3   13.69    6.20
   3  13  -3   14.25    4.26
  -3 -13   3    8.17    7.63
  -3 -12   1    9.65    5.42
   3  12  -1    4.70    3.79
  -3 -12   1    4.62    6.97
  -3 -12   1    4.63    6.73
  -3 -12   2   65.62    7.24
   3  12  -2   61.56    5.68
  -3 -12   2   62.42    7.42
  -3 -12   2   65.89    4.16
  -3 -12   3    5.12    5.61
  -3 -12   3    3.79    7.15
   3  12  -3    5.78    5.66
  -3 -12   3    4.88    8.09
  -3 -12   4   -0.38    8.63
  -3 -12   4   -0.52    5.88
   3  12  -4    0.01    5.90
  -3 -12   4    0.39    8.58
   3  12  -5    7.99    4.06
  -3 -12   5    3.93    9.82
  -3 -12   5    5.86    5.89
  -3 -12   5    3.01    9.87
   3  12  -6    0.94    5.92
  -3 -12   6    1.34    4.08
   3  11  -1    4.78    3.57
  -3 -11   1    4.42    6.37
  -3 -11   1    3.92    5.05
  -3 -11   1    3.86    6.61
   3  11  -2   58.10    3.79
  -3 -11   2   50.62    6.86
  -3 -11   2   47.12    7.02
  -3 -11   2   49.50    3.94
  -3 -11   3   96.82    4.21
  -3 -11   3   94.74    8.58
  -3 -11   3   93.43    7.46
   3  11  -3  104.70    5.65
  -3 -11   4   -0.14    7.93
  -3 -11   4   -3.67    5.38
   3  11  -4    1.77    5.20
  -3 -11   4    1.25    8.99
  -3 -11   5    8.84    5.33
  -3 -11   5    9.55    8.29
   3  11  -5    8.92    3.97
  -3 -11   5    9.99    8.41
  -3 -11   6   24.63    8.67
  -3 -11   6   23.76    9.64
   3  11  -6   27.94    5.59
  -3 -11   6   28.33    4.21
  -3 -11   7   -0.31    8.62
  -3 -11   7    0.16    8.78
   3  11  -7    2.85    5.75
  -3 -11   7    7.66    5.82
  -3 -10   1  168.82    7.33
   3  10  -1  172.79    5.48
  -3 -10   1  161.83    7.54
  -3 -10   1  169.39    5.48
  -3 -10   2  139.69    7.55
  -3 -10   2  147.36    5.33
   3  10  -2  152.18    4.08
  -3 -10   2  143.22    8.21
  -3 -10   3    1.03    4.99
  -3 -10   3    0.85    7.27
   3  10  -3    3.34    4.90
  -3 -10   3    1.80    7.17
  -3 -10   4   23.64    8.76
  -3 -10   4   23.51    8.77
   3  10  -4   21.69    5.11
  -3 -10   4   21.04    5.20
  -3 -10   5    8.83    5.08
  -3 -10   5    5.80    8.50
  -3 -10   5    7.05    8.61
   3  10  -5    8.71    5.11
  -3 -10   6   40.12    5.42
  -3 -10   6   39.12    8.57
  -3 -10   6   39.26    8.36
   3  10  -6   42.43    3.75
   3  10  -7    2.48    3.83
  -3 -10   7    1.84    3.91
  -3 -10   7    2.23    8.23
  -3 -10   7    0.66    6.93
  -3 -10   8    0.00    8.69
  -3 -10   8    1.23    5.69
  -3 -10   8    1.54    8.45
   3  10  -8    8.04    5.71
  -3 -10   9   18.14    7.74
  -3 -10   9   19.07    9.23
   3  10  -9   33.62    6.11
  -3 -10   9   26.33    4.40
   3   9  -1   27.55    4.65
  -3  -9   1   24.13    6.06
  -3  -9   1   26.14    5.84
  -3  -9   1   27.39    3.28
  -3  -9   2   36.43    7.05
   3   9  -2   36.40    3.44
  -3  -9   2   34.09    4.57
  -3  -9   2   35.21    7.22
  -3  -9   3   46.76    8.48
   3   9  -3   51.05    3.42
  -3  -9   3   39.99    3.44
  -3  -9   3   44.05    8.36
   3   9  -4   99.60    5.01
  -3  -9   4   95.90    3.68
  -3  -9   4   98.29    9.41
  -3  -9   4   95.91   10.06
  -3  -9   5    1.96    7.83
  -3  -9   5    1.63    7.93
  -3  -9   5    3.05    3.44
   3   9  -5    2.60    3.36
   3   9  -6   20.11    4.92
  -3  -9   6   22.71    8.00
  -3  -9   6   22.66    7.73
  -3  -9   6   23.42    3.70
  -3  -9   7    3.63    5.14
  -3  -9   7    2.06    7.83
  -3  -9   7    0.77    7.54
   3   9  -7    0.77    5.11
  -3  -9   8   50.47    7.37
  -3  -9   8   51.65    5.47
   3   9  -8   57.20    3.96
   3   9  -9    7.50    7.20
  -3  -9   9    5.43    7.16
   3   9  -9    7.55    5.51
  -3  -9   9    7.42    3.90
  -3  -9  10    9.18    4.23
   3   9 -10   11.70    6.26
   3   9 -10   15.33    6.12
  -3  -9  10    7.00    6.34
   3   8  -1  293.10    4.55
  -3  -8   1  271.91    9.40
  -3  -8   1  268.65    9.21
  -3  -8   1  282.99    5.42
   3   8  -2   18.81    4.27
  -3  -8   2   15.84    8.11
  -3  -8   2   14.39    4.43
  -3  -8   2   15.40    7.41
  -3  -8   3    6.09    9.93
   3   8  -3    6.99    3.06
  -3  -8   3    3.70    3.16
  -3  -8   3    6.19    9.90
  -3  -8   4   34.87    9.28
  -3  -8   4   31.30    3.23
   3   8  -4   41.67    4.56
  -3  -8   4   35.92    9.44
   3   8  -5    0.89    4.49
  -3  -8   5    1.27    7.54
  -3  -8   5    1.64    7.77
  -3  -8   5    0.21    4.52
  -3  -8   6   14.49    7.14
  -3  -8   6   14.68    6.35
  -3  -8   6   13.80    4.69
   3   8  -6   14.43    4.69
   3   8  -7    1.11    6.19
  -3  -8   7    1.44    6.15
   3   8  -7    1.58    4.81
  -3  -8   7    0.66    3.38
  -3  -8   8    5.39    5.10
  -3  -8   8    5.58    6.63
   3   8  -8    8.42    3.65
   3   8  -8    8.30    6.58
  -3  -8   9    0.10    3.80
   3   8  -9    1.60    6.74
  -3  -8   9    1.21    5.55
   3   8  -9   -1.52    5.24
   3   8 -10   20.55    7.24
  -3  -8  10   18.41    6.08
  -3  -8  10   23.06    5.67
   3   8 -10   16.55    4.09
   3   8 -11    5.58    5.98
  -3  -8  11    3.76    6.42
  -3  -8  11    4.82    6.10
   3   8 -11    2.42    6.22
  -3  -7   1   94.34    8.41
   3   7  -1  103.93    3.70
  -3  -7   1  100.79    8.42
  -3  -7   1  102.47    4.74
   3   7  -2   16.07    3.19
  -3  -7   2   15.95    4.29
  -3  -7   3    1.68    4.14
   3   7  -3    1.33    4.16
   3   7  -4    2.96    2.98
  -3  -7   4    1.03    3.02
  -3  -7   5    2.38    4.29
  -3  -7   5    2.00    7.36
   3   7  -5    1.03    3.03
  -3  -7   5    1.74    6.77
  -3  -7   6   68.52    4.78
   3   7  -6   65.61    6.69
  -3  -7   6   68.52    6.71
   3   7  -6   73.80    4.80
  -3  -7   7    1.30    3.31
   3   7  -7    1.16    3.36
  -3  -7   7    2.77    5.97
   3   7  -7    1.68    5.93
  -3  -7   8   28.66    5.01
  -3  -7   8   30.23    6.34
   3   7  -8   28.03    6.26
   3   7  -8   33.06    5.06
   3   7  -9   37.63    6.84
  -3  -7   9   40.15    5.68
  -3  -7   9   34.59    3.85
   3   7  -9   40.25    5.27
  -3  -7  10   13.31    5.33
   3   7 -10   12.46    3.85
   3   7 -10    9.96    5.84
  -3  -7  10    9.65    5.83
  -3  -7  11   18.25    5.79
   3   7 -11   19.49    7.40
   3   7 -11   20.00    5.81
  -3  -7  11   22.50    7.39
  -3  -6   1   45.27    4.20
   3   6  -1   51.98    4.26
  -3  -6   2   35.83    3.03
   3   6  -2   38.03    4.18
  -3  -6   3    7.78    2.89
   3   6  -3    9.67    4.07
   3   6  -4    1.92    4.19
  -3  -6   4    2.09    4.16
  -3  -6   5   71.77    3.41
   3   6  -5   72.98    3.47
  -3  -6   5   71.25    7.26
   3   6  -5   72.69    6.45
   3   6  -6    2.99    5.73
   3   6  -6    4.73    4.34
  -3  -6   6    2.78    5.80
  -3  -6   6    2.57    3.08
  -3  -6   7   12.12    4.67
   3   6  -7   16.22    3.30
   3   6  -7   14.99    5.77
  -3  -6   7   14.76    4.70
   3   6  -8   28.35    5.06
  -3  -6   8   25.70    3.50
  -3  -6   8   30.58    6.16
   3   6  -8   29.25    3.50
  -3  -6   9    2.79    4.96
  -3  -6   9    2.75    6.31
   3   6  -9    0.93    4.95
   3   6  -9    1.58    5.02
   3   6 -10    3.57    3.67
  -3  -6  10    5.88    5.21
  -3  -6  10    2.84    5.42
   3   6 -10    3.76    5.44
  -3  -6  11    7.14    5.61
  -3  -6  11    4.35    5.74
   3   6 -11    7.50    5.61
   3   6 -11    9.34    7.05
  -3  -6  12    2.72    6.12
  -3  -6  12   -1.81    6.30
   3   6 -12    1.27    6.15
   3   6 -12    1.67    4.38
  -3  -5   1   47.87    4.17
   3   5  -1   46.42    4.14
   3   5  -2    0.32    3.91
  -3  -5   2    0.46    2.79
  -3  -5   3   35.66    3.08
   3   5  -3   41.46    3.12
  -3  -5   4   15.09    6.86
  -3  -5   4   15.02    4.17
   3   5  -4   15.24    6.71
   3   5  -4   17.09    4.13
  -3  -5   5   81.45    4.53
   3   5  -5   84.72    6.34
   3   5  -5   87.35    3.45
  -3  -5   5   82.13    6.41
  -3  -5   6   15.96    4.31
   3   5  -6   12.41    5.81
   3   5  -6   13.07    4.36
  -3  -5   6   12.01    5.78
   3   5  -7    1.16    5.55
  -3  -5   7    0.78    4.48
  -3  -5   7    0.71    4.55
   3   5  -7    0.80    3.23
   3   5  -8   14.30    4.76
  -3  -5   8   11.16    3.31
  -3  -5   8   12.23    4.84
   3   5  -8   10.15    3.31
  -3  -5   9   41.69    5.24
   3   5  -9   41.67    5.05
  -3  -5   9   41.21    3.69
   3   5  -9   40.08    5.35
  -3  -5  10    4.18    3.62
  -3  -5  10    3.27    5.25
   3   5 -10    2.87    5.33
   3   5 -10    5.42    5.07
   3   5 -11    1.05    5.34
  -3  -5  11    1.59    5.51
   3   5 -11    1.48    5.53
  -3  -5  11    3.37    3.84
   3   5 -12   32.60    6.20
  -3  -5  12   30.59    6.04
   3   5 -12   31.00    4.12
  -3  -5  12   28.15    4.42
  -3  -4   1   56.65    3.21
   3   4  -1   60.18    4.20
   3   4  -2  513.79    5.90
  -3  -4   2  498.32    6.43
   3   4  -3   52.70    4.23
  -3  -4   3   51.78    3.14
   3   4  -4   18.63    3.98
   3   4  -4   18.31    5.16
  -3  -4   4   16.34    5.34
  -3  -4   4   17.98    4.01
   3   4  -5   82.13    6.03
  -3  -4   5   81.37    3.37
  -3  -4   5   82.61    6.07
   3   4  -5   85.24    4.50
   3   4  -6   10.59    4.38
   3   4  -6    9.63    4.21
  -3  -4   6    9.75    4.24
  -3  -4   6   10.70    4.45
  -3  -4   7    4.58    4.50
   3   4  -7    6.45    4.35
   3   4  -7    5.11    4.28
  -3  -4   7    4.45    4.35
  -3  -4   8   85.42    4.97
   3   4  -8   88.61    6.25
  -3  -4   8   90.46    5.29
   3   4  -8   95.50    3.68
  -3  -4   9    9.17    4.82
  -3  -4   9   10.81    4.94
   3   4  -9   10.57    3.39
   3   4  -9   11.60    4.91
  -3  -4  10   46.11    5.32
   3   4 -10   45.70    5.35
  -3  -4  10   46.15    5.14
   3   4 -10   49.41    3.73
  -3  -4  11    1.32    5.40
  -3  -4  11    1.82    3.77
   3   4 -11    1.74    5.42
   3   4 -11   -0.73    5.34
  -3  -4  12   10.99    5.75
   3   4 -12    8.76    3.98
   3   4 -12   10.95    4.08
  -3  -4  12   11.90    5.84
   3   4 -13    1.09    4.28
  -3  -4  13    1.72    4.46
   3   4 -13   -0.79    6.22
   3   3  -1  657.48   19.39
   3   3  -1  708.32   19.73
   3   3  -1  705.61    7.37
  -3  -3   1  703.58    7.75
   3   3  -2  102.56    8.09
   3   3  -2   98.44    4.32
  -3  -3   2   98.30    3.49
   3   3  -2   98.35    8.14
   3   3  -3    7.58    3.81
   3   3  -3    6.51    4.77
  -3  -3   3    6.07    4.98
  -3  -3   3    5.56    2.78
  -3  -3   4  112.33    6.46
  -3  -3   4  111.01    4.57
   3   3  -4  109.93    5.57
   3   3  -4  111.57    3.61
   3   3  -5  171.49    4.90
  -3  -3   5  167.40    4.86
   3   3  -5  174.56    5.84
  -3  -3   5  177.63    6.65
   3   3  -6   56.80    4.74
  -3  -3   6   51.83    4.41
   3   3  -6   59.76    4.45
  -3  -3   6   58.21    4.79
   3   3  -7   -2.49    4.27
  -3  -3   7    1.58    4.40
   3   3  -7   -0.22    4.42
  -3  -3   7   -0.25    4.37
   3   3  -8  285.46    6.37
  -3  -3   8  290.16    6.44
  -3  -3   8  270.66    4.49
   3   3  -8  291.80    5.59
   3   3  -9  458.64    5.25
   3   3  -9  453.68    7.20
  -3  -3   9  417.21    6.08
  -3  -3   9  431.43    7.16
   3   3 -10   15.85    5.20
   3   3 -10   14.25    4.92
  -3  -3  10   15.03    3.53
  -3  -3  10   14.41    5.16
   3   3 -11   69.65    5.73
   3   3 -11   77.46    5.46
  -3  -3  11   70.00    5.69
   3   3 -12    4.22    5.56
   3   3 -12   -0.56    3.82
  -3  -3  12    1.97    4.07
  -3  -3  13    1.38    4.33
   3   3 -13   -0.33    6.06
   3   3 -13   -0.38    6.14
  -3  -2   1  196.49    4.62
   3   2  -1  185.93    7.36
   3   2  -1  206.16    7.31
   3   2  -1  188.64    5.19
  -3  -2   2  800.31    7.63
   3   2  -2  837.44    8.24
   3   2  -2  793.59   11.56
  -3  -2   3  297.20    5.52
  -3  -2   3  269.38    6.96
   3   2  -3  305.27    7.75
   3   2  -3  300.92    5.56
  -3  -2   4    0.94    2.84
  -3  -2   4    2.10    4.07
   3   2  -4    2.35    3.96
   3   2  -4    1.80    4.10
   3   2  -5   65.16    4.60
   3   2  -5   65.68    3.33
  -3  -2   5   60.24    4.34
  -3  -2   5   64.73    4.73
  -3  -2   6  158.72    4.93
  -3  -2   6  159.06    5.46
   3   2  -6  172.05    4.04
   3   2  -6  165.22    5.41
   3   2  -7    0.06    4.46
  -3  -2   7    0.34    3.19
  -3  -2   7    3.05    4.18
   3   2  -7    0.16    4.29
  -3  -2   8   11.45    4.66
   3   2  -8   13.03    3.27
  -3  -2   8   13.66    4.54
   3   2  -8   14.80    4.76
   3   2  -9   89.37    5.25
  -3  -2   9   88.16    5.25
   3   2  -9   87.06    3.76
   3   2 -10   27.61    3.78
   3   2 -10   27.73    3.51
  -3  -2  10   26.03    5.18
   3   2 -11    3.39    3.68
   3   2 -11    6.40    5.33
  -3  -2  11    3.50    5.33
  -3  -2  12    1.78    5.65
   3   2 -12    3.26    5.29
   3   2 -12    2.97    5.62
   3   2 -13   13.77    6.16
  -3  -2  13    9.56    4.33
   3   2 -13   16.78    5.81
   3   1  -1  303.06    6.25
   3   1  -1  283.57    6.99
   3   1  -1  310.47    6.92
  -3  -1   1  295.28    5.57
  -3  -1   2  592.28    8.97
  -3  -1   2  606.07    7.39
   3   1  -2  601.34    8.90
   3   1  -2  605.48    7.41
   3   1  -3  316.01    5.99
   3   1  -3  323.08    5.79
  -3  -1   3  334.98    5.14
  -3  -1   3  307.32    6.60
  -3  -1   4   32.25    4.36
   3   1  -4   33.20    4.28
   3   1  -4   30.31    4.11
  -3  -1   4   32.84    4.15
  -3  -1   5   55.88    4.45
   3   1  -5   54.84    4.43
   3   1  -5   60.86    4.44
   3   1  -6  176.29    4.01
   3   1  -6  174.82    4.35
  -3  -1   6  178.02    5.28
   3   1  -7   10.48    3.08
   3   1  -7   11.20    4.29
  -3  -1   7    9.86    4.42
   3   1  -8  109.91    4.86
  -3  -1   8  111.81    5.21
   3   1  -8  116.71    5.19
   3   1  -9   50.54    3.51
  -3  -1   9   53.14    5.03
   3   1  -9   50.21    3.62
   3   1 -10  105.03    5.15
  -3  -1  10  108.17    5.44
   3   1 -10  111.80    5.54
   3   1 -11    6.06    3.62
  -3  -1  11    5.33    5.27
   3   1 -11    7.95    5.34
   3   1 -12    8.78    5.36
  -3  -1  12    5.74    5.49
   3   1 -12    5.37    5.51
  -3  -1  13   -0.21    5.91
   3   1 -13    2.32    4.00
   3   1 -13    1.07    5.88
   3   0  -1   49.28    4.45
   3   0  -1   52.10    3.39
   3   0  -1   53.92    4.35
   3   0  -2    2.74    3.75
   3   0  -2    1.83    3.87
  -3   0   2    3.10    4.02
   3   0  -3  149.16    4.00
  -3   0   3  142.70    5.05
   3   0  -3  150.58    5.02
   3   0  -4  130.83    4.92
   3   0  -4  141.62    3.83
  -3   0   4  136.63    4.98
  -3   0   5   21.70    4.20
   3   0  -5   23.40    3.05
   3   0  -5   25.01    4.14
   3   0  -6    5.44    4.30
   3   0  -6    6.48    4.23
  -3   0   6    6.46    4.38
   3   0  -7    6.78    4.30
  -3   0   7    7.41    3.11
   3   0  -7    7.17    3.12
   3   0  -8  129.60    3.79
  -3   0   8  124.69    4.11
   3   0  -8  131.85    5.23
   3   0  -9   25.12    3.42
   3   0  -9   25.15    3.53
  -3   0   9   23.15    3.41
   3   0 -10    6.07    3.47
  -3   0  10    3.77    5.01
   3   0 -10    3.87    5.08
   3   0 -11    2.84    3.57
   3   0 -11    1.65    5.41
  -3   0  11    2.79    3.76
   3   0 -12   32.34    5.24
   3   0 -12   31.29    5.68
  -3   0  12   36.32    5.80
   3   0 -13   -0.49    5.96
  -3   0  13   -2.57    5.93
   3   0 -13    1.12    5.88
   3  -1   0   49.94    3.22
   3  -1   0   52.65    4.31
   3  -1   0   53.65    4.12
   3  -1  -1   11.86    3.91
   3  -1  -1   12.38    3.94
   3  -1  -2    8.27    2.77
  -3   1   2    7.84    3.87
   3  -1  -3   50.76    3.17
  -3   1   3   51.99    4.31
   3  -1  -3   54.84    4.24
   3  -1  -4   23.16    3.09
  -3   1   4   24.55    4.28
   3  -1  -4   22.40    4.08
  -3   1   5   52.25    4.35
   3  -1  -5   54.76    4.24
   3  -1  -5   53.46    4.31
  -3   1   6    5.02    4.34
   3  -1  -6    1.75    4.21
   3  -1  -6    3.51    3.02
   3  -1  -7   22.70    4.39
  -3   1   7   21.73    4.61
   3  -1  -7   21.20    4.64
   3  -1  -8   11.90    3.32
  -3   1   8   13.55    4.57
   3  -1  -8   12.05    4.54
   3  -1  -9    1.21    3.35
   3  -1  -9    1.95    4.57
  -3   1   9    1.80    3.29
   3  -1 -10    3.25    4.88
   3  -1 -10    4.10    3.61
  -3   1  10    2.58    5.04
   3  -1 -11   19.90    3.71
  -3   1  11   20.22    5.43
   3  -1 -11   19.23    3.77
  -3   1  12    4.30    5.66
   3  -1 -12    1.05    5.30
   3  -1 -12    6.65    5.68
  -3   1  13   -0.53    4.28
   3  -1 -13   -1.87    6.00
   3  -1 -13   -0.20    6.00
   3  -2   0   92.64    4.44
   3  -2   0   90.86    4.59
   3  -2   0   78.75    4.50
   3  -2  -1   64.32    3.38
   3  -2  -1   65.55    4.39
   3  -2  -1   66.05    4.05
   3  -2  -2    3.50    4.04
  -3   2   2    3.81    3.98
   3  -2  -2    2.09    2.63
  -3   2   3  132.85    4.82
   3  -2  -3  158.51    3.88
   3  -2  -3  137.33    4.87
  -3   2   4    6.81    3.00
   3  -2  -4    7.43    4.05
   3  -2  -5    2.11    4.13
   3  -2  -5    1.94    3.97
  -3   2   5    4.47    4.31
  -3   2   6   34.40    3.41
   3  -2  -6   33.88    4.32
   3  -2  -6   32.30    3.35
  -3   2   7    2.22    4.58
   3  -2  -7    3.77    4.47
   3  -2  -7    4.33    4.25
   3  -2  -8    3.66    4.61
  -3   2   8   -0.10    4.63
   3  -2  -8    5.04    4.51
  -3   2   9    9.20    3.40
   3  -2  -9    7.86    3.35
   3  -2  -9    7.55    4.57
   3  -2 -10    4.34    3.45
  -3   2  10    1.85    3.50
   3  -2 -10    2.27    4.92
   3  -2 -11    2.30    5.07
   3  -2 -11    1.41    3.83
  -3   2  11    0.54    5.40
  -3   2  12    8.36    5.68
   3  -2 -12    4.34    3.97
   3  -2 -12    2.70    5.70
   3  -2 -13    2.94    5.96
   3  -2 -13    2.99    4.34
  -3   2  13    1.47    6.19
   3  -3   0   11.49    4.12
   3  -3   0    9.26    2.96
  -3   3   0    9.82    3.64
   3  -3   0   11.68    3.74
   3  -3  -1   43.36    3.28
   3  -3  -1   47.77    4.45
   3  -3  -1   43.14    2.93
   3  -3  -2   62.44    4.18
  -3   3   2   55.69    4.51
   3  -3  -2   59.52    4.46
   3  -3  -3  178.09    3.96
  -3   3   3  156.43    4.95
   3  -3  -3  177.25    5.08
   3  -3  -4  225.42    5.06
  -3   3   4  203.56    5.13
   3  -3  -4  220.85    5.21
  -3   3   5   16.63    4.28
   3  -3  -5   15.00    3.06
   3  -3  -5   17.18    4.20
  -3   3   6   10.36    3.03
   3  -3  -6    7.61    3.17
   3  -3  -6    8.78    3.01
   3  -3  -7   21.06    3.16
   3  -3  -7   19.35    4.38
  -3   3   7   19.39    4.78
   3  -3  -7   18.50    4.47
  -3   3   8    6.56    4.86
   3  -3  -8    7.61    4.50
   3  -3  -8    3.94    4.91
   3  -3  -8    5.85    4.53
  -3   3   9   35.98    3.70
   3  -3  -9   40.77    3.64
   3  -3  -9   35.81    3.50
   3  -3  -9   35.32    4.90
   3  -3 -10   -0.20    3.68
  -3   3  10    0.92    3.72
   3  -3 -10    2.76    4.84
   3  -3 -10    1.11    3.43
   3  -3 -11    6.15    5.25
   3  -3 -11    2.14    5.27
   3  -3 -11    0.81    3.92
  -3   3  11    2.83    5.65
   3  -3 -12    0.85    6.05
   3  -3 -12    1.26    3.89
  -3   3  12    2.37    4.30
   3  -3 -12    1.87    4.02
   3  -3 -13    2.64    6.15
  -3   3  13    0.32    4.44
   3  -3 -13   -0.39    6.23
   3  -3 -13    2.41    6.14
  -3   4   0   71.47    4.26
   3  -4   0   73.07    4.29
   3  -4   0   76.32    4.52
   3  -4   0   60.73    4.47
   3  -4  -1   58.45    4.13
   3  -4  -1   60.04    4.48
   3  -4  -1   63.41    4.47
  -3   4   2   47.63    3.24
   3  -4  -2   45.52    4.37
   3  -4  -2   50.13    3.12
   3  -4  -3   65.33    4.51
   3  -4  -3   69.08    4.35
  -3   4   3   60.91    4.57
  -3   4   4   63.16    3.48
   3  -4  -4   69.54    3.27
   3  -4  -4   71.28    4.63
   3  -4  -5   10.59    4.31
  -3   4   5   10.47    3.11
   3  -4  -5   10.55    4.17
  -3   4   6   -0.88    3.10
   3  -4  -6    1.20    3.06
   3  -4  -6   -1.66    4.18
  -3   4   7   16.57    4.62
   3  -4  -7   17.86    4.89
   3  -4  -7   18.33    4.56
   3  -4  -8    0.26    3.53
   3  -4  -8    0.71    4.56
   3  -4  -8   -1.03    3.30
  -3   4   8    0.04    4.98
   3  -4  -9   74.59    5.12
   3  -4  -9   65.99    5.41
  -3   4   9   74.00    4.05
   3  -4  -9   67.10    5.13
  -3   4  10    8.73    3.80
   3  -4 -10    8.49    5.09
   3  -4 -10    8.32    5.36
   3  -4 -10    8.52    5.11
   3  -4 -11    4.67    5.43
   3  -4 -11    0.79    5.71
  -3   4  11    1.98    4.11
   3  -4 -11    1.09    5.45
   3  -4 -12    9.64    5.93
  -3   4  12   14.08    6.13
   3  -4 -12   11.61    5.84
   3  -4 -12   10.26    4.18
   3  -5   0    2.52    4.19
   3  -5   0    1.55    3.02
   3  -5   0    3.52    2.72
  -3   5   0    2.85    3.83
   3  -5  -1    2.48    4.33
   3  -5  -1    3.31    2.72
   3  -5  -1    3.51    2.96
  -3   5   1    3.43    3.89
  -3   5   2  299.41    5.70
   3  -5  -2  310.81    5.33
   3  -5  -2  307.44    5.75
  -3   5   3   14.68    4.43
   3  -5  -3   19.02    4.40
   3  -5  -3   19.76    4.08
  -3   5   4    0.72    4.37
   3  -5  -4    0.87    2.88
   3  -5  -4    0.99    3.08
   3  -5  -5   46.94    3.26
  -3   5   5   44.01    4.69
   3  -5  -5   45.52    4.64
  -3   5   6    7.52    4.59
   3  -5  -6    6.02    4.57
   3  -5  -6    5.41    3.02
  -3   5   7   42.78    4.87
   3  -5  -7   41.03    4.92
   3  -5  -7   43.64    4.63
   3  -5  -8    3.19    3.46
  -3   5   8    5.40    5.06
   3  -5  -8    4.78    5.05
   3  -5  -9   13.81    4.89
   3  -5  -9   16.42    4.93
  -3   5   9   11.75    3.86
   3  -5  -9   19.43    5.20
   3  -5 -10   16.25    5.50
   3  -5 -10   20.57    5.30
   3  -5 -10   16.35    3.83
  -3   5  10   16.68    5.54
   3  -5 -11   38.02    6.00
  -3   5  11   41.96    4.43
   3  -5 -11   42.68    5.71
   3  -5 -11   32.48    4.07
   3  -5 -12   22.94    6.24
  -3   5  12   25.85    6.44
   3  -5 -12   26.65    6.22
   3  -5 -12   22.30    6.23
   3  -6   0    0.01    4.23
   3  -6   0    0.08    4.12
  -3   6   0    0.61    4.10
   3  -6   0    0.66    2.96
   3  -6  -1   16.47    4.39
  -3   6   1   15.57    3.10
   3  -6  -1   15.32    2.93
   3  -6  -1   17.84    4.39
  -3   6   2    6.70    2.84
   3  -6  -2    9.51    4.05
   3  -6  -2    6.75    4.34
  -3   6   3   44.25    3.32
   3  -6  -3   50.14    3.20
   3  -6  -3   45.76    4.66
   3  -6  -4   40.56    4.32
  -3   6   4   37.00    3.43
   3  -6  -4   45.31    4.70
   3  -6  -5   28.98    3.31
   3  -6  -5   28.94    3.42
  -3   6   5   24.10    4.72
   3  -6  -6    4.01    3.38
  -3   6   6    0.49    4.74
   3  -6  -6    3.19    4.53
   3  -6  -7    0.97    4.88
   3  -6  -7    1.96    3.33
  -3   6   7    0.73    3.54
   3  -6  -8   85.15    5.13
  -3   6   8   84.07    5.38
   3  -6  -8   77.75    4.12
   3  -6  -9   25.25    5.26
  -3   6   9   24.42    5.60
   3  -6  -9   25.52    5.45
   3  -6 -10   29.44    4.00
   3  -6 -10   24.31    5.78
  -3   6  10   30.07    5.88
   3  -6 -10   25.65    5.49
   3  -6 -11   39.19    6.15
   3  -6 -11   25.03    4.35
  -3   6  11   43.99    6.31
   3  -6 -11   38.01    4.53
   3  -7   0    1.89    3.10
   3  -7   0    1.95    3.10
   3  -7   0    0.30    4.13
  -3   7   0    1.15    4.25
   3  -7  -1   13.67    3.19
  -3   7   1   13.91    4.22
   3  -7  -1   14.38    4.54
   3  -7  -1   14.10    4.15
  -3   7   2   37.27    3.24
   3  -7  -2   39.60    4.30
   3  -7  -2   32.46    3.37
   3  -7  -2   37.18    4.57
   3  -7  -3    1.39    3.26
  -3   7   3    0.60    3.36
   3  -7  -3   -0.23    4.24
  -3   7   4  125.97    5.15
   3  -7  -4  126.46    4.00
   3  -7  -4  131.06    3.72
  -3   7   5  201.82    4.34
   3  -7  -5  229.82    5.41
   3  -7  -5  221.72    4.36
  -3   7   6   24.42    5.16
   3  -7  -6   27.52    3.47
   3  -7  -6   29.12    5.11
   3  -7  -7    6.38    3.43
  -3   7   7    7.37    3.61
   3  -7  -7    8.80    3.60
   3  -7  -8  130.18    5.59
  -3   7   8  111.93    4.42
   3  -7  -8  133.08    5.89
  -3   7   9   22.01    5.96
   3  -7  -9   27.11    5.89
   3  -7  -9   30.96    5.49
   3  -7 -10    9.65    6.09
  -3   7  10   15.83    6.13
   3  -7 -10   12.80    5.82
   3  -8   0    9.25    4.60
   3  -8   0   14.49    4.34
  -3   8   0   13.49    3.21
   3  -8   0   13.21    4.57
   3  -8  -1    7.33    4.60
   3  -8  -1    7.04    4.48
   3  -8  -1   10.07    4.59
  -3   8   1    9.28    4.43
   3  -8  -2   16.03    4.70
  -3   8   2   14.78    4.54
   3  -8  -2   14.54    4.58
   3  -8  -2   13.79    4.70
  -3   8   3    2.14    3.17
   3  -8  -3    1.49    3.31
   3  -8  -3   -0.80    3.18
   3  -8  -4   78.14    3.82
   3  -8  -4   75.65    3.60
  -3   8   4   77.28    5.31
   3  -8  -5   28.70    3.46
  -3   8   5   26.94    5.14
   3  -8  -5   25.81    5.20
   3  -8  -6    4.89    5.30
  -3   8   6    4.03    3.71
   3  -8  -6    3.41    3.57
   3  -8  -7   55.00    4.14
   3  -8  -7   49.65    3.83
  -3   8   7   44.23    4.04
  -3   8   8   19.97    4.12
   3  -8  -8   22.68    4.13
   3  -8  -8   19.72    5.45
   3  -8  -9    3.10    4.39
   3  -8  -9   -0.14    3.98
  -3   8   9    1.82    6.10
   3  -9   0    3.43    3.47
  -3   9   0    3.91    3.23
   3  -9   0    1.89    3.46
   3  -9   0    3.79    4.67
   3  -9  -1    5.32    4.91
  -3   9   1    3.48    3.23
   3  -9  -1    2.25    5.00
   3  -9  -1    3.60    4.77
   3  -9  -2   16.04    4.82
   3  -9  -2   16.22    5.02
  -3   9   2   15.19    3.49
   3  -9  -2   13.59    3.65
  -3   9   3    4.74    3.66
   3  -9  -3    5.69    4.90
   3  -9  -3    5.25    4.97
   3  -9  -3   10.34    3.57
   3  -9  -4   22.70    5.24
   3  -9  -4   28.89    4.88
  -3   9   5    9.37    5.47
   3  -9  -5    8.85    3.81
   3  -9  -5    8.28    5.11
   3  -9  -6   14.59    3.97
   3  -9  -6   17.05    5.15
  -3   9   6   17.04    3.96
   3  -9  -7   10.45    5.37
  -3   9   7    9.87    5.99
   3  -9  -7    8.34    4.09
   3  -9  -8    1.09    4.41
   3  -9  -8    3.80    3.99
  -3   9   8    2.02    4.43
   3 -10   0    1.59    5.41
   3 -10   0   -2.77    5.11
   3 -10   0    0.94    5.26
  -3  10   0    3.24    3.45
   3 -10  -1    1.15    5.40
  -3  10   1    2.06    3.57
   3 -10  -1    0.39    5.33
   3 -10  -1    1.49    3.59
   3 -10  -2   29.39    4.99
  -3  10   2   31.84    5.17
   3 -10  -2   27.91    5.46
   3 -10  -2   30.06    5.44
   3 -10  -3   17.26    3.67
  -3  10   3   16.15    5.20
   3 -10  -3   18.90    4.01
   3 -10  -3   15.58    3.83
   3 -10  -4   30.42    5.38
   3 -10  -4   32.78    4.10
   3 -10  -4   29.78    4.05
   3 -10  -5   16.25    4.21
   3 -10  -5   13.06    3.96
  -3  10   5   13.93    4.36
   3 -10  -6    1.68    4.34
  -3  10   6    3.28    6.16
   3 -10  -6    0.93    5.52
   3 -10  -7    1.90    6.42
   3 -10  -7    0.53    5.89
  -3  10   7    4.39    6.37
   3 -11   0    6.47    4.09
   3 -11   0    9.81    5.47
   3 -11   0    9.62    5.60
  -3  11   0    7.78    5.36
   3 -11  -1    0.20    5.63
  -3  11   1    0.35    5.45
   3 -11  -1    3.80    5.65
   3 -11  -1    1.80    3.78
  -3  11   2   20.79    5.56
   3 -11  -2   23.81    5.87
   3 -11  -2   22.49    5.49
   3 -11  -2   24.06    4.09
   3 -11  -3   43.75    4.12
  -3  11   3   46.55    5.69
   3 -11  -3   47.47    6.06
   3 -11  -3   50.92    6.02
   3 -11  -4    1.04    4.07
   3 -11  -4    2.56    6.03
   3 -11  -4    1.97    6.07
   3 -11  -5    0.64    4.51
   3 -11  -5    3.01    6.13
   3 -11  -5   -3.41    4.58
  -3  12   0    1.35    5.89
   3 -12   0    0.19    6.10
   3 -12   0   -0.80    5.90
   3 -12   0    2.21    6.18
   3 -12  -1    1.11    6.08
  -3  12   1    0.22    5.81
   3 -12  -1    2.06    4.19
   3 -12  -1    1.76    4.31
  -2 -13   1    3.72    7.30
  -2 -13   1    4.71    5.68
   2  13  -1    3.83    5.82
  -2 -13   1    4.16    6.06
  -2 -13   2   19.16    6.14
   2  13  -2   19.41    4.15
  -2 -13   2   21.01    6.01
  -2 -13   2   21.52    4.01
  -2 -13   3   78.32    6.57
  -2 -13   3   75.41    6.15
   2  13  -3   86.59    4.52
  -2 -13   3   78.66    6.71
   2  13  -4   10.63    6.09
  -2 -13   4   10.35    4.37
  -2 -13   4    8.14    6.37
  -2 -13   4    6.26    7.91
  -2 -12   1   29.00    5.26
   2  12  -1   28.74    5.38
  -2 -12   1   27.23    5.73
  -2 -12   1   26.54    5.79
  -2 -12   2   69.36    5.45
  -2 -12   2   61.54    5.78
   2  12  -2   59.20    4.05
  -2 -12   2   61.03    6.01
  -2 -12   3   25.84    5.78
  -2 -12   3   24.96    3.81
  -2 -12   3   22.38    5.99
   2  12  -3   28.53    3.77
  -2 -12   4    2.96    7.20
  -2 -12   4    3.62    3.77
  -2 -12   4    0.01    6.92
   2  12  -4    2.77    3.77
  -2 -12   5    2.78    7.17
   2  12  -5    6.01    3.86
  -2 -12   5    1.96    6.07
  -2 -12   5    5.00    5.53
  -2 -12   6    0.76    7.48
  -2 -12   6    1.99    6.29
   2  12  -6   -0.37    5.69
  -2 -12   6    4.68    5.73
  -2 -11   1   37.95    5.36
  -2 -11   1   36.90    6.64
  -2 -11   1   35.80    3.80
   2  11  -1   36.10    4.99
  -2 -11   2    9.53    3.46
   2  11  -2   14.22    5.03
  -2 -11   2   10.60    5.30
  -2 -11   2    8.95    5.42
  -2 -11   3   88.32    5.78
  -2 -11   3   90.62    3.83
   2  11  -3  102.09    5.30
  -2 -11   3   86.30    5.80
  -2 -11   4   70.88    3.89
   2  11  -4   81.07    3.90
  -2 -11   4   67.19    5.96
  -2 -11   4   63.26    5.67
   2  11  -5    0.25    5.05
  -2 -11   5   -0.40    3.58
  -2 -11   5    1.37    5.29
  -2 -11   5   -1.02    5.53
  -2 -11   6    7.22    6.96
  -2 -11   6    7.37    7.12
  -2 -11   6    6.33    3.75
   2  11  -6    6.85    5.30
  -2 -11   7    2.92    6.13
  -2 -11   7    4.77    7.39
  -2 -11   7    2.71    5.40
   2  11  -7    1.35    5.45
  -2 -11   8    4.79    6.40
  -2 -11   8    7.21    5.80
   2  11  -8    5.35    4.01
  -2 -11   8    4.68    6.45
  -2 -10   1   40.23    6.15
  -2 -10   1   45.73    5.13
  -2 -10   1   44.13    4.66
   2  10  -1   47.42    4.65
  -2 -10   2  442.42    7.64
   2  10  -2  452.87    5.08
  -2 -10   2  441.94    5.06
  -2 -10   2  418.71    8.61
  -2 -10   3   17.73    4.60
  -2 -10   3   15.31    5.00
   2  10  -3   17.57    4.62
  -2 -10   3   14.41    5.12
   2  10  -4   77.28    3.66
  -2 -10   4   75.08    4.97
  -2 -10   4   75.91    6.74
  -2 -10   4   75.15    5.42
   2  10  -5   62.57    3.69
  -2 -10   5   42.30    3.57
  -2 -10   5   60.25    5.39
  -2 -10   5   61.47    6.83
  -2 -10   6   53.49    6.02
  -2 -10   6   56.62    7.02
   2  10  -6   61.31    5.17
  -2 -10   6   54.74    3.81
  -2 -10   7    8.86    5.56
   2  10  -7   12.17    5.21
  -2 -10   7    6.48    5.72
  -2 -10   7    6.89    3.66
   2  10  -8    2.41    5.40
  -2 -10   8    3.47    5.90
  -2 -10   8    2.16    5.99
  -2 -10   8    2.07    5.51
  -2 -10   9    6.51    5.81
  -2 -10   9    9.30    7.43
   2  10  -9   10.37    3.93
   2  10 -10    0.09    6.26
  -2  -9   1    4.59    4.21
   2   9  -1    4.69    3.07
  -2  -9   1    4.72    5.74
  -2  -9   1    3.46    5.41
  -2  -9   2    3.83    5.55
  -2  -9   2    2.63    4.42
   2   9  -2    2.69    4.36
  -2  -9   2    2.66    4.61
   2   9  -3   25.13    4.52
  -2  -9   3   26.11    3.20
  -2  -9   3   26.37    5.79
  -2  -9   3   24.96    5.92
  -2  -9   4   -0.23    4.48
  -2  -9   4    1.14    5.61
  -2  -9   4    0.85    5.93
   2   9  -4    1.50    4.47
  -2  -9   5   72.81    3.62
  -2  -9   5   74.30    5.47
  -2  -9   5   59.47    5.56
   2   9  -5   74.30    4.85
   2   9  -6   79.24    3.77
  -2  -9   6   69.90    5.78
  -2  -9   6   75.86    5.01
  -2  -9   6   72.21    6.83
   2   9  -7   -0.30    4.83
  -2  -9   7    1.69    5.31
  -2  -9   7    0.70    4.88
  -2  -9   8    1.55    5.11
   2   9  -8    1.60    3.62
   2   9  -8    0.87    6.74
  -2  -9   8    1.97    5.55
  -2  -9   9   17.20    5.40
   2   9  -9   17.73    5.45
  -2  -9   9   17.48    7.07
   2   9  -9   17.98    5.71
   2   9 -10   -1.00    7.33
   2   9 -10    2.43    5.80
  -2  -9  10    1.95    4.18
  -2  -9  10    2.18    6.10
  -2  -9  11   -1.31    6.20
   2   9 -11    1.48    6.20
   2   9 -11    0.03    6.27
  -2  -8   1  109.81    3.47
   2   8  -1  122.71    3.54
  -2  -8   1  120.11    5.29
  -2  -8   1  113.59    5.34
  -2  -8   2   89.59    5.33
  -2  -8   2   86.99    5.97
   2   8  -2   94.55    3.48
  -2  -8   2   93.38    3.45
  -2  -8   3   18.01    4.49
   2   8  -3   16.96    4.27
  -2  -8   3   16.80    4.27
  -2  -8   3   16.22    5.56
   2   8  -4   -0.92    4.27
  -2  -8   4    1.52    4.32
  -2  -8   4    1.25    4.73
  -2  -8   4    0.84    5.37
  -2  -8   5  159.85    3.98
   2   8  -5  153.50    5.02
  -2  -8   5  150.49    6.89
  -2  -8   5  159.77    6.92
  -2  -8   6   18.23    4.90
   2   8  -6   21.28    3.27
  -2  -8   6   18.93    4.59
   2   8  -6   17.71    4.82
   2   8  -7   67.63    4.97
   2   8  -7   63.90    5.44
  -2  -8   7   61.84    4.98
  -2  -8   7   60.65    5.54
  -2  -8   8   52.85    5.12
  -2  -8   8   57.88    6.76
   2   8  -8   61.65    3.73
   2   8  -8   58.56    5.39
   2   8  -9   20.01    5.20
  -2  -8   9   11.92    5.21
   2   8  -9   15.69    5.44
  -2  -8   9   15.10    5.64
   2   8 -10   31.67    5.59
  -2  -8  10   31.48    5.76
   2   8 -10   31.00    5.61
  -2  -8  10   33.41    5.49
  -2  -8  11    2.66    4.13
  -2  -8  11    0.98    6.00
   2   8 -11    2.45    4.02
   2   8 -11    2.24    5.90
  -2  -7   1   72.29    3.37
  -2  -7   1   70.68    4.83
  -2  -7   1   70.87    5.83
   2   7  -1   73.82    4.41
  -2  -7   2    6.94    5.15
  -2  -7   2    5.49    5.23
   2   7  -2    8.24    2.93
  -2  -7   2    7.94    4.10
   2   7  -3    1.25    3.98
  -2  -7   3    0.83    5.11
  -2  -7   3    0.32    4.36
  -2  -7   3    2.19    3.96
  -2  -7   4    5.90    4.53
  -2  -7   4    7.59    5.38
  -2  -7   4    6.57    4.17
   2   7  -4    6.50    4.16
  -2  -7   5   24.90    5.67
   2   7  -5   24.51    3.05
  -2  -7   5   23.46    4.34
   2   7  -5   25.84    4.69
  -2  -7   6    0.30    3.07
   2   7  -6    3.60    4.43
   2   7  -6    1.52    4.45
  -2  -7   6    1.02    4.61
   2   7  -7   20.81    4.64
  -2  -7   7   20.70    4.61
  -2  -7   7   22.95    4.99
   2   7  -7   19.51    4.76
  -2  -7   8    2.32    5.05
   2   7  -8    3.56    4.86
   2   7  -8    0.89    4.72
  -2  -7   8    3.08    4.77
   2   7  -9   43.94    5.42
  -2  -7   9   45.20    5.58
   2   7  -9   43.97    5.02
  -2  -7   9   48.11    5.11
   2   7 -10   78.55    5.82
  -2  -7  10   73.21    4.15
  -2  -7  10   72.41    5.91
   2   7 -10   80.82    5.54
   2   7 -11   -1.14    3.97
  -2  -7  11    1.42    5.59
  -2  -7  11   -0.82    5.71
   2   7 -11    0.80    5.57
  -2  -7  12    6.81    4.35
   2   7 -12    5.04    6.13
   2   7 -12    4.62    6.07
  -2  -7  12    4.54    6.31
  -2  -6   1   45.55    3.04
  -2  -6   1   50.66    5.54
   2   6  -1   51.44    4.12
  -2  -6   1   49.34    5.65
  -2  -6   2    1.74    3.88
  -2  -6   2    0.69    4.98
   2   6  -2    1.49    3.92
  -2  -6   2    0.94    5.70
  -2  -6   3  292.50    5.33
   2   6  -3  292.33    5.33
  -2  -6   3  293.80    8.07
  -2  -6   3  255.90    8.02
  -2  -6   4   10.01    5.34
  -2  -6   4    9.11    4.21
   2   6  -4   10.47    3.04
   2   6  -4    9.29    4.33
   2   6  -5    1.00    5.17
   2   6  -5    2.27    2.93
  -2  -6   5    1.66    2.92
  -2  -6   5   -0.06    5.27
  -2  -6   6    9.11    5.39
   2   6  -6    8.37    4.31
  -2  -6   6    6.54    4.28
   2   6  -6    7.31    4.31
   2   6  -7    6.29    4.49
   2   6  -7    6.85    4.36
  -2  -6   7    6.09    4.61
  -2  -6   7    4.76    3.12
   2   6  -8    4.01    3.26
  -2  -6   8    5.45    4.78
   2   6  -8    4.20    4.73
  -2  -6   8    3.46    3.30
  -2  -6   9   -0.44    5.02
  -2  -6   9    3.02    4.83
   2   6  -9    1.28    4.95
   2   6  -9    3.38    3.41
  -2  -6  10   32.42    5.24
  -2  -6  10   34.57    5.49
   2   6 -10   31.49    3.65
   2   6 -10   30.64    5.38
  -2  -6  11   87.94    5.82
  -2  -6  11   90.57    6.05
   2   6 -11   93.12    5.98
   2   6 -11   92.36    4.38
  -2  -6  12    3.28    4.13
  -2  -6  12    2.31    5.97
   2   6 -12    2.47    6.00
   2   6 -12    0.47    4.08
   2   6 -13    1.62    4.29
  -2  -6  13    1.06    6.31
   2   6 -13    4.17    6.40
  -2  -6  13    5.14    4.51
  -2  -5   1   14.41    5.52
  -2  -5   1   12.42    2.77
   2   5  -1   13.76    3.96
  -2  -5   1   14.29    5.73
  -2  -5   2   13.86    5.49
   2   5  -2   15.97    3.91
  -2  -5   2   14.37    5.74
  -2  -5   2   15.03    2.85
  -2  -5   3    0.67    3.94
  -2  -5   3   -0.20    5.53
   2   5  -3   -0.40    3.98
   2   5  -3    0.61    5.46
   2   5  -4  248.16    7.51
  -2  -5   4  250.76    4.25
   2   5  -4  258.75    4.29
  -2  -5   4  243.98    7.66
   2   5  -5   15.66    3.11
  -2  -5   5   11.59    4.22
  -2  -5   5   12.88    4.28
   2   5  -5   12.17    5.08
  -2  -5   6   -0.17    2.88
  -2  -5   6   -0.11    5.18
   2   5  -6    0.37    5.10
   2   5  -6    1.84    4.10
  -2  -5   7    9.26    4.44
   2   5  -7    8.74    4.40
   2   5  -7    9.56    3.02
  -2  -5   7    7.10    3.12
   2   5  -8   74.44    4.91
   2   5  -8   73.98    4.98
  -2  -5   8   73.67    5.08
  -2  -5   8   67.78    3.62
  -2  -5   9   31.71    4.80
   2   5  -9   33.93    5.15
  -2  -5   9   28.21    5.13
   2   5  -9   33.36    3.41
  -2  -5  10   73.21    3.83
   2   5 -10   77.92    5.57
   2   5 -10   82.57    5.54
  -2  -5  10   76.50    5.60
  -2  -5  11    3.92    5.43
   2   5 -11    8.10    5.33
   2   5 -11    6.00    5.21
  -2  -5  11    6.36    5.44
   2   5 -12    1.77    5.71
  -2  -5  12    1.58    5.86
   2   5 -12    3.37    5.40
  -2  -5  12    0.60    5.62
  -2  -5  13    1.02    6.09
   2   5 -13   -0.58    5.92
  -2  -5  13   -1.45    5.98
   2   5 -13    1.08    4.24
  -2  -4   1    7.62    7.26
  -2  -4   1    7.80    3.71
   2   4  -1    7.38    3.82
  -2  -4   1    7.31    7.89
   2   4  -2  416.58    5.46
  -2  -4   2  366.42   14.00
  -2  -4   2  413.74    5.59
  -2  -4   2  394.63   14.29
  -2  -4   3  223.70    5.22
   2   4  -3  222.59    8.00
   2   4  -3  229.99    4.54
  -2  -4   3  217.50    8.05
   2   4  -4   29.04    3.05
  -2  -4   4   30.26    3.05
   2   4  -4   29.12    5.17
  -2  -4   4   28.28    5.09
  -2  -4   5   40.18    3.15
   2   4  -5   38.56    4.70
  -2  -4   5   39.22    5.56
   2   4  -5   40.44    3.14
  -2  -4   6   47.12    4.35
  -2  -4   6   43.97    4.52
   2   4  -6   46.22    3.23
   2   4  -6   43.74    4.58
   2   4  -7    9.24    4.50
   2   4  -7    9.44    3.11
  -2  -4   7   12.73    4.28
  -2  -4   7    9.10    4.55
  -2  -4   8    3.79    3.11
  -2  -4   8    3.25    3.20
   2   4  -8    3.43    3.04
   2   4  -8    2.55    4.43
   2   4  -9    4.30    3.34
  -2  -4   9    3.25    4.71
  -2  -4   9    2.11    4.70
   2   4  -9    3.02    4.61
   2   4 -10  116.75    3.97
   2   4 -10  107.33    5.47
  -2  -4  10  100.91    5.16
  -2  -4  10  105.72    5.54
   2   4 -11   34.18    3.70
   2   4 -11   32.63    5.23
  -2  -4  11   34.01    5.33
  -2  -4  11   29.19    5.38
  -2  -4  12   10.65    5.67
  -2  -4  12    5.42    5.63
   2   4 -12    7.08    5.59
   2   4 -12   10.10    3.87
   2   4 -13    4.22    5.84
  -2  -4  13    0.17    5.91
  -2  -4  13    1.92    5.92
   2   4 -13   -0.16    4.11
  -2  -3   1   18.32    4.04
   2   3  -1   18.54    4.05
  -2  -3   2  122.15    4.59
   2   3  -2  114.63    4.62
   2   3  -2  108.76    9.32
  -2  -3   2  107.31    9.24
   2   3  -3   12.15    4.89
  -2  -3   3   10.91    4.99
  -2  -3   3   12.94    3.94
   2   3  -3   12.85    3.86
  -2  -3   4  688.03    7.22
   2   3  -4  698.84    9.91
   2   3  -4  663.26    7.19
  -2  -3   4  689.16   10.48
  -2  -3   5   76.58    3.49
   2   3  -5   68.89    4.47
  -2  -3   5   74.01    5.60
   2   3  -5   73.84    4.80
  -2  -3   6   23.29    4.26
   2   3  -6   23.64    4.15
  -2  -3   6   23.02    4.34
   2   3  -6   24.70    3.14
   2   3  -7   40.45    4.51
   2   3  -7   35.45    4.28
  -2  -3   7   40.94    4.48
  -2  -3   7   36.55    3.25
  -2  -3   8    2.74    4.31
   2   3  -8    2.79    4.50
  -2  -3   8    2.99    4.42
   2   3  -8    3.31    4.24
   2   3  -9   65.22    4.71
   2   3  -9   63.75    3.71
  -2  -3   9   67.61    3.80
  -2  -3   9   63.78    4.68
  -2  -3  10   41.84    5.06
   2   3 -10   43.74    5.06
  -2  -3  10   39.27    4.79
   2   3 -10   46.25    3.52
  -2  -3  11   17.67    3.81
   2   3 -11   21.98    5.18
   2   3 -11   18.99    5.22
  -2  -3  11   19.53    3.71
  -2  -3  12    8.29    5.53
   2   3 -12   10.17    5.25
   2   3 -12    7.68    3.76
  -2  -3  12    6.12    5.34
  -2  -3  13    0.51    5.84
   2   3 -13    1.28    5.72
   2   3 -13   -2.24    5.67
  -2  -3  14    7.16    6.24
   2   3 -14    7.28    6.08
   2   3 -14    5.85    6.18
   2   2  -1    1.34    2.85
   2   2  -1    1.77    5.62
   2   2  -1    1.95    5.95
  -2  -2   1    1.32    2.82
  -2  -2   2  175.21    7.78
   2   2  -2  183.94    4.51
   2   2  -2  178.54    7.86
  -2  -2   2  178.51    4.52
  -2  -2   3   82.83    4.41
   2   2  -3   91.12    4.36
   2   2  -3   89.79    5.22
  -2  -2   3   89.27    5.99
  -2  -2   4   27.20    4.15
  -2  -2   4   30.12    4.35
   2   2  -4   30.74    3.09
   2   2  -4   31.42    4.41
   2   2  -5   58.22    3.36
  -2  -2   5   59.05    4.58
  -2  -2   5   54.33    3.24
   2   2  -5   58.88    4.56
   2   2  -6    4.22    4.11
   2   2  -6    3.12    3.99
  -2  -2   6    4.12    3.99
  -2  -2   6    3.41    2.92
  -2  -2   7    1.02    4.13
  -2  -2   7    3.19    3.01
   2   2  -7    3.16    4.20
   2   2  -7    1.37    4.08
  -2  -2   8   13.91    4.34
   2   2  -8   17.02    3.10
   2   2  -8   16.34    4.44
  -2  -2   8   14.09    4.41
   2   2  -9   67.62    4.99
  -2  -2   9   68.95    5.00
   2   2  -9   66.99    3.46
  -2  -2   9   59.59    3.46
  -2  -2  10  290.14    5.08
   2   2 -10  301.67    5.62
   2   2 -10  288.55    6.16
  -2  -2  10  268.48    5.60
   2   2 -11    0.71    3.52
  -2  -2  11    0.74    5.06
   2   2 -11    0.16    5.04
  -2  -2  12   11.92    5.42
   2   2 -12   15.56    5.29
   2   2 -12    8.99    3.73
   2   2 -13    3.86    5.51
   2   2 -13    2.01    5.55
  -2  -2  13    1.60    5.67
  -2  -2  14    2.90    6.16
   2   2 -14    5.94    6.11
   2   2 -14   -0.84    4.19
  -2  -1   1  435.59    7.73
   2   1  -1  458.90   10.29
   2   1  -1  461.23    7.90
   2   1  -2  304.30    7.50
   2   1  -2  340.43    6.49
  -2  -1   2  312.70    7.65
  -2  -1   2  319.23    5.81
   2   1  -3    6.42    3.93
   2   1  -3   10.41    3.92
  -2  -1   3    9.29    2.85
  -2  -1   3    7.58    4.03
   2   1  -4  159.80    5.40
  -2  -1   4  163.70    5.59
   2   1  -4  159.15    5.05
  -2  -1   4  158.08    5.05
  -2  -1   5   10.18    2.97
   2   1  -5   11.14    2.98
   2   1  -5   11.15    4.09
  -2  -1   5   11.63    4.16
  -2  -1   6    5.69    4.09
   2   1  -6    4.07    4.18
   2   1  -6    4.97    4.08
  -2  -1   6    4.97    4.10
  -2  -1   7    2.68    4.26
   2   1  -7    1.97    4.16
   2   1  -7    4.10    4.23
  -2  -1   7    3.50    4.16
  -2  -1   8   11.12    4.29
   2   1  -8   10.52    3.08
   2   1  -8    8.43    3.14
   2   1  -9   12.96    4.46
  -2  -1   9   10.88    4.52
   2   1  -9   10.14    3.25
   2   1 -10  141.93    5.42
   2   1 -10  142.79    5.11
  -2  -1  10  138.68    5.42
  -2  -1  11    0.78    4.99
   2   1 -11    0.45    4.89
   2   1 -11    0.38    4.96
  -2  -1  12    1.65    5.29
   2   1 -12    0.73    3.79
   2   1 -12    0.45    3.67
  -2  -1  13   -2.75    5.75
   2   1 -13   -1.65    5.70
   2   1 -13    0.47    5.53
   2   1 -14    1.25    5.95
   2   1 -14    1.11    5.94
  -2  -1  14    1.03    6.15
  -2   0   1   40.18    4.64
   2   0  -1   42.67    4.59
   2   0  -1   38.20    4.70
  -2   0   2  211.08    6.06
   2   0  -2  198.92    5.89
   2   0  -2  208.82    5.69
   2   0  -3    5.56    3.95
  -2   0   3    4.12    3.97
   2   0  -3    6.10    3.94
   2   0  -4    1.31    3.89
   2   0  -4    0.66    3.83
  -2   0   4    0.34    3.85
   2   0  -5    9.85    3.91
   2   0  -5    8.80    2.91
  -2   0   5    8.54    2.89
   2   0  -6   12.32    3.08
   2   0  -6   13.97    4.10
  -2   0   6   11.79    4.19
   2   0  -7   91.44    3.53
  -2   0   7   87.00    4.85
   2   0  -7   90.34    3.77
   2   0  -8   37.67    3.24
  -2   0   8   37.60    4.54
   2   0  -8   39.03    3.28
   2   0  -9  124.88    4.92
  -2   0   9  121.34    5.11
   2   0  -9  120.11    5.11
   2   0 -10   43.17    4.63
  -2   0  10   42.51    4.74
   2   0 -10   44.86    3.54
   2   0 -11   28.03    4.86
   2   0 -11   29.68    3.66
  -2   0  11   32.33    5.15
   2   0 -12    3.46    5.20
  -2   0  12    4.03    5.25
   2   0 -12    2.83    3.66
   2   0 -13   32.92    5.61
   2   0 -13   35.96    5.71
  -2   0  13   29.13    5.78
   2   0 -14    1.24    6.08
   2   0 -14    5.11    5.91
  -2   0  14    5.59    6.13
   2  -1   0    5.04    3.83
   2  -1   0    5.99    3.05
   2  -1   0    6.01    4.25
  -2   1   1   22.75    4.49
   2  -1  -1   27.42    4.55
   2  -1  -2    9.27    4.08
  -2   1   2    9.88    4.15
  -2   1   3    0.17    3.84
   2  -1  -3    0.65    2.67
  -2   1   4   95.35    4.55
   2  -1  -4   94.33    4.50
   2  -1  -4   89.75    3.56
  -2   1   5  928.38    8.40
   2  -1  -5  839.74    7.96
   2  -1  -5  857.82    8.14
  -2   1   6   44.59    4.37
   2  -1  -6   40.94    4.32
   2  -1  -6   42.75    4.37
   2  -1  -7   -0.60    4.19
  -2   1   7    2.78    4.11
   2  -1  -7    0.99    2.84
   2  -1  -8    9.40    3.08
  -2   1   8    8.25    3.09
   2  -1  -8   10.47    4.40
   2  -1  -9   76.23    4.75
   2  -1  -9   80.29    4.90
  -2   1   9   83.61    4.90
   2  -1 -10    8.19    3.31
   2  -1 -10   11.08    3.52
  -2   1  10    8.58    3.54
   2  -1 -11    6.88    4.91
  -2   1  11    4.58    4.90
   2  -1 -11    4.73    5.02
   2  -1 -12   45.48    3.93
  -2   1  12   47.43    5.40
   2  -1 -12   48.76    5.48
   2  -1 -13   17.80    5.74
   2  -1 -13   22.68    4.08
  -2   1  13   21.49    5.71
   2  -1 -14   -1.41    6.12
   2  -1 -14    1.60    6.07
  -2   1  14   -0.69    4.34
   2  -2   0  170.14    5.37
   2  -2   0  204.27    4.82
  -2   2   0  197.70    5.39
   2  -2   0  198.25    4.81
  -2   2   1   21.49    3.07
   2  -2  -1   22.56    4.35
   2  -2  -1   22.21    3.88
   2  -2  -2  161.09    4.82
  -2   2   2  156.56    4.28
   2  -2  -2  164.25    4.30
   2  -2  -3    0.98    2.84
  -2   2   3    2.60    3.84
   2  -2  -4   24.04    4.11
  -2   2   4   24.56    3.98
  -2   2   5  331.56    4.99
   2  -2  -5  319.59    5.66
  -2   2   6   14.19    3.02
   2  -2  -6   13.68    4.15
   2  -2  -6   13.94    2.91
  -2   2   7    2.08    4.13
   2  -2  -7    2.40    2.89
   2  -2  -7    3.69    4.19
  -2   2   8    2.55    3.07
   2  -2  -8    4.69    4.30
   2  -2  -8    4.14    4.30
   2  -2  -9   20.46    3.32
   2  -2  -9   18.77    3.22
  -2   2   9   16.10    3.37
   2  -2 -10   30.60    4.76
   2  -2 -10   30.47    3.55
  -2   2  10   27.20    4.99
   2  -2 -11   19.65    5.10
   2  -2 -11   17.70    5.00
  -2   2  11   20.15    5.10
  -2   2  12   35.35    5.54
   2  -2 -12   38.11    5.61
   2  -2 -12   29.17    3.96
  -2   2  13   -1.01    4.20
   2  -2 -13    0.61    4.00
   2  -2 -13    1.09    4.00
   2  -2 -14    7.35    4.39
   2  -2 -14    5.58    6.18
  -2   2  14    5.91    6.25
   2  -3   0  343.59    5.42
   2  -3   0  294.56    5.86
   2  -3   0  333.06    5.91
  -2   3   0  320.82    5.85
  -2   3   1    5.62    2.78
   2  -3  -1    6.33    3.73
  -2   3   1    7.17    3.58
   2  -3  -1    6.22    2.78
   2  -3  -2   99.40    3.57
   2  -3  -2  102.35    3.76
  -2   3   2   87.32    3.68
   2  -3  -3  197.96    4.25
   2  -3  -3  190.39    5.30
  -2   3   3  192.29    4.43
   2  -3  -4   68.45    4.41
  -2   3   4   67.03    4.41
   2  -3  -4   71.54    3.30
   2  -3  -5   31.68    4.23
  -2   3   5   31.76    4.25
   2  -3  -5   31.39    4.16
   2  -3  -6   41.31    3.16
   2  -3  -6   41.85    4.32
  -2   3   6   43.63    3.21
   2  -3  -7   28.93    4.34
  -2   3   7   27.16    4.37
   2  -3  -7   29.61    4.29
   2  -3  -8    5.74    3.11
   2  -3  -8    5.92    3.08
  -2   3   8    5.92    3.07
   2  -3  -9   63.53    4.84
   2  -3  -9   57.27    4.68
  -2   3   9   60.03    3.60
   2  -3 -10   15.81    4.89
  -2   3  10   17.83    4.94
   2  -3 -10   14.13    4.81
   2  -3 -11   12.64    3.78
  -2   3  11   16.30    3.74
   2  -3 -11   13.92    3.74
   2  -3 -12    1.96    3.70
  -2   3  12    3.34    3.74
   2  -3 -12   -0.64    5.53
   2  -3 -12    2.34    3.55
   2  -3 -13   -1.07    5.79
  -2   3  13   -0.14    4.17
   2  -3 -13   -1.02    3.98
   2  -3 -13    0.85    4.18
  -2   4   0    1.74    3.62
   2  -4   0    2.65    2.89
   2  -4   0    2.26    4.05
   2  -4   0    2.54    3.60
  -2   4   1  318.17    4.85
   2  -4  -1  330.17    4.93
   2  -4  -1  311.84    5.82
  -2   4   1  311.95    5.93
   2  -4  -2   24.07    3.09
   2  -4  -2   23.42    3.87
  -2   4   2   23.08    3.92
  -2   4   2   20.48    4.24
   2  -4  -3  152.38    4.59
  -2   4   3  129.13    4.91
   2  -4  -3  134.74    4.85
   2  -4  -4  295.08    5.37
  -2   4   4  281.91    4.55
   2  -4  -4  256.16    5.31
  -2   4   5   48.02    3.30
   2  -4  -5   48.52    3.21
   2  -4  -5   46.10    3.28
  -2   4   6   39.05    3.25
   2  -4  -6   39.12    4.42
   2  -4  -6   41.66    3.17
   2  -4  -7   58.78    4.64
  -2   4   7   49.37    4.58
   2  -4  -7   61.71    3.38
   2  -4  -8    1.72    4.53
  -2   4   8    0.85    3.32
   2  -4  -8   -1.16    3.17
  -2   4   9   -1.67    4.70
   2  -4  -9    2.43    4.66
   2  -4  -9   -0.77    4.59
   2  -4  -9    1.56    3.17
   2  -4 -10    1.22    4.84
   2  -4 -10    4.59    3.39
   2  -4 -10    1.86    5.08
  -2   4  10    7.58    5.05
   2  -4 -11    1.64    3.51
   2  -4 -11    2.85    5.16
   2  -4 -11    1.91    5.23
  -2   4  11   -1.05    5.39
  -2   4  12   -1.46    3.93
   2  -4 -12    0.01    4.00
   2  -4 -12    1.25    3.97
   2  -4 -12   -1.36    5.55
   2  -4 -13    3.38    4.27
  -2   4  13    4.50    4.35
   2  -4 -13    4.78    5.92
   2  -4 -13   -1.26    5.97
  -2   5   0  600.47    6.05
   2  -5   0  614.51    6.70
   2  -5   0  560.96    6.64
   2  -5   0  626.70    6.28
   2  -5  -1   12.37    2.98
  -2   5   1   11.81    2.72
   2  -5  -1   14.02    3.84
  -2   5   2    0.82    2.90
   2  -5  -2    0.79    4.13
   2  -5  -2    2.13    3.77
  -2   5   2    1.03    3.74
   2  -5  -3    4.76    3.82
   2  -5  -3    3.71    4.22
  -2   5   3    2.04    4.25
   2  -5  -4   68.18    4.34
  -2   5   4   57.69    4.57
   2  -5  -4   64.10    4.58
   2  -5  -5    1.46    4.33
  -2   5   5    2.00    3.08
   2  -5  -5    2.47    2.84
   2  -5  -6    3.15    3.05
   2  -5  -6    1.60    4.20
  -2   5   6    3.36    4.40
  -2   5   7    3.04    4.57
   2  -5  -7    0.65    4.37
   2  -5  -7    0.73    3.18
   2  -5  -8    4.11    4.48
  -2   5   8    0.88    4.70
   2  -5  -8    5.17    4.67
   2  -5  -9   45.35    4.88
   2  -5  -9   41.11    5.07
  -2   5   9   40.44    3.73
  -2   5  10   78.04    4.22
   2  -5 -10   75.96    5.60
   2  -5 -10   79.70    5.38
   2  -5 -10   80.01    5.47
   2  -5 -11    2.67    5.56
   2  -5 -11    1.52    5.34
  -2   5  11    4.32    5.44
   2  -5 -11    2.85    3.69
   2  -5 -12   19.20    5.96
  -2   5  12   20.44    5.98
   2  -5 -12   17.65    5.58
   2  -5 -12   14.93    5.87
  -2   5  13   10.01    4.44
   2  -5 -13   10.55    6.28
   2  -5 -13    9.30    4.46
   2  -5 -13   10.47    6.20
   2  -6   0   85.53    3.52
  -2   6   0   81.43    4.22
   2  -6   0   86.08    3.50
   2  -6   0   84.26    4.21
   2  -6  -1    7.85    4.17
  -2   6   1    7.73    2.74
   2  -6  -1    7.75    3.88
  -2   6   2   18.88    4.34
   2  -6  -2   19.66    4.31
  -2   6   2   19.48    2.88
   2  -6  -2   19.20    2.90
  -2   6   3    0.46    4.24
  -2   6   3    4.50    3.94
   2  -6  -3    3.47    3.94
   2  -6  -3    3.17    4.29
  -2   6   4  195.22    4.14
   2  -6  -4  216.26    4.91
   2  -6  -4  214.36    5.34
   2  -6  -5    2.59    4.50
   2  -6  -5    4.62    4.08
  -2   6   5    2.97    4.49
  -2   6   6   37.51    4.86
   2  -6  -6   40.40    4.49
   2  -6  -6   40.52    4.86
   2  -6  -7   79.46    4.78
   2  -6  -7   81.31    5.03
  -2   6   7   78.53    3.71
  -2   6   8   59.37    3.70
   2  -6  -8   63.63    3.75
   2  -6  -8   61.13    3.61
  -2   6   9   12.10    5.00
   2  -6  -9    9.66    3.61
   2  -6  -9   11.49    4.81
  -2   6  10    6.27    5.33
   2  -6 -10    5.43    3.84
   2  -6 -10    4.77    3.65
   2  -6 -11    4.70    5.67
  -2   6  11    2.05    5.62
   2  -6 -11    3.31    4.00
   2  -6 -11    5.22    5.57
  -2   6  12   34.93    6.33
   2  -6 -12   38.39    4.44
   2  -6 -12   38.85    5.97
   2  -6 -12   35.52    6.01
   2  -7   0   46.74    4.17
  -2   7   0   49.23    4.14
   2  -7   0   42.50    4.45
   2  -7   0   47.44    4.45
  -2   7   1    3.00    2.82
   2  -7  -1    0.53    4.28
   2  -7  -1    3.65    3.98
   2  -7  -1    2.16    4.27
  -2   7   2    7.18    4.00
   2  -7  -2    9.51    4.34
   2  -7  -2    8.31    2.93
  -2   7   2    6.85    3.11
   2  -7  -3    1.97    4.03
  -2   7   3    1.87    3.13
  -2   7   3    4.63    4.06
   2  -7  -3    0.48    3.12
   2  -7  -4  200.13    4.03
  -2   7   4  190.54    4.19
   2  -7  -4  206.72    5.32
   2  -7  -5   -1.32    4.73
  -2   7   5    0.12    4.67
   2  -7  -5    1.90    4.36
  -2   7   6  112.20    5.17
   2  -7  -6  125.15    3.74
   2  -7  -6  115.51    3.92
  -2   7   7   29.20    5.02
   2  -7  -7   25.57    5.07
   2  -7  -7   23.09    3.39
   2  -7  -8    4.79    4.84
   2  -7  -8    4.95    3.58
  -2   7   8    7.92    5.10
   2  -7  -9   18.98    3.88
   2  -7  -9   23.16    3.81
  -2   7   9   21.01    3.90
   2  -7 -10    2.61    3.80
   2  -7 -10    4.49    5.56
  -2   7  10    3.99    3.99
  -2   7  11    7.93    4.15
   2  -7 -11   17.15    5.85
   2  -7 -11    7.39    6.07
   2  -8   0   13.86    4.52
   2  -8   0   13.93    4.18
  -2   8   0   16.13    4.16
   2  -8   0   13.94    3.33
   2  -8  -1   -0.33    4.29
   2  -8  -1    0.70    4.46
  -2   8   1    2.74    4.05
   2  -8  -1    0.66    4.07
   2  -8  -2    5.58    2.99
  -2   8   2    3.38    4.21
   2  -8  -2    5.07    3.12
   2  -8  -3  257.66    4.25
  -2   8   3  225.37    4.42
   2  -8  -3  244.34    4.39
  -2   8   3  247.89    4.22
  -2   8   4  109.42    3.63
   2  -8  -4  107.28    4.78
  -2   8   4   87.43    3.80
   2  -8  -4  100.78    3.82
   2  -8  -5  159.62    5.42
  -2   8   5  150.29    4.14
   2  -8  -5  177.18    5.08
  -2   8   6   49.91    3.80
   2  -8  -6   51.22    3.78
   2  -8  -6   55.75    3.57
   2  -8  -7    5.34    5.00
  -2   8   7    0.32    5.08
   2  -8  -7    1.87    3.38
  -2   8   8   -1.67    3.79
   2  -8  -8    2.27    5.36
   2  -8  -8    1.80    5.11
  -2   8   9   29.22    5.70
   2  -8  -9   27.43    3.97
   2  -8  -9   24.31    4.08
   2  -8 -10    9.70    4.15
   2  -8 -10    7.53    3.92
  -2   8  10    8.36    4.10
  -2   9   0    7.91    3.17
   2  -9   0   10.19    4.38
   2  -9   0    7.91    4.50
   2  -9   0    8.44    4.87
   2  -9  -1   41.04    4.94
   2  -9  -1   45.78    3.29
   2  -9  -1   42.39    4.80
  -2   9   1   42.72    4.49
  -2   9   2   36.67    3.29
   2  -9  -2   32.25    4.80
   2  -9  -2   36.88    3.70
   2  -9  -2   37.10    3.28
   2  -9  -3    1.51    4.51
   2  -9  -3    1.84    3.55
  -2   9   3    1.65    4.86
  -2   9   3    2.08    4.50
   2  -9  -4  143.53    3.92
  -2   9   4  127.03    4.24
   2  -9  -4  130.91    5.58
  -2   9   4  138.25    3.91
   2  -9  -5   29.73    4.04
  -2   9   5   27.32    4.09
   2  -9  -5   33.58    4.78
   2  -9  -6   29.73    5.38
   2  -9  -6   27.36    4.97
  -2   9   6   26.28    5.45
  -2   9   7    5.46    4.12
   2  -9  -7    4.88    5.45
   2  -9  -7   10.80    5.02
  -2   9   8   10.49    4.10
   2  -9  -8   12.46    3.93
   2  -9  -8   13.41    4.23
  -2   9   9    5.07    5.89
   2  -9  -9    4.81    5.69
   2  -9  -9    2.21    4.49
  -2  10   0    7.32    4.61
   2 -10   0    8.17    5.17
   2 -10   0    9.83    5.04
   2 -10   0   11.47    4.87
   2 -10  -1    9.31    4.67
   2 -10  -1    7.30    3.73
  -2  10   1    9.87    3.31
   2 -10  -1    8.84    3.54
   2 -10  -2    8.24    4.68
  -2  10   2   10.63    3.35
   2 -10  -2    9.47    5.15
   2 -10  -2   12.06    5.16
   2 -10  -3   34.87    3.51
   2 -10  -3   35.16    5.42
  -2  10   3   36.88    4.79
   2 -10  -4   68.18    3.70
  -2  10   4   57.58    5.05
  -2  10   4   61.91    4.02
   2 -10  -4   63.44    5.51
   2 -10  -5   30.47    4.03
   2 -10  -5   29.26    5.13
  -2  10   5   29.46    4.06
  -2  10   6    5.62    5.54
   2 -10  -6    4.70    5.62
   2 -10  -6    0.83    3.68
   2 -10  -7    2.00    3.97
  -2  10   7    3.54    4.27
   2 -10  -7    0.63    5.91
   2 -10  -8    0.78    5.86
   2 -10  -8    3.28    6.25
  -2  10   8    2.80    6.30
   2 -11   0    1.10    3.69
   2 -11   0    1.05    3.72
  -2  11   0    3.89    4.97
   2 -11   0    2.17    5.22
   2 -11  -1    2.91    5.29
  -2  11   1    5.22    4.93
   2 -11  -1    1.27    5.18
   2 -11  -1   -0.02    3.71
   2 -11  -2   -0.09    3.59
   2 -11  -2    1.57    5.44
  -2  11   2    1.31    5.03
   2 -11  -2    2.06    3.90
   2 -11  -3    1.58    5.07
  -2  11   3    3.78    5.09
   2 -11  -3    2.85    4.07
   2 -11  -3    0.16    5.63
   2 -11  -4   26.65    4.30
   2 -11  -4   25.50    3.83
  -2  11   4   27.78    3.87
  -2  11   5    0.43    4.28
   2 -11  -5   -3.07    4.22
   2 -11  -5    0.12    5.33
   2 -11  -6    6.34    5.96
  -2  11   6    4.79    6.26
   2 -11  -6    3.94    3.93
   2 -12   0    3.90    5.81
  -2  12   0    2.15    3.97
   2 -12   0    1.58    5.93
   2 -12   0    3.90    5.64
   2 -12  -1    0.14    3.94
   2 -12  -1    0.51    5.74
  -2  12   1   -2.05    5.56
   2 -12  -1   -0.27    5.71
   2 -12  -2    4.21    5.75
   2 -12  -2    1.57    4.09
  -2  12   2    2.39    4.07
   2 -12  -2    2.40    4.25
  -2  12   3   15.23    5.66
   2 -12  -3   13.32    4.13
   2 -12  -3   14.80    6.19
   2 -12  -3   13.79    4.48
   2 -12  -4   77.39    6.47
   2 -12  -4   82.08    5.96
   2 -12  -4   86.23    4.76
  -2  12   4   82.93    5.89
  -1 -13   1   12.32    4.18
   1  13  -1    9.23    5.65
  -1 -13   1   11.90    5.88
  -1 -13   1    8.75    5.99
   1  13  -2   -0.28    3.93
  -1 -13   2    3.07    5.83
  -1 -13   2   -0.44    5.93
  -1 -13   2    4.79    5.52
  -1 -13   3   13.33    6.28
  -1 -13   3    9.33    4.13
  -1 -13   3   12.94    6.10
   1  13  -3   13.11    4.07
   1  13  -4  117.87    4.56
  -1 -13   4  115.80    6.20
  -1 -13   4  109.57    6.83
  -1 -13   4  120.21    6.72
  -1 -12   1    6.67    5.26
  -1 -12   1    3.25    5.07
   1  12  -1    4.69    5.22
  -1 -12   1    3.32    5.43
   1  12  -2    7.65    3.64
  -1 -12   2    5.18    4.02
  -1 -12   2    8.34    5.08
  -1 -12   2    5.07    5.47
  -1 -12   3   88.88    6.20
  -1 -12   3   97.42    6.23
  -1 -12   3   97.06    5.48
   1  12  -3   90.63    4.05
  -1 -12   4    4.91    5.83
  -1 -12   4    3.41    5.66
  -1 -12   4    3.94    3.75
   1  12  -4    4.34    5.30
  -1 -12   5   68.23    4.09
  -1 -12   5   66.91    6.02
   1  12  -5   69.94    4.26
  -1 -12   5   65.85    6.21
   1  12  -6   14.10    5.74
  -1 -12   6   12.04    5.86
  -1 -12   6   12.38    4.19
  -1 -12   6   12.81    6.17
  -1 -12   7    0.53    6.04
  -1 -12   7    3.55    4.13
  -1 -12   7   -0.56    6.46
   1  12  -7    1.92    5.83
  -1 -11   1   23.03    4.80
  -1 -11   1   25.04    5.12
   1  11  -1   25.98    3.42
  -1 -11   1   23.36    5.22
  -1 -11   2   69.87    4.92
   1  11  -2   67.55    3.69
  -1 -11   2   64.11    5.51
  -1 -11   2   69.71    5.50
  -1 -11   3   54.34    5.60
   1  11  -3   57.50    4.99
  -1 -11   3   62.26    5.52
  -1 -11   3   52.65    4.94
   1  11  -4  102.63    5.26
  -1 -11   4  103.37    3.92
  -1 -11   4  108.71    5.81
  -1 -11   4  100.88    5.95
  -1 -11   5   -0.90    5.26
  -1 -11   5    0.53    3.55
   1  11  -5    0.90    4.98
  -1 -11   5   -1.21    5.51
  -1 -11   6    6.44    5.10
  -1 -11   6    6.91    5.83
   1  11  -6    5.52    5.14
  -1 -11   6    6.54    5.51
  -1 -11   7    8.73    5.61
   1  11  -7   10.31    5.50
  -1 -11   7    6.11    5.90
  -1 -11   7    9.25    5.57
  -1 -11   8    2.92    5.64
  -1 -11   8   -0.26    5.85
   1  11  -8    1.62    5.82
  -1 -11   8    0.41    6.06
  -1 -11   9    3.25    6.28
  -1 -11   9    6.87    6.27
  -1 -11   9    6.99    6.38
   1  11  -9    6.14    6.18
  -1 -10   1   16.45    4.94
  -1 -10   1   20.94    4.50
  -1 -10   1   19.87    4.73
   1  10  -1   21.33    3.26
  -1 -10   2   57.21    5.29
  -1 -10   2   57.16    3.47
   1  10  -2   60.74    3.40
  -1 -10   2   57.23    5.22
   1  10  -3    2.14    3.25
  -1 -10   3    0.84    5.04
  -1 -10   3   -0.25    4.58
  -1 -10   3    1.36    4.83
   1  10  -4    1.45    4.69
  -1 -10   4    1.72    4.92
  -1 -10   4   -1.17    3.30
  -1 -10   4    0.99    5.11
  -1 -10   5   29.90    6.24
  -1 -10   5   30.71    4.92
  -1 -10   5   25.61    5.54
   1  10  -5   30.90    4.89
  -1 -10   6   21.94    3.51
  -1 -10   6   16.97    5.47
   1  10  -6   25.95    4.86
  -1 -10   6   22.76    5.08
  -1 -10   7   13.36    5.38
  -1 -10   7   15.64    5.66
  -1 -10   7   16.18    5.13
   1  10  -7   18.97    5.10
  -1 -10   8   -2.80    5.28
  -1 -10   8    0.57    5.49
   1  10  -8   -2.56    5.22
  -1 -10   9    5.44    5.78
   1  10  -9   12.10    5.64
  -1 -10   9    6.71    5.88
   1  10  -9   10.44    5.89
  -1 -10  10    3.19    5.99
   1  10 -10    2.95    4.09
   1  10 -10   -0.31    6.11
  -1 -10  10    2.57    6.27
  -1  -9   1    5.26    4.21
   1   9  -1    5.71    2.99
  -1  -9   1    4.47    4.62
  -1  -9   1    4.62    4.50
  -1  -9   2   16.34    4.81
  -1  -9   2   16.52    4.35
  -1  -9   2   18.50    4.68
   1   9  -2   19.03    4.32
  -1  -9   3    7.37    4.37
  -1  -9   3    5.52    4.56
  -1  -9   3    5.18    4.71
   1   9  -3    4.78    4.36
  -1  -9   4   17.95    4.84
  -1  -9   4   22.62    4.75
  -1  -9   4   22.65    4.46
   1   9  -4   19.15    4.49
  -1  -9   5  116.38    5.77
  -1  -9   5  138.45    5.58
  -1  -9   5  145.95    5.01
   1   9  -5  144.39    3.82
  -1  -9   6    6.34    5.03
  -1  -9   6    6.18    3.31
  -1  -9   6    5.06    4.80
   1   9  -6    3.59    4.66
  -1  -9   7   32.79    5.32
  -1  -9   7   40.78    5.00
   1   9  -7   36.87    5.37
   1   9  -7   42.92    4.98
  -1  -9   8    0.37    5.31
   1   9  -8    0.34    5.04
   1   9  -8    2.37    5.22
  -1  -9   8   -0.19    3.56
   1   9  -9    7.84    5.41
  -1  -9   9    6.13    3.72
   1   9  -9    3.00    3.70
  -1  -9   9    2.96    5.50
   1   9 -10   -0.22    5.90
   1   9 -10    1.41    5.69
  -1  -9  10    2.66    5.79
  -1  -9  10   -0.49    4.20
   1   9 -11    5.07    6.10
  -1  -9  11    6.08    4.31
   1   9 -11    2.59    6.04
  -1  -9  11    6.06    6.34
  -1  -8   1   19.99    3.19
   1   8  -1   19.34    2.96
  -1  -8   1   20.85    2.95
  -1  -8   1   20.02    4.48
  -1  -8   2   30.92    4.46
  -1  -8   2   26.03    4.20
   1   8  -2   31.46    4.20
  -1  -8   2   25.47    4.52
  -1  -8   3   -0.13    4.40
  -1  -8   3    1.79    4.23
  -1  -8   3    0.92    4.28
   1   8  -3    1.57    2.94
  -1  -8   4   20.70    4.42
   1   8  -4   19.76    3.06
  -1  -8   4   22.26    4.18
  -1  -8   4   18.77    4.60
   1   8  -5   63.53    4.49
  -1  -8   5   63.73    5.72
  -1  -8   5   64.49    4.56
   1   8  -6   13.02    4.48
  -1  -8   6   15.85    4.64
  -1  -8   6   15.09    4.49
   1   8  -6   15.76    4.77
   1   8  -7   16.36    3.29
  -1  -8   7   15.78    4.94
  -1  -8   7   17.65    4.57
   1   8  -7   17.22    4.91
  -1  -8   8   18.12    5.11
  -1  -8   8   17.33    3.56
   1   8  -8   17.27    4.99
   1   8  -8   16.38    3.49
  -1  -8   9    3.34    3.57
   1   8  -9    3.16    5.10
   1   8  -9    6.81    5.21
  -1  -8   9    4.61    5.23
  -1  -8  10    5.51    5.51
   1   8 -10    3.86    3.87
   1   8 -10    3.56    5.42
  -1  -8  10    5.97    5.52
   1   8 -11   38.69    5.95
   1   8 -11   34.50    4.25
  -1  -8  11   33.85    4.27
  -1  -8  11   39.79    6.15
  -1  -8  12   42.36    4.56
   1   8 -12   37.18    6.38
  -1  -8  12   41.10    6.60
   1   8 -12   42.80    6.19
  -1  -7   1   -0.20    2.69
  -1  -7   1   -0.55    4.07
  -1  -7   1   -0.39    3.89
   1   7  -1    2.18    3.86
  -1  -7   2    6.20    4.23
  -1  -7   2    4.02    4.06
   1   7  -2    3.51    4.08
  -1  -7   2    4.15    4.10
  -1  -7   3    1.11    4.11
  -1  -7   3    2.28    4.13
  -1  -7   3    2.78    4.92
   1   7  -3    1.02    4.09
  -1  -7   4  243.03    5.14
   1   7  -4  252.59    4.25
  -1  -7   4  237.26    5.90
   1   7  -5   93.97    4.86
  -1  -7   5   71.51    3.37
  -1  -7   5   90.61    4.86
   1   7  -5   98.95    4.54
  -1  -7   6    1.55    4.30
  -1  -7   6    1.96    2.91
   1   7  -6    2.77    2.90
   1   7  -6    2.73    4.28
  -1  -7   7   15.03    4.76
  -1  -7   7   13.35    3.14
   1   7  -7   12.04    4.53
   1   7  -7   12.97    4.60
   1   7  -8   11.39    4.57
  -1  -7   8   13.58    4.58
   1   7  -8   12.41    4.75
  -1  -7   8   13.41    4.84
   1   7  -9    7.27    3.38
   1   7  -9    7.16    4.96
  -1  -7   9    4.67    3.40
  -1  -7   9    8.12    5.12
  -1  -7  10    0.57    3.59
   1   7 -10    2.37    5.18
  -1  -7  10    3.26    5.34
   1   7 -10    0.54    3.57
  -1  -7  11   20.18    4.02
   1   7 -11   22.95    4.03
  -1  -7  11   20.44    5.69
   1   7 -11   21.65    4.04
  -1  -7  12    4.82    5.95
  -1  -7  12    7.86    5.82
   1   7 -12   10.07    5.87
   1   7 -12   10.30    5.91
  -1  -7  13   14.24    4.52
   1   7 -13   13.90    6.48
  -1  -7  13   18.35    6.50
   1   7 -13   15.34    6.25
   1   6  -1   39.98    4.10
  -1  -6   1   35.78    4.41
  -1  -6   1   37.99    4.29
  -1  -6   1   37.31    4.05
  -1  -6   2   17.16    4.18
  -1  -6   2   16.09    4.03
   1   6  -2   17.39    3.98
  -1  -6   2   16.17    4.39
   1   6  -3  179.11    3.98
  -1  -6   3  175.76    5.52
  -1  -6   3  174.62    4.89
   1   6  -4   81.04    4.85
   1   6  -4   82.06    4.42
  -1  -6   4   80.93    4.78
  -1  -6   4   82.02    3.35
  -1  -6   5   23.67    4.38
  -1  -6   5   16.58    3.03
   1   6  -5   26.87    4.27
   1   6  -5   24.09    4.23
  -1  -6   6   -0.06    4.27
   1   6  -6    0.59    4.29
  -1  -6   6   -1.05    4.13
   1   6  -6    1.56    2.91
  -1  -6   7    0.60    4.53
   1   6  -7    1.64    3.13
   1   6  -7    3.49    4.23
  -1  -6   7    2.56    4.25
   1   6  -8    4.38    4.58
  -1  -6   8    1.87    3.13
   1   6  -8    4.76    3.06
  -1  -6   8    3.69    4.69
  -1  -6   9   -3.57    4.57
   1   6  -9    2.10    4.79
   1   6  -9    0.00    4.58
  -1  -6   9    2.31    4.82
  -1  -6  10   80.48    5.31
  -1  -6  10   71.22    5.48
   1   6 -10   71.82    5.44
   1   6 -10   78.67    5.25
  -1  -6  11   84.43    4.06
  -1  -6  11   84.72    5.87
   1   6 -11   89.53    5.92
   1   6 -11   89.14    4.06
  -1  -6  12   14.43    5.63
   1   6 -12    6.76    5.63
   1   6 -12   12.19    5.80
  -1  -6  12    9.15    4.03
  -1  -6  13   10.98    6.21
  -1  -6  13    4.35    6.14
   1   6 -13    4.90    6.19
   1   6 -13    8.40    6.09
  -1  -5   1    2.22    4.18
  -1  -5   1    1.78    2.65
   1   5  -1    2.97    3.86
  -1  -5   1    2.82    3.95
   1   5  -2    5.04    3.92
  -1  -5   2    4.08    4.91
  -1  -5   2    3.96    3.90
  -1  -5   2    4.59    3.98
  -1  -5   3   33.31    3.02
  -1  -5   3   33.97    4.22
   1   5  -3   33.28    4.08
   1   5  -3   32.94    4.22
   1   5  -4   85.66    4.43
  -1  -5   4   83.24    4.45
  -1  -5   4   87.63    4.79
   1   5  -4   89.52    4.86
  -1  -5   5  426.09    6.96
   1   5  -5  438.08    5.84
   1   5  -5  442.52    7.07
  -1  -5   5  427.02    5.09
  -1  -5   6   91.55    4.91
   1   5  -6   87.82    4.49
  -1  -5   6   87.48    4.50
   1   5  -6   87.23    4.75
   1   5  -7   17.96    4.25
  -1  -5   7   17.85    4.23
   1   5  -7   18.21    4.27
  -1  -5   7   18.37    4.43
  -1  -5   8    1.54    3.07
   1   5  -8   -0.01    4.50
   1   5  -8    1.75    4.32
  -1  -5   8    1.66    4.60
  -1  -5   9    2.18    4.59
  -1  -5   9    1.51    4.67
   1   5  -9    1.71    4.51
   1   5  -9    2.37    4.73
  -1  -5  10   59.73    3.68
   1   5 -10   59.18    5.14
   1   5 -10   60.49    4.97
  -1  -5  10   51.91    5.14
  -1  -5  11   61.52    4.07
   1   5 -11   61.58    5.42
  -1  -5  11   60.76    5.46
   1   5 -11   63.41    5.53
   1   5 -12   61.32    5.55
   1   5 -12   73.75    5.78
  -1  -5  12   65.06    5.80
  -1  -5  12   66.78    5.71
   1   5 -13    0.95    5.74
  -1  -5  13    2.67    5.90
   1   5 -13   -1.42    5.89
  -1  -5  13    2.96    5.71
   1   5 -14    3.44    6.24
  -1  -5  14    5.44    6.60
  -1  -5  14    4.14    4.37
   1   5 -14    4.15    4.45
  -1  -4   1    0.46    4.74
  -1  -4   1    0.55    2.69
   1   4  -1    0.46    2.68
  -1  -4   1    0.73    4.46
   1   4  -2   39.51    4.15
  -1  -4   2   38.65    4.04
  -1  -4   2   41.16    5.25
   1   4  -2   39.06    4.37
   1   4  -3   91.20    4.43
  -1  -4   3   93.56    5.71
  -1  -4   3   97.78    3.55
   1   4  -3   94.57    4.90
  -1  -4   4  123.66    5.18
  -1  -4   4  115.53    3.70
   1   4  -4  118.49    4.61
   1   4  -4  123.15    5.13
  -1  -4   5   89.56    4.72
   1   4  -5   93.60    4.48
   1   4  -5   90.10    4.72
  -1  -4   5   94.42    4.54
   1   4  -6   22.59    4.08
  -1  -4   6   18.63    3.01
   1   4  -6   23.51    3.02
  -1  -4   6   22.80    4.11
   1   4  -7    0.15    4.10
  -1  -4   7   -0.79    4.19
   1   4  -7    1.32    2.96
  -1  -4   7    1.11    4.23
  -1  -4   8   -0.30    3.01
   1   4  -8    2.02    4.48
   1   4  -8    1.97    4.17
  -1  -4   8    2.44    4.43
   1   4  -9    3.36    3.01
  -1  -4   9    3.45    3.02
   1   4  -9    3.50    4.63
  -1  -4   9    2.53    4.50
   1   4 -10    2.77    4.62
  -1  -4  10    5.35    4.77
  -1  -4  10    2.82    3.40
   1   4 -10    3.39    3.38
   1   4 -11  138.62    4.44
  -1  -4  11  146.52    5.84
   1   4 -11  148.23    5.62
  -1  -4  11  136.59    5.48
   1   4 -12   12.32    5.41
  -1  -4  12    8.34    5.40
   1   4 -12   11.06    3.76
  -1  -4  12   12.10    5.32
   1   4 -13    2.23    5.60
   1   4 -13    3.43    3.95
  -1  -4  13    1.99    5.81
  -1  -4  13    1.25    5.68
   1   4 -14    2.47    6.10
  -1  -4  14    3.93    6.27
   1   4 -14   -0.15    4.08
  -1  -4  14    2.14    6.06
  -1  -3   1    9.69    5.02
  -1  -3   1   10.44    3.03
   1   3  -1   10.96    3.04
  -1  -3   1   10.86    4.86
  -1  -3   2  146.34    6.27
   1   3  -2  161.37    4.28
  -1  -3   2  141.23    4.97
   1   3  -2  150.02    6.24
  -1  -3   3  277.17    7.01
  -1  -3   3  273.74    5.65
   1   3  -3  282.54    5.67
   1   3  -3  285.23    7.60
  -1  -3   4  135.03    4.77
   1   3  -4  142.11    5.44
   1   3  -4  145.38    4.76
  -1  -3   4  140.07    5.49
   1   3  -5   33.58    4.16
  -1  -3   5   29.67    4.26
  -1  -3   5   30.37    4.22
   1   3  -5   30.84    4.24
  -1  -3   6  193.60    4.93
   1   3  -6  199.20    5.06
   1   3  -6  194.71    5.38
  -1  -3   6  203.14    5.43
  -1  -3   7   16.38    4.17
   1   3  -7   18.05    2.99
  -1  -3   7   15.24    2.93
   1   3  -7   15.14    4.13
  -1  -3   8  106.24    3.67
  -1  -3   8  110.55    4.89
   1   3  -8  106.94    4.65
   1   3  -8  111.63    4.84
  -1  -3   9    0.54    4.36
   1   3  -9    0.23    4.42
  -1  -3   9    1.23    4.30
   1   3  -9    1.76    4.34
   1   3 -10   12.05    4.71
   1   3 -10   12.91    4.54
  -1  -3  10   11.32    3.46
  -1  -3  10   12.33    3.40
   1   3 -11    4.87    4.71
  -1  -3  11    5.71    3.50
   1   3 -11    5.55    3.52
  -1  -3  11    6.44    4.98
   1   3 -12   18.01    5.28
  -1  -3  12   22.00    5.36
   1   3 -12   19.47    5.21
  -1  -3  12   20.25    3.67
   1   3 -13    5.74    3.93
  -1  -3  13    4.14    4.07
   1   3 -13    1.14    5.52
  -1  -3  13    4.37    3.94
   1   3 -14    0.81    5.86
   1   3 -14   -3.37    5.72
  -1  -3  14    0.36    5.97
   1   2  -1 3108.00   19.11
  -1  -2   1 3011.48   18.95
  -1  -2   2    0.18    4.09
   1   2  -2    0.84    3.89
   1   2  -2    1.78    2.92
  -1  -2   2    0.66    3.99
  -1  -2   3  291.02    5.99
   1   2  -3  291.93    7.20
   1   2  -3  294.28    5.95
  -1  -2   3  282.36    7.17
  -1  -2   4    2.21    3.76
   1   2  -4    1.72    3.93
   1   2  -4    2.31    2.79
  -1  -2   4    1.07    3.95
   1   2  -5  958.43    9.18
  -1  -2   5  959.89    9.68
  -1  -2   5  897.92    8.09
   1   2  -5  977.07    8.02
  -1  -2   6   19.52    4.15
   1   2  -6   21.63    2.98
   1   2  -6   21.83    3.05
  -1  -2   6   22.73    4.19
   1   2  -7    3.99    4.04
  -1  -2   7    2.35    2.98
   1   2  -7    1.55    3.97
  -1  -2   7    1.65    4.00
   1   2  -8  361.13    6.13
  -1  -2   8  352.55    5.30
  -1  -2   8  345.55    5.70
   1   2  -8  373.72    5.77
   1   2  -9    0.64    4.32
   1   2  -9    2.35    3.08
  -1  -2   9    0.31    3.07
  -1  -2   9    0.70    3.13
   1   2 -10   -0.96    4.53
   1   2 -10    1.03    4.48
  -1  -2  10    1.17    3.28
  -1  -2  10    0.85    4.45
   1   2 -11   36.68    4.98
   1   2 -11   36.89    4.99
  -1  -2  11   34.24    3.64
  -1  -2  11   34.39    4.97
   1   2 -12    1.35    5.09
   1   2 -12   -2.53    3.57
  -1  -2  12    0.46    3.66
  -1  -2  13    1.55    3.88
   1   2 -13    0.64    5.40
   1   2 -13    1.73    3.76
   1   2 -14    1.47    4.09
   1   2 -14    1.05    5.69
  -1  -2  14    3.01    4.16
  -1  -1   1  572.93    9.26
   1   1  -1  595.98    9.40
   1   1  -1  567.87   15.74
  -1  -1   1  547.70   15.68
  -1  -1   2 1953.33   14.85
   1   1  -2 2075.87   15.30
   1   1  -2 1998.66   20.06
  -1  -1   2 1992.91   20.21
  -1  -1   3  237.15    5.20
  -1  -1   3  240.99    6.56
   1   1  -3  243.03    6.04
   1   1  -3  249.27    6.65
  -1  -1   4    8.15    2.83
  -1  -1   4    8.43    2.82
   1   1  -4    9.35    4.04
   1   1  -4    8.83    3.89
   1   1  -5  164.58    4.89
  -1  -1   5  162.81    4.30
   1   1  -5  157.34    5.01
  -1  -1   5  159.41    4.09
  -1  -1   6   77.17    3.40
  -1  -1   6   71.26    4.34
   1   1  -6   80.66    4.61
   1   1  -6   77.75    4.36
   1   1  -7   84.04    3.48
   1   1  -7   85.15    4.44
  -1  -1   7   82.68    4.56
  -1  -1   7   76.82    4.41
   1   1  -8    9.09    3.10
   1   1  -8    9.31    4.19
  -1  -1   8   10.15    4.23
  -1  -1   8    9.72    4.09
   1   1  -9    0.59    3.02
   1   1  -9    2.26    4.29
  -1  -1   9    0.64    3.12
   1   1 -10   64.85    3.69
  -1  -1  10   65.19    4.93
   1   1 -10   67.26    3.65
   1   1 -11  151.51    4.24
  -1  -1  11  152.60    4.28
   1   1 -11  139.03    5.43
   1   1 -12   -0.15    3.57
  -1  -1  12    1.46    5.07
   1   1 -12   -0.38    3.46
   1   1 -13    8.24    5.38
   1   1 -13    3.23    3.65
  -1  -1  13    4.53    5.37
   1   1 -14   13.41    5.73
  -1  -1  14   17.79    4.28
   1   1 -14   13.86    4.21
  -1  -1  15    0.69    6.33
   1   1 -15   -0.31    4.41
   1   1 -15   -1.74    6.13
  -1   0   1  917.95   14.18
   1   0  -1  952.80   12.94
   1   0  -1  982.84   14.30
   1   0  -2 4844.90   28.63
  -1   0   2 4308.15   27.05
   1   0  -2 4646.04   25.37
  -1   0   3   77.09    4.98
   1   0  -3   82.01    4.05
   1   0  -3   83.70    4.97
   1   0  -4   50.71    3.42
  -1   0   4   48.93    4.44
   1   0  -4   50.80    3.42
   1   0  -5  465.37    6.50
  -1   0   5  486.39    6.89
   1   0  -5  500.21    6.93
   1   0  -6   24.97    4.25
  -1   0   6   28.58    2.92
   1   0  -6   27.50    3.93
   1   0  -7  115.19    4.66
  -1   0   7  118.13    4.69
   1   0  -7  121.15    4.67
   1   0  -8   61.12    4.50
  -1   0   8   64.41    3.34
   1   0  -8   64.70    4.57
   1   0  -9   89.78    4.71
  -1   0   9   92.51    3.50
   1   0  -9   95.27    4.87
   1   0 -10    2.06    3.32
   1   0 -10    1.73    4.56
  -1   0  10    3.65    4.65
   1   0 -11   51.78    5.09
  -1   0  11   53.29    3.67
   1   0 -11   49.28    4.80
   1   0 -12    4.30    3.53
  -1   0  12    3.06    3.65
   1   0 -12    3.69    4.91
   1   0 -13   68.43    5.70
  -1   0  13   71.26    5.74
   1   0 -13   61.01    5.80
   1   0 -14   18.46    5.86
   1   0 -14   18.31    5.82
  -1   0  14   15.48    4.27
  -1   0  15   -2.64    6.40
   1   0 -15    2.10    6.25
   1   0 -15    4.60    6.13
   1  -1   0   82.00    4.58
  -1   1   0   87.41    4.69
   1  -1   0   82.55    5.52
   1  -1   0   93.33    5.67
   1  -1  -1  337.64    7.87
   1  -1  -1  358.25    7.73
  -1   1   1  344.12    7.23
   1  -1  -2   44.80    3.73
  -1   1   2   41.29    3.71
   1  -1  -3  387.41    6.40
  -1   1   3  357.09    6.19
   1  -1  -4   84.85    4.59
   1  -1  -4   81.80    4.51
  -1   1   4   75.77    4.56
  -1   1   5   98.60    4.61
   1  -1  -5   93.36    4.60
   1  -1  -5   94.33    3.64
  -1   1   6   90.26    4.43
   1  -1  -6   89.47    4.45
   1  -1  -6   88.07    4.57
  -1   1   7    5.90    4.06
   1  -1  -7    6.18    2.88
   1  -1  -7    6.31    2.87
   1  -1  -8   15.14    4.17
  -1   1   8   10.63    4.13
   1  -1  -8   11.19    4.15
   1  -1  -9   20.37    4.35
  -1   1   9   17.66    4.54
   1  -1  -9   22.30    3.23
   1  -1 -10   90.67    3.74
  -1   1  10   87.64    3.73
   1  -1 -10  100.14    3.75
   1  -1 -11   56.94    4.93
  -1   1  11   49.90    5.01
   1  -1 -11   55.01    4.97
   1  -1 -12   14.39    5.22
   1  -1 -12   12.05    3.83
  -1   1  12   12.51    5.25
   1  -1 -13   23.21    4.09
  -1   1  13   21.70    5.47
   1  -1 -13   21.67    5.52
  -1   1  14   10.08    4.28
   1  -1 -14   11.82    5.81
   1  -1 -14   10.76    4.19
   1  -2   0  149.89    5.78
  -1   2   0  176.64    5.88
   1  -2   0  171.06    5.09
   1  -2  -1  139.73    5.67
  -1   2   1  143.00    4.75
   1  -2  -1  155.85    4.63
  -1   2   1  154.30    4.59
  -1   2   2   -0.43    3.03
   1  -2  -2    0.72    2.78
   1  -2  -2    0.48    4.28
   1  -2  -3    3.37    2.95
  -1   2   3    3.05    3.98
   1  -2  -3    2.77    3.76
  -1   2   4  562.59    6.51
   1  -2  -4  546.51    6.96
   1  -2  -5  143.27    3.98
  -1   2   5  149.27    4.93
   1  -2  -6   41.85    4.31
  -1   2   6   44.43    4.31
   1  -2  -7   15.24    4.09
   1  -2  -7   14.50    2.93
  -1   2   7   15.15    4.14
  -1   2   8   39.66    4.35
   1  -2  -8   41.18    4.35
   1  -2  -8   41.39    4.34
  -1   2   9    4.14    4.33
   1  -2  -9    4.97    3.11
   1  -2  -9    3.68    3.13
   1  -2 -10   11.49    3.18
  -1   2  10   13.63    4.59
   1  -2 -10   12.74    4.49
   1  -2 -11   14.64    3.46
  -1   2  11   19.32    5.01
   1  -2 -11   16.87    4.95
   1  -2 -12   27.79    3.97
   1  -2 -12   30.64    5.25
  -1   2  12   29.37    5.28
   1  -2 -13   10.48    3.83
   1  -2 -13    9.48    5.47
  -1   2  13   12.76    3.96
   1  -2 -14    0.75    4.19
   1  -2 -14    0.64    5.87
  -1   2  14    1.84    4.19
  -1   3   0   68.98    3.51
   1  -3   0   68.82    4.44
   1  -3   0   61.53    4.77
   1  -3  -1  150.17    5.25
   1  -3  -1  148.95    4.17
  -1   3   1  152.92    4.18
  -1   3   1  127.44    5.14
   1  -3  -2   -0.01    2.63
   1  -3  -2    1.34    3.96
  -1   3   2    1.21    3.70
  -1   3   2    0.69    4.02
   1  -3  -3   54.47    3.19
  -1   3   3   54.96    4.41
   1  -3  -3   54.87    3.35
   1  -3  -4  456.82    5.82
  -1   3   4  449.64    5.76
   1  -3  -4  481.32    5.90
   1  -3  -5  388.59    6.01
   1  -3  -5  413.28    6.09
  -1   3   5  428.41    6.21
   1  -3  -6   96.71    3.40
  -1   3   6   90.39    4.54
   1  -3  -6   90.38    3.56
   1  -3  -7  121.80    3.67
  -1   3   7  114.54    4.68
   1  -3  -7  126.58    4.56
   1  -3  -8    6.46    4.27
  -1   3   8    7.95    4.28
   1  -3  -8    4.90    2.94
   1  -3  -9   -0.23    3.05
  -1   3   9    1.14    4.37
   1  -3  -9    0.94    3.02
   1  -3 -10    2.22    4.65
  -1   3  10   -1.16    4.57
   1  -3 -10   -0.11    4.59
   1  -3 -11    2.13    3.55
   1  -3 -11    4.25    3.43
  -1   3  11    2.46    4.94
   1  -3 -12    2.68    5.19
   1  -3 -12    4.18    3.71
   1  -3 -12    1.78    3.70
  -1   3  12   -0.08    3.76
   1  -3 -13   -1.58    5.52
   1  -3 -13    2.76    5.40
  -1   3  13    5.43    5.68
   1  -3 -13   -1.64    3.91
   1  -3 -14   22.61    5.86
   1  -3 -14   14.90    5.92
  -1   3  14   18.45    4.26
   1  -3 -14   19.63    4.32
  -1   4   0  473.50    5.89
   1  -4   0  422.83    6.65
   1  -4   0  456.32    5.80
   1  -4   0  485.15    6.33
  -1   4   1  171.48    5.10
   1  -4  -1  204.58    4.56
  -1   4   1  202.35    4.95
   1  -4  -1  209.38    4.95
   1  -4  -2  198.97    5.27
  -1   4   2  191.37    4.40
   1  -4  -2  216.17    5.03
  -1   4   2  219.01    5.07
   1  -4  -3   34.63    2.99
  -1   4   3   34.66    4.01
   1  -4  -3   33.23    3.20
  -1   4   3   32.32    3.16
   1  -4  -4   11.81    2.96
  -1   4   4   12.43    4.13
   1  -4  -4   14.68    2.82
   1  -4  -5  280.46    4.48
   1  -4  -5  269.12    5.47
  -1   4   5  248.71    5.34
   1  -4  -6    4.90    3.91
   1  -4  -6    4.38    2.88
  -1   4   6    4.46    4.12
   1  -4  -7   11.06    4.29
  -1   4   7   13.35    4.27
   1  -4  -7   16.99    4.12
   1  -4  -8    1.25    3.01
  -1   4   8    1.00    3.03
   1  -4  -8    0.55    2.93
   1  -4  -9   28.98    3.16
   1  -4  -9   25.63    3.38
  -1   4   9   24.44    3.23
   1  -4 -10   53.38    4.80
   1  -4 -10   43.28    4.76
  -1   4  10   43.82    4.82
   1  -4 -10   47.87    4.88
  -1   4  11   11.14    4.94
   1  -4 -11   14.06    5.04
   1  -4 -11    9.34    3.52
   1  -4 -11   10.80    4.95
   1  -4 -12   14.33    3.86
   1  -4 -12   10.93    5.13
  -1   4  12   12.56    5.54
   1  -4 -12   12.74    5.49
   1  -4 -13   -0.34    5.65
   1  -4 -13   -0.44    3.90
  -1   4  13   -1.20    4.17
   1  -4 -13    0.49    5.89
   1  -4 -14   -2.16    6.16
   1  -4 -14   -0.28    5.88
  -1   4  14    2.31    6.15
   1  -4 -14    3.93    6.27
   1  -5   0  398.46    6.30
  -1   5   0  395.23    5.90
   1  -5   0  396.83    5.29
   1  -5   0  444.05    6.48
   1  -5  -1  380.02    5.14
   1  -5  -1  371.86    5.42
  -1   5   1  360.37    5.74
  -1   5   1  340.71    6.02
  -1   5   2   90.40    4.54
   1  -5  -2  101.20    4.72
   1  -5  -2   98.28    3.44
  -1   5   2   98.99    4.34
  -1   5   3   92.63    4.64
   1  -5  -3   99.74    4.67
  -1   5   3   91.45    4.29
   1  -5  -3  104.37    3.47
   1  -5  -4    2.90    3.82
   1  -5  -4    2.68    4.10
  -1   5   4    3.06    4.10
   1  -5  -5    0.73    4.27
  -1   5   5   -0.08    4.23
   1  -5  -5   -1.01    3.92
   1  -5  -6    0.17    4.04
   1  -5  -6    1.64    4.30
  -1   5   6   -0.16    4.26
   1  -5  -7    2.63    4.34
  -1   5   7    1.92    3.08
   1  -5  -7    2.74    2.86
   1  -5  -8   11.14    4.33
   1  -5  -8    9.33    4.52
  -1   5   8   12.37    4.56
   1  -5  -9   42.92    3.55
  -1   5   9   44.20    4.79
   1  -5  -9   41.26    4.81
  -1   5  10   49.95    5.01
   1  -5 -10   58.92    5.00
   1  -5 -10   47.45    3.72
   1  -5 -11    1.62    3.63
  -1   5  11    0.94    3.64
   1  -5 -11    1.30    5.17
   1  -5 -11    4.83    5.01
   1  -5 -12    4.97    3.96
  -1   5  12    4.54    3.85
   1  -5 -12    3.42    3.92
   1  -5 -12    6.29    4.06
  -1   5  13    8.83    4.27
   1  -5 -13   11.51    5.88
   1  -5 -13   11.46    4.29
   1  -5 -13   12.03    3.94
   1  -6   0  150.02    4.54
   1  -6   0  151.43    3.97
  -1   6   0  137.53    4.48
   1  -6   0  135.65    3.93
  -1   6   1    9.83    2.92
  -1   6   1    9.82    3.82
   1  -6  -1   13.42    4.08
   1  -6  -1   12.01    3.86
   1  -6  -2   29.27    4.28
  -1   6   2   23.66    4.28
   1  -6  -2   29.73    4.05
  -1   6   2   28.11    4.01
   1  -6  -3    2.54    2.79
  -1   6   3    2.95    2.77
  -1   6   3    3.27    4.11
   1  -6  -3    2.24    4.16
   1  -6  -4    5.47    4.28
  -1   6   4    2.56    2.83
   1  -6  -4    4.91    3.95
  -1   6   4    3.41    4.32
   1  -6  -5   69.25    3.46
   1  -6  -5   70.48    3.29
  -1   6   5   71.11    3.49
   1  -6  -6   13.21    3.22
  -1   6   6   13.06    3.15
   1  -6  -6   13.53    4.10
  -1   6   7    6.87    4.52
   1  -6  -7    9.78    4.55
   1  -6  -7    6.10    4.13
   1  -6  -8    1.37    4.70
  -1   6   8    1.46    4.72
   1  -6  -8    3.77    4.51
  -1   6   9    4.40    4.86
   1  -6  -9    4.88    4.81
   1  -6  -9    1.97    3.45
  -1   6  10    5.82    4.98
   1  -6 -10    3.95    3.52
   1  -6 -10    2.88    4.99
  -1   6  11   21.21    3.79
   1  -6 -11   26.23    5.23
   1  -6 -11   23.80    5.34
  -1   6  12    5.09    5.58
   1  -6 -12    0.96    5.56
   1  -6 -12    3.46    4.01
   1  -6 -12    5.05    4.12
  -1   6  13    0.15    6.07
   1  -6 -13    2.25    4.25
   1  -6 -13    5.23    6.07
   1  -6 -13    1.44    6.06
   1  -7   0    2.06    2.84
  -1   7   0    3.53    3.96
   1  -7   0    3.40    4.20
   1  -7   0    3.41    4.10
   1  -7  -1   -0.31    3.95
  -1   7   1   -1.89    3.94
   1  -7  -1    1.86    4.22
   1  -7  -2   75.21    3.32
   1  -7  -2   74.74    4.59
  -1   7   2   66.97    4.52
  -1   7   2   79.14    4.29
   1  -7  -3    9.36    2.87
  -1   7   3    7.29    4.04
   1  -7  -3    7.39    4.42
  -1   7   3    6.58    4.30
   1  -7  -4   29.36    3.35
  -1   7   4   27.80    4.36
   1  -7  -4   30.50    2.97
  -1   7   4   31.37    3.05
   1  -7  -5  250.27    4.49
   1  -7  -5  260.22    5.21
  -1   7   5  245.34    4.41
   1  -7  -6  188.63    4.12
   1  -7  -6  188.53    4.99
  -1   7   6  173.10    4.08
  -1   7   7   71.04    4.97
   1  -7  -7   84.51    3.57
   1  -7  -7   89.44    5.06
  -1   7   8    1.66    4.89
   1  -7  -8    1.24    3.27
   1  -7  -8   -0.81    4.87
   1  -7  -9    0.41    5.04
  -1   7   9    0.86    5.02
   1  -7  -9    2.00    4.73
   1  -7 -10    2.24    3.76
  -1   7  10    4.10    3.68
   1  -7 -10    0.26    5.16
   1  -7 -11    3.93    5.47
  -1   7  11    5.52    5.54
   1  -7 -11    1.41    5.46
   1  -7 -12   23.06    5.99
   1  -7 -12   24.23    4.29
  -1   7  12   22.58    4.27
   1  -7 -12   17.97    6.03
   1  -8   0   94.95    4.95
  -1   8   0  102.13    3.40
   1  -8   0  100.50    3.44
   1  -8   0   96.29    4.78
   1  -8  -1    6.29    4.52
  -1   8   1    3.07    4.06
   1  -8  -1    5.92    4.13
   1  -8  -1    3.93    4.15
   1  -8  -2    1.12    3.28
   1  -8  -2   -0.69    2.94
  -1   8   2    0.92    2.92
  -1   8   2    2.67    4.61
  -1   8   3   29.05    4.67
   1  -8  -3   35.51    4.31
   1  -8  -3   33.59    4.58
  -1   8   3   34.53    4.17
   1  -8  -4   96.83    4.84
   1  -8  -4   93.72    4.51
  -1   8   4   94.92    4.55
  -1   8   4   81.58    4.94
  -1   8   5   30.27    4.53
   1  -8  -5   32.69    3.60
  -1   8   5   23.41    3.59
   1  -8  -5   34.74    4.52
  -1   8   6   68.48    3.81
   1  -8  -6   72.37    4.57
   1  -8  -6   70.78    5.08
   1  -8  -7    1.34    4.98
   1  -8  -7    1.16    3.33
  -1   8   7    2.40    5.13
   1  -8  -8   33.67    5.16
   1  -8  -8   39.12    3.54
  -1   8   8   39.01    5.40
  -1   8   9    1.86    3.88
   1  -8  -9    0.39    5.29
   1  -8  -9    1.91    5.26
  -1   8  10   -1.23    3.95
   1  -8 -10    0.90    3.92
   1  -8 -10    0.72    3.84
  -1   8  11    0.32    4.14
   1  -8 -11    0.34    5.85
   1  -8 -11    2.09    5.98
  -1   9   0    9.23    4.39
   1  -9   0    6.98    3.31
   1  -9   0    7.06    4.28
   1  -9   0    7.51    3.22
  -1   9   1    5.25    4.42
   1  -9  -1    5.08    3.27
   1  -9  -1    6.62    4.71
   1  -9  -1    7.37    4.19
   1  -9  -2   16.25    4.30
  -1   9   2   15.71    3.06
   1  -9  -2   12.40    4.71
   1  -9  -3    7.44    4.34
  -1   9   3    3.68    3.12
  -1   9   3    4.81    3.34
   1  -9  -3    5.64    3.32
   1  -9  -4   18.34    3.54
  -1   9   4   18.90    3.27
  -1   9   4   17.90    3.62
   1  -9  -4   18.68    3.13
   1  -9  -5    4.23    5.07
  -1   9   5    3.62    4.57
   1  -9  -5    4.29    3.24
  -1   9   5    6.02    5.05
   1  -9  -6  155.05    5.67
  -1   9   6  145.72    5.65
   1  -9  -6  165.59    4.04
   1  -9  -7   32.12    5.43
   1  -9  -7   35.93    5.19
  -1   9   7   33.89    5.52
   1  -9  -8    6.06    3.80
   1  -9  -8    4.36    5.24
  -1   9   8    6.71    5.43
   1  -9  -9    5.23    5.79
   1  -9  -9    6.30    3.80
  -1   9   9    4.79    5.73
   1  -9 -10    6.38    4.33
   1  -9 -10    6.57    4.04
  -1   9  10    1.86    6.17
  -1  10   0   -0.66    4.49
   1 -10   0   -0.92    3.16
   1 -10   0    0.05    4.81
   1 -10   0   -1.37    3.33
   1 -10  -1    4.34    4.92
   1 -10  -1    4.41    4.89
  -1  10   1    5.31    3.24
   1 -10  -1    2.58    4.50
  -1  10   2   -2.28    4.52
   1 -10  -2    1.94    3.46
   1 -10  -2    2.15    4.64
   1 -10  -2   -1.98    3.46
  -1  10   3   14.11    3.29
   1 -10  -3   12.24    3.37
  -1  10   3   10.39    5.10
   1 -10  -3   11.31    4.87
   1 -10  -4   29.70    5.11
  -1  10   4   26.25    4.72
   1 -10  -4   30.67    3.42
  -1  10   4   27.72    5.51
   1 -10  -5   71.37    4.08
  -1  10   5   66.51    5.57
  -1  10   5   78.73    3.72
   1 -10  -5   79.47    3.70
   1 -10  -6   79.29    5.82
   1 -10  -6   81.06    5.34
  -1  10   6   75.02    5.82
  -1  10   7    1.75    4.13
   1 -10  -7    1.42    5.58
   1 -10  -7    1.76    3.63
   1 -10  -8   13.62    4.32
  -1  10   8   14.53    4.34
   1 -10  -8   14.06    3.91
   1 -10  -9   -4.00    6.17
  -1  10   9   -2.54    6.25
   1 -10  -9   -2.38    5.78
   1 -11   0    0.58    4.75
   1 -11   0   -0.26    5.17
  -1  11   0    2.10    3.34
   1 -11   0    3.17    5.08
   1 -11  -1   10.99    4.81
  -1  11   1   10.39    3.39
   1 -11  -1   10.78    5.26
   1 -11  -1   12.04    5.19
  -1  11   2    3.70    4.87
   1 -11  -2   -1.30    3.83
   1 -11  -2    4.38    4.78
   1 -11  -2    1.28    5.40
   1 -11  -3    2.17    4.87
  -1  11   3    3.91    4.91
   1 -11  -3    2.34    3.84
   1 -11  -4   23.14    4.04
  -1  11   4   24.39    5.06
   1 -11  -4   24.24    5.10
  -1  11   4   20.93    4.07
   1 -11  -5   -2.46    5.67
   1 -11  -5   -0.41    5.06
  -1  11   5    0.18    5.02
  -1  11   5    0.58    5.68
   1 -11  -6   37.51    6.02
  -1  11   6   36.62    4.42
   1 -11  -6   39.84    5.52
   1 -11  -7    9.82    4.33
   1 -11  -7   11.24    4.11
  -1  11   7    5.46    6.15
  -1  11   8    2.23    6.37
   1 -11  -8   -0.10    5.98
   1 -11  -8    1.11    6.39
   1 -12   0   13.32    5.64
   1 -12   0   14.68    5.22
   1 -12   0   11.34    4.06
  -1  12   0   13.35    5.17
  -1  12   1   10.50    5.15
   1 -12  -1    8.38    3.71
   1 -12  -1    7.48    3.98
   1 -12  -1    7.89    4.02
  -1  12   2    4.61    5.22
   1 -12  -2    5.54    5.70
   1 -12  -2    8.84    5.77
   1 -12  -2    1.36    5.20
   1 -12  -3    3.29    5.98
   1 -12  -3    4.09    5.43
   1 -12  -3    8.11    4.11
  -1  12   3    4.48    3.76
   1 -12  -4   22.22    5.83
   1 -12  -4   20.81    3.89
  -1  12   4   20.65    3.91
   1 -12  -5   18.25    6.24
   1 -12  -5   14.79    5.77
  -1  12   5   22.91    4.57
  -1  12   5   19.23    4.20
   1 -12  -6   21.49    4.30
  -1  12   6   18.48    6.45
   1 -12  -6   25.19    6.40
   1 -13   0    0.44    4.21
   1 -13   0    1.99    3.96
   1 -13   0    3.71    6.18
  -1  13   0   -0.87    5.66
   1 -13  -1   14.05    5.82
  -1  13   1   12.20    4.21
   1 -13  -1   12.66    6.00
   1 -13  -1   13.20    6.30
   1 -13  -2   16.25    5.85
  -1  13   2   11.94    5.91
   1 -13  -2   14.82    6.17
   1 -13  -2   12.36    6.14
   0 -13   1    5.91    6.03
   0 -13   1    4.16    5.51
   0  13  -1    4.24    5.44
   0 -13   1    3.84    5.95
   0 -13   2    3.08    4.27
   0  13  -2    4.81    3.94
   0 -13   2    3.09    4.23
   0 -13   2    6.81    5.60
   0 -13   3    1.74    6.02
   0 -13   3    0.77    3.95
   0  13  -3    2.50    4.24
   0 -13   3    1.15    6.22
   0 -13   4   21.14    6.52
   0  13  -4   23.82    6.07
   0 -13   4   25.29    6.28
   0 -13   4   24.80    6.11
   0 -12   1    6.15    3.61
   0  12  -1    9.62    3.61
   0 -12   1   10.20    5.61
   0 -12   1   11.04    3.95
   0 -12   2    1.85    3.65
   0  12  -2    0.42    5.13
   0 -12   2    2.18    3.86
   0 -12   2    2.48    5.68
   0 -12   3    2.38    5.62
   0 -12   3   -0.98    3.62
   0 -12   3    1.60    5.55
   0  12  -3    2.33    5.11
   0 -12   4    5.36    3.81
   0 -12   4    4.06    5.52
   0  12  -4    3.22    5.43
   0 -12   4    4.48    5.90
   0 -12   5    7.46    5.91
   0 -12   5    7.15    4.09
   0 -12   5    4.60    4.02
   0  12  -5    3.42    5.67
   0 -12   6    8.15    6.17
   0 -12   6    7.43    5.96
   0 -12   6    8.21    4.22
   0  12  -6    6.67    3.88
   0 -12   7    9.42    6.21
   0  12  -7   15.09    6.03
   0 -12   7   11.07    4.25
   0 -12   7   12.05    6.49
   0  11  -1   43.17    3.51
   0 -11   1   38.37    5.36
   0 -11   1   43.20    4.84
   0 -11   1   37.98    3.77
   0 -11   2    1.77    5.26
   0  11  -2    5.44    3.37
   0 -11   2    5.29    5.07
   0 -11   2    3.01    4.77
   0  11  -3   26.50    4.85
   0 -11   3   34.83    5.45
   0 -11   3   30.72    3.52
   0 -11   3   30.17    5.48
   0  11  -4    7.74    3.53
   0 -11   4   10.13    5.38
   0 -11   4    8.28    5.57
   0 -11   4   10.58    5.00
   0 -11   5    6.40    5.48
   0 -11   5    5.67    5.19
   0 -11   5    6.33    5.41
   0  11  -5    5.50    3.63
   0 -11   6    4.07    3.85
   0  11  -6    5.11    5.29
   0 -11   6    3.66    5.65
   0 -11   6    3.81    5.40
   0 -11   7   -0.06    5.63
   0 -11   7    1.96    5.49
   0 -11   7   -0.45    5.80
   0  11  -7    2.78    3.90
   0 -11   8   -2.17    5.69
   0 -11   8   -1.36    5.85
   0  11  -8    0.33    3.92
   0 -11   8    2.18    6.05
   0 -11   9    0.25    6.05
   0  11  -9    0.50    4.20
   0 -11   9    0.89    6.08
   0 -10   1    1.97    4.83
   0 -10   1   -1.11    3.16
   0  10  -1   -0.46    4.43
   0 -10   1    0.81    3.45
   0 -10   2    9.10    4.95
   0 -10   2    7.97    3.39
   0 -10   2    6.62    4.43
   0  10  -2    8.36    4.42
   0  10  -3   17.18    4.63
   0 -10   3   16.74    4.61
   0 -10   3   19.33    3.61
   0 -10   3   19.17    4.87
   0 -10   4   11.56    5.14
   0 -10   4   11.21    3.35
   0 -10   4   10.31    4.94
   0  10  -4   10.28    3.27
   0 -10   5    0.73    5.08
   0 -10   5    2.18    5.24
   0  10  -5    1.82    4.71
   0 -10   5   -0.21    4.93
   0 -10   6   12.33    5.04
   0 -10   6    8.83    4.84
   0  10  -6   10.96    4.80
   0 -10   6   10.27    5.39
   0 -10   7   23.48    3.79
   0 -10   7   24.55    5.29
   0  10  -7   26.19    3.68
   0 -10   7   22.20    5.53
   0  10  -8    3.09    3.83
   0 -10   8    2.78    5.36
   0  10  -8    3.53    5.60
   0 -10   8    1.94    5.52
   0 -10   9    1.91    5.66
   0 -10   9   -0.99    5.62
   0  10  -9    1.61    3.93
   0  10  -9   -0.21    5.76
   0 -10  10   -1.83    6.05
   0  10 -10    1.19    5.86
   0 -10  10    2.32    4.29
   0  10 -10    0.60    5.92
   0  -9   1  161.58    4.28
   0  -9   1  155.35    5.49
   0   9  -1  158.34    3.80
   0  -9   1  161.33    4.90
   0   9  -2   17.19    4.29
   0  -9   2   14.18    4.29
   0  -9   2   16.34    4.50
   0  -9   2   17.37    4.77
   0   9  -3   34.87    3.26
   0  -9   3   36.23    4.87
   0  -9   3   31.48    4.84
   0  -9   3   22.61    3.26
   0  -9   4    4.75    4.84
   0   9  -4    4.60    4.44
   0  -9   4    6.46    4.68
   0  -9   4    7.49    3.06
   0  -9   5   53.87    5.04
   0  -9   5   51.35    5.07
   0  -9   5   50.19    3.38
   0   9  -5   54.70    4.59
   0  -9   6   28.65    3.40
   0  -9   6   26.53    4.92
   0   9  -6   30.32    4.68
   0  -9   7    5.77    4.99
   0  -9   7    3.17    3.67
   0   9  -7    3.54    5.09
   0   9  -7    5.64    3.51
   0   9  -8    1.48    5.26
   0  -9   8    0.66    5.14
   0  -9   8   -0.72    5.14
   0   9  -8   -0.76    3.67
   0  -9   9    3.42    3.86
   0   9  -9    6.36    5.46
   0   9  -9    4.31    5.40
   0  -9   9    4.12    3.93
   0  -9  10   37.61    5.56
   0  -9  10   29.48    5.70
   0   9 -10   33.85    4.17
   0   9 -10   34.76    4.20
   0  -9  11   -3.20    5.84
   0   9 -11   -2.48    5.77
   0   9 -11    2.89    6.06
   0  -9  11    0.17    5.86
   0   8  -1   28.46    4.15
   0  -8   1   26.04    2.97
   0  -8   1   26.18    4.33
   0  -8   1   23.05    3.28
   0  -8   2   -0.34    2.84
   0   8  -2    1.59    4.06
   0  -8   2    0.41    3.04
   0  -8   2   -0.23    4.28
   0  -8   3    0.83    3.08
   0   8  -3    1.48    4.05
   0  -8   3    1.93    4.07
   0  -8   3    1.97    4.48
   0   8  -4   94.01    4.56
   0  -8   4   90.84    4.57
   0  -8   4   81.37    5.04
   0  -8   4   88.58    5.01
   0   8  -5   20.06    4.30
   0  -8   5   23.40    4.58
   0   8  -5   22.55    4.63
   0  -8   5   21.29    3.00
   0  -8   6  294.06    5.61
   0   8  -6  285.72    4.44
   0  -8   6  279.95    6.00
   0   8  -6  295.57    6.08
   0  -8   7   -0.53    4.48
   0   8  -7    1.04    4.66
   0  -8   7    0.75    4.73
   0   8  -7    0.54    4.49
   0   8  -8   13.31    3.45
   0  -8   8    9.25    4.94
   0  -8   8   11.32    4.86
   0   8  -8    9.28    4.88
   0  -8   9    4.11    4.97
   0  -8   9    3.87    3.62
   0   8  -9    5.53    3.59
   0   8  -9    5.64    5.03
   0  -8  10    6.00    5.38
   0  -8  10    6.63    5.26
   0   8 -10    6.27    5.22
   0   8 -10    6.25    3.75
   0  -8  11   24.43    5.62
   0   8 -11   32.08    5.76
   0   8 -11   24.71    4.13
   0  -8  11   30.40    5.79
   0  -8  12   83.94    4.53
   0   8 -12   99.74    6.40
   0   8 -12   90.94    6.16
   0  -8  12   92.39    6.41
   0  -7   1  250.15    4.18
   0  -7   1  232.62    5.55
   0  -7   1  252.89    5.50
   0   7  -1  248.48    4.23
   0  -7   2   47.02    4.17
   0   7  -2   47.66    3.17
   0  -7   2   46.91    3.28
   0  -7   2   39.90    4.36
   0  -7   3   13.55    4.22
   0  -7   3   14.43    2.93
   0   7  -3   19.02    4.08
   0  -7   3   15.38    4.29
   0  -7   4   94.15    4.49
   0  -7   4   92.16    4.83
   0   7  -4   87.63    3.34
   0   7  -4   92.82    4.78
   0  -7   5    2.42    4.16
   0  -7   5    4.96    4.28
   0   7  -5    6.20    4.09
   0   7  -5    5.73    4.27
   0  -7   6  551.18    6.29
   0  -7   6  533.81    7.01
   0   7  -6  555.57    5.47
   0   7  -6  539.06    6.31
   0   7  -7   56.81    4.54
   0  -7   7   58.14    4.85
   0  -7   7   54.19    4.55
   0   7  -7   60.29    4.81
   0  -7   8    1.39    4.68
   0  -7   8   -0.06    3.35
   0   7  -8   -1.80    3.34
   0   7  -8   -1.17    4.68
   0  -7   9   55.76    5.15
   0   7  -9   58.54    3.74
   0  -7   9   58.64    5.11
   0   7  -9   55.17    5.11
   0   7 -10   30.54    5.30
   0   7 -10   34.11    3.84
   0  -7  10   34.72    5.38
   0  -7  10   33.14    5.19
   0   7 -11    1.56    5.40
   0   7 -11    2.84    5.19
   0  -7  11    2.77    5.32
   0  -7  11    2.64    5.33
   0  -7  12   28.79    5.85
   0   7 -12   29.02    5.83
   0   7 -12   29.03    4.29
   0  -7  12   31.15    5.94
   0  -7  13   61.57    6.31
   0   7 -13   65.79    4.65
   0  -7  13   69.35    6.58
   0   7 -13   63.76    4.86
   0  -6   1   52.36    4.13
   0  -6   1   54.45    4.40
   0  -6   1   45.06    4.29
   0   6  -1   52.82    3.15
   0   6  -2  143.44    4.60
   0  -6   2  126.89    4.01
   0  -6   2  140.61    4.98
   0  -6   2  141.50    3.70
   0  -6   3   75.69    4.29
   0  -6   3   76.21    4.41
   0   6  -3   77.51    3.35
   0   6  -3   78.59    4.44
   0  -6   4  119.56    4.70
   0   6  -4  115.42    3.50
   0  -6   4  115.23    4.50
   0   6  -4  111.85    4.68
   0   6  -5    5.57    3.97
   0  -6   5    3.33    4.05
   0   6  -5    5.89    4.05
   0  -6   5    6.50    2.82
   0   6  -6  109.41    4.48
   0  -6   6  102.11    3.51
   0  -6   6   95.95    4.79
   0   6  -6   97.40    4.71
   0  -6   7   38.30    3.41
   0   6  -7   44.72    4.54
   0   6  -7   43.62    3.35
   0  -6   7   42.56    4.55
   0  -6   8   19.56    4.60
   0   6  -8   19.73    4.49
   0  -6   8   18.85    3.16
   0   6  -8   17.98    4.66
   0   6  -9   36.00    4.90
   0  -6   9   34.54    4.85
   0   6  -9   35.68    4.83
   0  -6   9   36.73    3.59
   0   6 -10    2.12    4.93
   0   6 -10    2.44    3.46
   0  -6  10    0.81    4.92
   0  -6  10    1.31    4.97
   0  -6  11    0.04    5.24
   0   6 -11    2.44    5.27
   0   6 -11    1.52    3.64
   0  -6  11    3.94    3.71
   0  -6  12   65.38    4.20
   0   6 -12   76.95    5.72
   0   6 -12   75.79    5.93
   0  -6  12   72.90    4.30
   0  -6  13    3.65    5.78
   0  -6  13    0.29    5.93
   0   6 -13   10.07    5.93
   0   6 -13    8.45    5.91
   0   6 -14    6.49    6.29
   0  -5   1  276.65    4.62
   0  -5   1  277.15    5.22
   0  -5   1  243.14    5.06
   0   5  -1  287.02    5.42
   0  -5   2    5.28    3.99
   0  -5   2    6.34    2.80
   0   5  -2    5.81    3.90
   0  -5   3  615.33    7.72
   0  -5   3  588.19    6.80
   0   5  -3  615.87    6.92
   0   5  -3  609.87    7.62
   0   5  -4    8.85    3.89
   0  -5   4    5.22    3.95
   0   5  -4    6.89    2.85
   0  -5   4    7.32    3.95
   0  -5   5   78.60    4.34
   0  -5   5   77.79    4.48
   0   5  -5   82.02    3.36
   0   5  -5   78.26    4.44
   0   5  -6    6.07    4.11
   0  -5   6    6.15    2.87
   0  -5   6    5.68    4.05
   0   5  -6    6.04    2.86
   0  -5   7    0.45    4.17
   0  -5   7    1.37    2.85
   0   5  -7    0.09    4.05
   0   5  -7    2.21    4.18
   0  -5   8   65.76    4.78
   0  -5   8   67.09    3.44
   0   5  -8   68.65    3.73
   0   5  -8   66.99    3.42
   0   5  -9   32.57    4.57
   0   5  -9   33.16    4.68
   0  -5   9   33.43    3.40
   0  -5   9   31.34    4.69
   0  -5  10   10.13    4.85
   0   5 -10   10.21    4.83
   0   5 -10   12.24    4.78
   0  -5  10    9.67    4.87
   0  -5  11    2.75    4.97
   0   5 -11    1.85    4.89
   0   5 -11    3.09    5.01
   0  -5  11    1.59    3.50
   0  -5  12    2.13    5.24
   0   5 -12    3.91    5.15
   0   5 -12    4.27    5.38
   0  -5  12    5.06    5.29
   0  -5  13    2.50    5.70
   0   5 -13    2.09    5.69
   0   5 -13    6.21    5.68
   0  -5  13    5.77    5.71
   0   5 -14    2.39    6.01
   0   5 -14   -0.58    6.13
   0  -5  14    2.14    6.14
   0  -5  14    3.30    6.19
   0  -4   1   10.09    3.77
   0   4  -1    9.49    2.78
   0  -4   1    9.12    3.93
   0  -4   1    7.99    4.03
   0  -4   2  139.57    3.92
   0  -4   2  138.37    4.34
   0   4  -2  146.05    3.96
   0   4  -2  138.98    5.11
   0   4  -3   24.14    2.89
   0  -4   3   21.52    3.96
   0  -4   3   20.60    2.89
   0   4  -3   20.39    3.89
   0  -4   4   20.12    3.03
   0   4  -4   21.03    4.06
   0   4  -4   22.53    3.89
   0  -4   4   20.20    3.99
   0  -4   5   -0.63    3.93
   0  -4   5    1.20    3.83
   0   4  -5    0.50    3.83
   0   4  -5   -0.94    3.88
   0  -4   6   35.74    4.07
   0  -4   6   38.39    4.14
   0   4  -6   37.84    4.11
   0   4  -6   35.45    4.14
   0  -4   7    4.93    4.22
   0  -4   7    4.27    2.83
   0   4  -7    5.32    2.80
   0   4  -7    4.45    4.19
   0   4  -8    1.72    2.93
   0   4  -8    0.71    4.18
   0  -4   8    2.27    4.17
   0  -4   8    1.38    3.06
   0  -4   9   18.20    3.11
   0   4  -9   18.45    4.58
   0   4  -9   20.93    4.57
   0  -4   9   16.76    4.37
   0  -4  10    1.54    4.60
   0   4 -10    1.47    3.28
   0   4 -10    1.03    3.29
   0  -4  10    1.41    4.67
   0  -4  11    1.33    4.79
   0   4 -11   -0.35    4.83
   0   4 -11    0.85    4.77
   0  -4  11   -0.88    4.84
   0   4 -12   15.78    5.06
   0  -4  12   13.25    5.28
   0   4 -12   15.99    5.18
   0  -4  12   15.04    3.65
   0  -4  13    8.52    3.90
   0   4 -13   10.29    3.98
   0  -4  13   12.28    5.52
   0   4 -13   10.12    5.52
   0   4 -14   -1.64    5.96
   0   4 -14    2.58    4.25
   0  -4  14    0.75    4.23
   0  -4  14    0.57    5.98
   0  -3   1  736.66    8.26
   0   3  -1  707.80    8.56
   0  -3   1  691.21    9.66
   0   3  -2   14.20    3.97
   0  -3   2   12.72    4.16
   0   3  -2   13.71    4.16
   0  -3   2   13.66    4.07
   0  -3   3   92.53    4.58
   0  -3   3   85.37    4.69
   0   3  -3   86.61    4.70
   0   3  -3   90.54    3.69
   0   3  -4   17.11    2.86
   0  -3   4   17.16    2.93
   0  -3   4   17.07    4.05
   0   3  -4   18.76    2.78
   0  -3   5  541.72    7.11
   0   3  -5  537.11    6.72
   0   3  -5  512.30    6.95
   0  -3   5  484.34    6.48
   0   3  -6  204.96    5.17
   0  -3   6  215.71    5.30
   0   3  -6  208.10    4.22
   0  -3   6  208.00    5.04
   0  -3   7   19.30    4.05
   0   3  -7   19.13    4.24
   0   3  -7   19.30    4.08
   0  -3   7   18.03    4.09
   0  -3   8   15.81    4.28
   0   3  -8   16.68    4.18
   0   3  -8   15.22    4.32
   0  -3   8   16.58    4.38
   0   3  -9   51.53    4.62
   0   3  -9   55.45    3.55
   0  -3   9   52.17    3.45
   0  -3   9   52.37    4.69
   0   3 -10   59.17    4.80
   0   3 -10   56.01    4.86
   0  -3  10   59.85    3.63
   0  -3  10   56.71    4.82
   0   3 -11   38.83    4.95
   0   3 -11   35.16    4.78
   0  -3  11   33.14    4.85
   0  -3  11   36.00    3.59
   0  -3  12   10.16    3.66
   0   3 -12   10.12    4.90
   0   3 -12   10.79    3.69
   0  -3  12    7.82    4.94
   0   3 -13    2.48    5.37
   0   3 -13    1.52    5.43
   0  -3  13    1.27    3.59
   0  -3  13    1.93    3.82
   0   3 -14    9.26    5.72
   0   3 -14    5.43    5.79
   0  -3  14    4.53    5.80
   0   3 -15    6.44    6.25
   0  -3  15    6.73    6.46
   0   3 -15    8.39    6.16
   0   2  -1  322.70    6.71
   0  -2   1  314.16    6.69
   0  -2   1  287.02    7.93
   0   2  -1  294.17    7.97
   0  -2   2   10.57    4.35
   0   2  -2   10.16    4.41
   0  -2   2    9.32    3.20
   0   2  -2   11.52    4.37
   0  -2   3 3188.20   19.59
   0   2  -3 3248.46   17.71
   0   2  -3 3100.92   19.18
   0  -2   3 2952.32   17.19
   0  -2   4  838.90    9.23
   0  -2   4  846.78    8.81
   0   2  -4  863.57    9.03
   0   2  -4  865.28    8.49
   0  -2   5  281.69    5.72
   0  -2   5  282.44    5.61
   0   2  -5  295.37    4.96
   0   2  -5  294.55    5.85
   0  -2   6  558.66    6.30
   0   2  -6  561.70    6.99
   0   2  -6  596.47    7.04
   0  -2   6  579.17    6.49
   0   2  -7    5.53    3.98
   0   2  -7    5.95    3.98
   0  -2   7    5.34    2.86
   0  -2   7    7.32    3.99
   0  -2   8  248.36    4.40
   0   2  -8  267.25    4.55
   0   2  -8  267.95    4.51
   0  -2   8  254.43    4.59
   0   2  -9   18.65    3.25
   0   2  -9   19.51    4.39
   0  -2   9   15.75    4.46
   0  -2   9   14.38    4.37
   0   2 -10   57.92    4.79
   0   2 -10   56.98    4.72
   0  -2  10   52.97    4.79
   0  -2  10   53.59    3.49
   0   2 -11   11.61    3.30
   0   2 -11    9.23    4.63
   0  -2  11   14.01    3.36
   0  -2  11   10.29    4.67
   0   2 -12   -1.46    4.76
   0   2 -12    0.37    4.92
   0  -2  12    2.87    4.90
   0  -2  12    1.98    3.52
   0   2 -13    8.34    5.19
   0   2 -13    5.55    5.11
   0  -2  13    7.98    3.71
   0   2 -14    0.81    4.06
   0   2 -14   -0.10    5.66
   0  -2  14   -0.30    5.68
   0   2 -15    7.95    6.14
   0   2 -15    6.44    4.35
   0  -2  15    8.18    4.34
   0   1  -1  146.66    6.21
   0  -1   1  145.15    7.06
   0   1  -1  142.89    6.97
   0  -1   1  138.85    7.68
   0  -1   2  542.36   10.12
   0  -1   2  549.45    9.57
   0   1  -2  557.58    9.13
   0   1  -2  537.10   10.03
   0  -1   3 1453.63   13.60
   0   1  -3 1514.55   13.11
   0   1  -3 1466.30   13.62
   0  -1   3 1530.26   13.44
   0   1  -4   16.95    4.17
   0  -1   4   16.15    4.12
   0   1  -4   16.85    4.15
   0  -1   4   17.20    3.07
   0   1  -5  114.13    3.86
   0  -1   5  101.17    4.59
   0   1  -5  118.19    4.73
   0  -1   5  103.68    4.60
   0   1  -6  572.69    6.47
   0   1  -6  565.42    6.97
   0  -1   6  562.21    6.96
   0  -1   6  541.66    6.34
   0   1  -7  209.30    5.09
   0   1  -7  198.78    5.07
   0  -1   7  204.11    5.11
   0  -1   7  203.66    5.13
   0   1  -8   13.93    2.97
   0   1  -8   13.30    2.92
   0  -1   8   10.47    3.00
   0  -1   8   12.74    4.07
   0  -1   9   18.63    4.34
   0   1  -9   16.68    3.22
   0   1  -9   16.94    3.09
   0  -1   9   18.38    4.46
   0   1 -10  169.86    4.15
   0   1 -10  169.44    4.19
   0  -1  10  148.05    4.10
   0   1 -11   37.74    4.90
   0   1 -11   35.61    4.74
   0  -1  11   31.63    3.48
   0   1 -12    2.13    4.71
   0  -1  12   -0.93    4.99
   0   1 -12    0.34    4.81
   0   1 -13    5.93    5.25
   0   1 -13    2.60    3.74
   0  -1  13    5.51    5.34
   0   1 -14    9.47    5.67
   0   1 -14   14.95    5.67
   0  -1  14   11.43    5.75
   0   1 -15    1.02    6.03
   0   1 -15   -0.09    6.21
   0  -1  15    1.70    6.15
   0   0  -1  204.87    9.01
   0   0   1  204.64    8.62
   0   0  -1  191.66    9.22
   0   0   1  193.26    9.54
   0   0  -2  798.27   12.47
   0   0   2  728.75   11.41
   0   0  -2  802.41   11.92
   0   0   2  735.89   11.85
   0   0  -3 1219.22   12.79
   0   0   3 1221.42   12.27
   0   0  -3 1265.55   12.15
   0   0   3 1215.56   12.76
   0   0  -4  117.71    5.22
   0   0   4  120.92    4.25
   0   0   4  125.17    5.28
   0   0  -4  126.15    5.18
   0   0  -5  290.68    5.94
   0   0   5  286.52    5.77
   0   0   5  272.47    5.17
   0   0  -5  287.28    5.74
   0   0  -6   40.15    3.09
   0   0   6   40.63    4.13
   0   0  -6   41.65    3.08
   0   0  -7  376.49    5.10
   0   0   7  371.77    5.85
   0   0  -7  356.73    5.22
   0   0  -8   34.39    4.26
   0   0  -8   34.93    4.26
   0   0   8   35.50    3.15
   0   0  -9   18.66    4.43
   0   0  -9   18.14    4.14
   0   0   9   16.72    4.39
   0   0 -10  284.28    5.79
   0   0  10  271.67    5.51
   0   0 -10  290.18    4.60
   0   0 -11   37.71    3.38
   0   0 -11   33.17    4.76
   0   0  11   36.60    4.74
   0   0 -12   62.64    5.21
   0   0 -12   61.73    5.03
   0   0  12   66.43    3.89
   0   0 -13   22.19    5.32
   0   0  13   19.23    3.74
   0   0 -13   23.48    5.34
   0   0 -14    2.49    5.57
   0   0 -14    0.58    5.61
   0   0  14   -0.95    4.00
   0   0 -15    2.49    6.01
   0   0 -15    3.83    6.07
   0   0  15   -1.02    6.24
   0  -1   0   94.89    6.78
   0  -1   0   90.94    6.67
   0   1   0   87.73    7.63
   0   1   0   99.39    6.87
   0  -1  -1 1538.83   17.90
   0  -1  -1 1584.61   18.43
   0   1   1 1563.27   18.05
   0   1   1 1548.95   18.25
   0   1   2   68.49    5.24
   0  -1  -2   67.84    5.22
   0   1   3  152.30    4.75
   0  -1  -3  144.84    5.56
   0  -1  -4   31.99    4.32
   0   1   4   29.33    3.19
   0   1   5   88.41    4.39
   0  -1  -5   86.39    4.51
   0  -1  -5   88.36    3.62
   0   1   6  608.63    7.12
   0  -1  -6  643.19    7.26
   0  -1  -6  641.36    6.84
   0   1   7  135.29    3.94
   0  -1  -7  127.05    4.74
   0  -1  -7  131.68    4.80
   0  -1  -8    3.42    3.98
   0   1   8    2.68    2.91
   0  -1  -8    3.52    2.90
   0  -1  -9   37.51    4.43
   0   1   9   37.26    3.23
   0  -1  -9   34.83    4.37
   0  -1 -10  136.33    4.88
   0   1  10  135.08    4.91
   0  -1 -10  122.34    5.05
   0  -1 -11    1.20    3.18
   0  -1 -11    0.37    3.30
   0   1  11   -0.53    4.49
   0  -1 -12   11.08    3.55
   0  -1 -12   11.21    5.01
   0   1  12   12.16    3.56
   0  -1 -13   11.05    5.13
   0   1  13    4.39    5.49
   0  -1 -13    7.43    3.80
   0  -1 -14    3.43    5.62
   0   1  14    4.19    4.08
   0  -1 -14    4.73    5.62
   0  -1 -15   -0.78    6.08
   0  -1 -15    0.44    6.05
   0   1  15    3.77    6.08
   0   2   0  574.46   10.29
   0  -2   0  546.92   10.60
   0  -2   0  621.60    9.52
   0   2   0  640.95    9.24
   0  -2  -1   -0.10    4.07
   0  -2  -1    0.61    4.28
   0   2   1    1.02    2.82
   0   2   1    6.40    4.33
   0  -2  -2  399.17    6.93
   0  -2  -2  383.25    7.52
   0   2   2  377.42    7.27
   0   2   2  392.09    7.58
   0   2   3   24.09    4.37
   0  -2  -3   28.13    4.18
   0  -2  -3   26.00    3.31
   0  -2  -4   15.23    3.89
   0  -2  -4   15.59    4.00
   0   2   4   14.17    4.06
   0   2   5  164.42    4.93
   0  -2  -5  149.07    4.86
   0   2   6  582.25    6.85
   0  -2  -6  580.99    6.86
   0   2   7   82.64    3.43
   0  -2  -7   88.14    4.52
   0  -2  -7   80.36    4.45
   0   2   8   14.06    3.09
   0  -2  -8   12.07    4.26
   0  -2  -8   13.07    4.10
   0   2   9   29.63    4.39
   0  -2  -9   29.36    4.38
   0  -2  -9   27.55    4.43
   0  -2 -10   26.68    4.51
   0   2  10   24.42    3.11
   0  -2 -10   25.59    3.22
   0  -2 -11    1.66    4.73
   0   2  11    1.46    3.26
   0  -2 -11   -0.76    4.63
   0  -2 -12   13.08    3.48
   0  -2 -12   12.91    4.99
   0   2  12   13.08    3.53
   0  -2 -13    4.68    5.29
   0   2  13    5.00    5.32
   0  -2 -13    8.20    5.30
   0  -2 -14    4.18    4.02
   0  -2 -14    2.01    5.66
   0   2  14   -0.50    5.74
   0   2  15    5.12    4.38
   0  -2 -15   -0.34    6.28
   0  -2 -15    1.22    4.31
   0   3   0   17.96    4.55
   0   3   0   21.57    3.07
   0  -3   0   20.26    3.05
   0  -3   0   19.11    4.63
   0   3   1    5.73    3.97
   0  -3  -1    3.99    2.85
   0  -3  -1    3.64    4.36
   0   3   1    3.79    3.15
   0   3   2   56.74    4.37
   0   3   2   56.91    3.62
   0  -3  -2   57.66    3.39
   0  -3  -2   56.08    4.65
   0  -3  -3   73.76    3.66
   0  -3  -3   73.15    4.30
   0   3   3   68.67    4.57
   0   3   3   75.43    3.47
   0  -3  -4   54.54    3.22
   0  -3  -4   59.97    4.03
   0   3   4   53.87    4.28
   0   3   5  371.54    5.28
   0  -3  -5  389.23    5.41
   0  -3  -5  346.86    5.92
   0   3   6    4.07    4.07
   0  -3  -6    1.71    4.06
   0  -3  -6    2.36    3.71
   0   3   7   25.94    3.13
   0  -3  -7   24.86    4.08
   0  -3  -7   27.91    4.22
   0   3   8    0.13    4.20
   0  -3  -8    0.61    2.86
   0  -3  -8    2.02    2.91
   0   3   9   13.95    4.37
   0  -3  -9   14.56    4.24
   0  -3  -9   17.38    3.07
   0  -3  -9   16.59    4.47
   0   3  10   24.38    3.23
   0  -3 -10   27.35    3.28
   0  -3 -10   23.77    3.34
   0  -3 -10   25.03    4.71
   0   3  11   19.68    4.72
   0  -3 -11   18.25    4.67
   0  -3 -11   20.09    3.38
   0  -3 -11   19.21    3.45
   0  -3 -12    1.73    5.08
   0   3  12    4.05    3.72
   0  -3 -12    4.05    4.86
   0  -3 -12    6.24    5.06
   0  -3 -13    0.72    3.72
   0  -3 -13    1.20    5.34
   0   3  13   -1.54    3.80
   0  -3 -13    0.46    5.17
   0  -3 -14    3.32    5.78
   0   3  14    1.02    4.03
   0  -3 -14   -0.06    5.84
   0  -3 -14   -1.12    4.05
   0   3  15    7.01    4.40
   0  -3 -15    7.17    4.39
   0  -3 -15    7.09    4.57
   0  -3 -15    6.92    4.35
   0  -4   0  102.72    3.60
   0   4   0  106.53    4.49
   0  -4   0   96.64    4.03
   0   4   0   88.44    4.91
   0   4   1  400.74    6.37
   0   4   1  456.46    6.00
   0  -4  -1  453.67    6.50
   0  -4  -1  429.34    7.17
   0   4   2  116.84    4.86
   0  -4  -2  118.93    4.48
   0   4   2  133.68    3.79
   0  -4  -2  128.00    4.93
   0   4   3    0.52    2.55
   0  -4  -3    1.81    3.60
   0  -4  -3    2.45    3.90
   0   4   3    1.27    2.72
   0   4   4    0.50    3.83
   0  -4  -4   -0.88    4.09
   0   4   4    1.36    2.88
   0  -4  -4   -0.35    2.60
   0  -4  -5   50.75    2.98
   0  -4  -5   48.59    3.25
   0   4   5   50.36    4.36
   0  -4  -6   44.84    3.13
   0  -4  -6   43.88    4.05
   0   4   6   46.35    4.28
   0  -4  -7  181.76    5.08
   0  -4  -7  174.29    4.81
   0   4   7  165.99    3.98
   0  -4  -8   81.94    3.46
   0  -4  -8   80.33    3.36
   0   4   8   76.70    3.45
   0   4   9   -0.13    4.44
   0  -4  -9    0.64    4.41
   0  -4  -9   -0.46    4.44
   0   4  10    2.64    4.62
   0  -4 -10   -0.23    4.68
   0  -4 -10    1.31    3.28
   0  -4 -10   -1.41    4.44
   0   4  11    5.79    4.85
   0  -4 -11    8.08    4.84
   0  -4 -11    8.06    4.84
   0  -4 -11    6.68    4.90
   0   4  12    7.61    3.65
   0  -4 -12    7.60    4.99
   0  -4 -12    9.14    5.01
   0  -4 -12    7.74    5.20
   0  -4 -13    1.85    3.91
   0  -4 -13    5.44    5.31
   0  -4 -13    1.41    5.37
   0   4  13    0.46    5.47
   0  -4 -14    2.24    4.22
   0  -4 -14   -0.03    5.88
   0  -4 -14    1.69    5.81
   0   4  14    2.06    5.98
   0  -5   0    9.07    2.66
   0   5   0    7.66    3.72
   0  -5   0    6.96    3.92
   0  -5  -1   95.81    4.63
   0  -5  -1  106.24    3.54
   0   5   1  103.38    4.39
   0   5   1   93.96    4.63
   0   5   2  206.95    5.03
   0  -5  -2  212.97    4.99
   0  -5  -2  182.51    5.05
   0   5   2  188.66    5.15
   0  -5  -3   37.63    3.17
   0   5   3   32.01    4.09
   0   5   3   37.27    4.14
   0  -5  -3   38.42    4.04
   0   5   4    0.63    3.72
   0  -5  -4    1.59    4.00
   0   5   4    0.46    3.99
   0  -5  -4    1.51    3.69
   0  -5  -5   12.52    3.84
   0   5   5   12.06    4.10
   0  -5  -5   12.87    2.95
   0   5   6   53.14    4.35
   0  -5  -6   62.06    3.10
   0  -5  -6   61.79    3.24
   0  -5  -7    6.12    3.01
   0  -5  -7    6.63    2.79
   0   5   7    6.93    4.28
   0  -5  -8   97.47    3.61
   0   5   8   99.74    4.75
   0  -5  -8  101.33    3.61
   0  -5  -9    1.34    4.61
   0  -5  -9    2.21    4.43
   0   5   9    3.24    4.61
   0  -5 -10    4.82    3.28
   0  -5 -10    5.75    3.25
   0   5  10    3.81    3.25
   0  -5 -11    1.64    4.82
   0  -5 -11    2.25    3.52
   0   5  11    1.77    3.50
   0  -5 -11   -0.32    4.95
   0  -5 -12   14.10    5.21
   0   5  12    9.63    3.75
   0  -5 -12    9.65    3.76
   0  -5 -12   11.58    5.28
   0  -5 -13    2.30    5.48
   0   5  13    0.13    5.75
   0  -5 -13    4.33    4.10
   0  -5 -13    3.26    4.04
   0  -5 -14    1.62    6.18
   0  -5 -14    2.37    6.09
   0   5  14    2.54    4.36
   0  -5 -14    4.11    6.08
   0  -6   0  145.26    5.08
   0  -6   0  151.66    4.61
   0   6   0  150.51    4.63
   0  -6   0  161.20    5.06
   0   6   1   74.50    4.46
   0  -6  -1   83.37    4.26
   0   6   1   85.05    3.31
   0  -6  -1   83.10    4.55
   0   6   2    0.35    4.10
   0   6   2    2.46    3.78
   0  -6  -2    1.24    2.60
   0  -6  -2    1.00    2.81
   0  -6  -3    1.45    3.74
   0   6   3    2.68    2.69
   0   6   3    3.62    4.06
   0  -6  -3    3.61    4.01
   0   6   4    0.84    2.85
   0  -6  -4    1.19    4.00
   0  -6  -4    1.35    3.73
   0   6   4    1.01    3.79
   0  -6  -5   33.55    3.25
   0   6   5   30.25    3.23
   0  -6  -5   34.67    2.92
   0   6   5   32.29    3.08
   0  -6  -6    8.54    4.05
   0   6   6    5.26    3.07
   0  -6  -6    5.63    4.29
   0   6   7   37.50    3.30
   0  -6  -7   42.99    4.57
   0  -6  -7   37.10    3.35
   0  -6  -8   55.49    3.37
   0  -6  -8   54.11    4.80
   0   6   8   50.20    3.39
   0  -6  -9   86.23    4.95
   0  -6  -9   87.11    4.93
   0   6   9   82.84    3.67
   0  -6 -10    1.07    3.24
   0   6  10   -2.86    5.00
   0  -6 -10    2.21    4.97
   0  -6 -11   39.79    3.70
   0   6  11   40.70    3.75
   0  -6 -11   35.38    3.79
   0  -6 -12    5.22    5.34
   0   6  12    2.66    3.76
   0  -6 -12    2.55    3.80
   0  -6 -12    6.00    5.57
   0  -6 -13    2.28    5.96
   0   6  13    2.01    3.98
   0  -6 -13    0.28    5.64
   0  -6 -13    2.56    6.06
   0  -7   0  235.84    5.57
   0  -7   0  228.39    4.92
   0  -7   0  251.43    5.56
   0   7   0  245.56    5.01
   0  -7  -1    6.26    4.28
   0   7   1    8.19    4.18
   0  -7  -1    9.76    4.06
   0   7   1    7.88    2.80
   0  -7  -2    3.94    3.98
   0   7   2    7.52    3.95
   0  -7  -2    5.93    2.87
   0   7   2    3.47    2.91
   0  -7  -3   20.80    3.97
   0   7   3   20.20    2.97
   0   7   3   18.81    3.21
   0  -7  -3   17.07    4.29
   0  -7  -4   68.36    4.64
   0   7   4   71.32    4.25
   0  -7  -4   70.49    4.29
   0   7   4   69.77    3.41
   0   7   5   13.98    4.41
   0  -7  -5   19.38    4.37
   0  -7  -5   15.26    4.05
   0   7   5   17.27    4.03
   0   7   6   12.09    3.24
   0  -7  -6   12.12    3.26
   0  -7  -6   14.24    3.01
   0   7   7   74.18    4.77
   0  -7  -7   78.91    4.94
   0  -7  -7   82.58    3.45
   0  -7  -8  329.86    4.86
   0   7   8  333.63    4.87
   0  -7  -8  351.23    5.95
   0  -7  -9   14.83    3.41
   0   7   9   19.84    5.03
   0  -7  -9   15.88    4.99
   0   7  10    3.12    5.01
   0  -7 -10    3.13    4.97
   0  -7 -10    0.26    3.54
   0  -7 -11   10.49    5.28
   0   7  11    6.30    3.94
   0  -7 -11    7.91    3.81
   0   7  12    3.34    4.00
   0  -7 -12    2.49    5.71
   0  -7 -12    3.35    3.99
   0   7  13    5.41    4.26
   0  -7 -13    3.71    6.03
   0  -7 -13    0.87    4.28
   0  -7 -13    0.95    6.15
   0  -8   0   10.12    4.32
   0  -8   0   10.67    4.07
   0   8   0    8.37    2.91
   0  -8   0    9.90    4.34
   0  -8  -1  118.68    3.59
   0   8   1  115.90    3.58
   0  -8  -1  114.59    3.88
   0   8   2   61.87    3.52
   0  -8  -2   69.36    3.23
   0   8   2   68.70    4.34
   0  -8  -2   64.52    4.67
   0  -8  -3   69.14    4.35
   0   8   3   63.62    4.32
   0   8   3   56.68    4.81
   0  -8  -3   67.01    4.80
   0  -8  -4  252.16    5.71
   0  -8  -4  252.77    4.16
   0   8   4  254.73    5.17
   0   8   4  230.52    5.68
   0   8   5  371.80    4.76
   0  -8  -5  356.87    5.11
   0  -8  -5  376.02    5.60
   0   8   5  355.14    5.13
   0  -8  -6  509.71    5.54
   0  -8  -6  487.86    6.46
   0   8   6  507.06    6.41
   0   8   6  489.52    6.43
   0   8   7    3.14    4.92
   0  -8  -7    4.07    4.62
   0  -8  -7    2.34    4.76
   0  -8  -8  167.34    4.14
   0   8   8  166.15    5.62
   0  -8  -8  171.83    4.41
   0   8   9   15.84    3.75
   0  -8  -9   15.41    5.17
   0  -8  -9   16.02    3.69
   0  -8 -10    0.01    5.53
   0   8  10    1.74    3.82
   0  -8 -10    1.06    5.18
   0   8  11   20.08    4.33
   0  -8 -11   19.72    5.71
   0  -8 -11   19.29    4.34
   0   8  12    0.67    6.09
   0  -8 -12    1.69    5.92
   0  -8 -12    1.53    4.39
   0  -9   0   37.02    4.33
   0  -9   0   31.79    3.34
   0   9   0   32.06    3.18
   0  -9   0   31.76    4.55
   0  -9  -1   -0.69    4.19
   0   9   1   -0.42    2.98
   0  -9  -1   -0.38    4.54
   0  -9  -1    1.19    3.21
   0   9   2   25.73    4.27
   0   9   2   26.19    4.71
   0  -9  -2   26.90    3.11
   0  -9  -2   25.64    3.42
   0  -9  -3  217.46    4.46
   0   9   3  194.68    5.54
   0  -9  -3  209.65    4.07
   0   9   3  219.83    5.13
   0  -9  -4  360.65    4.65
   0   9   4  325.58    5.02
   0  -9  -4  334.13    6.06
   0   9   4  362.06    4.67
   0  -9  -5   30.67    3.73
   0   9   5   32.88    3.32
   0   9   5   32.75    4.96
   0  -9  -5   33.43    4.56
   0   9   6   46.04    3.49
   0  -9  -6   42.62    3.79
   0  -9  -6   41.04    4.66
   0   9   6   41.90    5.24
   0  -9  -7    9.76    5.24
   0  -9  -7    9.28    3.44
   0   9   7   10.54    5.22
   0  -9  -8   15.72    5.27
   0  -9  -8   13.75    4.98
   0   9   8   16.65    5.37
   0   9   9    1.10    3.93
   0  -9  -9    2.42    5.26
   0  -9  -9    3.17    5.66
   0   9  10   22.28    4.27
   0  -9 -10   21.49    5.59
   0  -9 -10   23.06    4.29
   0   9  11    4.15    4.41
   0  -9 -11    2.25    4.30
   0  -9 -11    2.63    4.02
   0  10   0  227.13    4.18
   0 -10   0  236.89    5.24
   0 -10   0  212.45    5.86
   0 -10   0  233.57    5.84
   0  10   1   14.56    4.52
   0 -10  -1   12.42    3.22
   0 -10  -1   10.33    4.87
   0 -10  -1   13.95    3.49
   0 -10  -2   65.44    3.45
   0  10   2   61.36    4.61
   0 -10  -2   59.07    5.12
   0 -10  -3   -0.07    4.96
   0  10   3    2.62    4.97
   0 -10  -3    2.69    3.09
   0  10   3    2.33    3.13
   0 -10  -4   15.11    3.70
   0  10   4   17.42    3.49
   0 -10  -4   15.64    4.87
   0  10   4   15.22    3.74
   0 -10  -5    4.07    3.65
   0 -10  -5    6.38    4.88
   0  10   5    4.54    4.96
   0  10   5    5.63    5.09
   0  10   6    7.46    4.87
   0  10   6    5.73    5.44
   0 -10  -6    6.24    3.80
   0 -10  -6    4.88    4.84
   0 -10  -7    2.67    5.61
   0  10   7   -0.75    3.78
   0 -10  -7    0.68    3.66
   0  10   8   -0.32    4.11
   0 -10  -8   -1.15    3.78
   0 -10  -8   -0.92    4.08
   0 -10  -9    6.80    4.02
   0 -10  -9    9.61    6.04
   0  10   9    6.58    4.41
   0 -10 -10   22.27    6.04
   0 -10 -10   22.48    6.34
   0  10  10   17.68    4.54
   0  11   0    3.13    3.36
   0 -11   0    2.54    3.70
   0 -11   0    5.13    4.72
   0 -11   0    4.69    5.05
   0 -11  -1   29.79    4.72
   0  11   1   25.67    3.47
   0 -11  -1   24.24    5.25
   0 -11  -1   26.81    3.73
   0 -11  -2    8.62    4.79
   0  11   2    6.67    4.71
   0 -11  -2    4.26    3.59
   0 -11  -2    8.21    5.15
   0  11   3    0.32    3.73
   0 -11  -3    0.88    3.71
   0  11   3   -1.02    3.34
   0 -11  -3    1.28    3.33
   0 -11  -4    0.74    3.86
   0 -11  -4    2.58    3.62
   0  11   4   -1.10    4.96
   0  11   4    1.89    3.80
   0 -11  -5   -1.30    5.48
   0 -11  -5   -1.23    3.72
   0  11   5   -1.28    5.35
   0  11   5    2.32    5.43
   0 -11  -6   27.61    5.86
   0 -11  -6   28.98    5.37
   0  11   6   25.29    3.86
   0  11   6   21.11    5.84
   0 -11  -7    3.89    5.83
   0  11   7    0.99    4.10
   0 -11  -7    1.76    3.89
   0 -11  -8   -0.11    3.99
   0  11   8   -0.84    4.59
   0 -11  -8    1.31    4.30
   0 -12   0    1.83    5.04
   0 -12   0   -0.17    5.55
   0  12   0    0.77    3.59
   0 -12   0   -0.22    5.46
   0 -12  -1   -1.12    5.01
   0  12   1    6.53    5.02
   0 -12  -1    1.72    3.77
   0 -12  -1    4.22    5.41
   0 -12  -2   -1.70    5.04
   0  12   2   -1.45    5.12
   0 -12  -2   -1.16    5.54
   0 -12  -2   -0.31    5.70
   0 -12  -3   -0.13    5.64
   0  12   3    2.39    5.11
   0 -12  -3    0.87    3.76
   0 -12  -3    1.16    5.71
   0  12   4    3.24    5.80
   0 -12  -4   -0.87    3.95
   0 -12  -4   -0.45    3.78
   0  12   4   -1.05    3.85
   0  12   5    1.73    6.02
   0 -12  -5    2.32    5.81
   0 -12  -5    5.97    5.60
   0  12   5    4.17    3.93
   0  12   6   14.30    6.38
   0 -12  -6   13.65    4.43
   0 -12  -6   13.95    4.12
   0  12   6   13.05    4.09
   0  12   7    0.37    4.68
   0 -12  -7    1.86    6.00
   0 -12  -7   -3.27    6.44
   0 -13   0   12.90    5.62
   0  13   0    9.44    4.00
   0 -13   0   10.35    4.15
   0 -13   0   13.95    6.02
   0  13   1    7.34    5.64
   0 -13  -1    4.46    3.84
   0 -13  -1    3.70    4.19
   0 -13  -1    4.33    4.33
   0 -13  -2   39.24    6.39
   0  13   2   37.86    4.26
   0 -13  -2   36.55    5.82
   0 -13  -2   41.16    6.26
   0 -13  -3   20.76    4.44
   0 -13  -3   20.63    4.21
   0  13   3   24.37    4.06
   0 -13  -3   22.63    6.20
   0 -13  -4    5.06    6.28
   0 -13  -4    1.08    4.18
   0  13   4   -0.76    6.00
   0 -13  -4    1.83    6.26
  -1  13  -1    6.97    4.10
   1 -13   1    6.56    5.96
   1 -13   1    6.05    4.40
   1 -13   1    9.92    5.82
   1 -13   2    7.15    6.28
  -1  13  -2    8.98    4.26
   1 -13   2    3.80    6.17
   1 -13   2    5.27    4.05
   1 -13   3    8.40    4.53
   1 -13   3   10.80    5.91
  -1  13  -3    7.36    4.30
   1 -13   3   12.72    6.26
   1 -12   1    4.40    5.54
   1 -12   1    4.07    4.03
  -1  12  -1    4.05    3.77
   1 -12   1    3.22    5.20
   1 -12   2   13.85    5.57
   1 -12   2   13.55    4.09
   1 -12   2   11.97    3.92
  -1  12  -2   16.25    5.27
   1 -12   3    1.81    5.85
  -1  12  -3   -1.45    5.42
   1 -12   3   -0.51    3.86
   1 -12   3    3.57    5.70
   1 -12   4    3.40    5.72
   1 -12   4    5.41    5.79
  -1  12  -4    3.95    5.48
   1 -12   4    1.18    6.13
   1 -12   5    8.60    5.83
   1 -12   5    6.42    6.26
   1 -12   5    8.00    5.81
  -1  12  -5    9.78    5.65
   1 -12   6    3.51    6.29
   1 -12   6    6.18    4.15
   1 -12   6    6.04    5.96
  -1  12  -6    7.74    4.10
   1 -12   7   -0.53    6.02
  -1  12  -7   -4.30    5.97
   1 -12   7    1.75    6.13
   1 -12   7   -0.06    6.31
   1 -11   1   14.74    3.86
   1 -11   1   14.82    4.80
  -1  11  -1   11.61    4.82
   1 -11   1   17.81    5.18
   1 -11   2   67.35    5.64
   1 -11   2   79.70    5.23
  -1  11  -2   71.70    5.04
   1 -11   2   76.27    5.63
  -1  11  -3    3.76    3.44
   1 -11   3    5.63    3.66
   1 -11   3    4.49    3.66
   1 -11   3    4.23    5.48
   1 -11   4    0.92    5.22
   1 -11   4    3.00    5.44
   1 -11   4    3.20    5.43
  -1  11  -4    1.57    5.12
   1 -11   5    2.89    5.69
   1 -11   5    4.60    5.34
   1 -11   5    4.19    5.43
  -1  11  -5    4.15    5.25
  -1  11  -6    3.64    5.30
   1 -11   6    9.30    5.53
   1 -11   6    6.20    5.81
   1 -11   6    2.07    5.56
   1 -11   7    5.46    5.81
  -1  11  -7    6.68    5.63
   1 -11   7    7.59    5.77
   1 -11   7    6.07    4.23
   1 -11   8   -1.44    4.01
  -1  11  -8   -0.10    3.95
   1 -11   8    1.12    4.01
   1 -11   8    3.63    4.39
  -1  11  -9    0.51    4.27
   1 -11   9    2.62    6.14
   1 -11   9    3.50    5.98
   1 -10   1    1.97    4.91
   1 -10   1    8.78    4.57
  -1  10  -1    9.01    4.58
   1 -10   1    4.67    4.62
  -1  10  -2    1.18    4.52
   1 -10   2    1.93    3.22
   1 -10   2    0.70    4.75
   1 -10   2   -0.41    3.42
   1 -10   3    5.58    4.70
   1 -10   3    9.32    5.07
   1 -10   3    7.19    3.51
  -1  10  -3    8.43    4.63
   1 -10   4   19.16    5.06
   1 -10   4   16.47    5.02
  -1  10  -4   13.54    4.95
   1 -10   4   13.26    5.11
   1 -10   5   -1.08    5.23
   1 -10   5    2.21    5.24
   1 -10   5    3.48    5.12
  -1  10  -5    4.25    4.77
   1 -10   6    7.94    5.33
   1 -10   6    7.10    5.23
  -1  10  -6   10.35    5.03
   1 -10   6    2.96    5.26
  -1  10  -7  112.80    5.39
   1 -10   7  100.33    4.04
   1 -10   7  102.24    5.71
   1 -10   8    9.22    5.42
   1 -10   8   11.51    5.51
  -1  10  -8   12.92    5.39
  -1  10  -8    9.59    5.62
   1 -10   9    2.57    5.77
   1 -10   9    1.11    3.95
  -1  10  -9    0.21    3.89
  -1  10  -9   -0.93    5.66
   1 -10  10    4.51    5.98
   1 -10  10    4.09    5.83
  -1  10 -10    3.98    5.87
  -1  10 -10    5.27    4.33
   1  -9   1  164.71    4.86
  -1   9  -1  164.32    4.83
   1  -9   1  161.68    4.22
   1  -9   1  144.41    5.20
   1  -9   2   15.62    4.80
   1  -9   2   18.39    4.43
  -1   9  -2   16.29    3.11
   1  -9   2   17.47    4.64
   1  -9   3    3.13    3.32
   1  -9   3    1.61    4.50
   1  -9   3    0.86    4.35
  -1   9  -3    5.79    4.46
   1  -9   4   -0.15    3.33
   1  -9   4    1.42    3.40
   1  -9   4    1.44    3.25
  -1   9  -4   -1.56    4.32
   1  -9   5   11.36    4.90
   1  -9   5   13.77    4.74
   1  -9   5   12.86    4.78
  -1   9  -5   13.05    3.42
  -1   9  -6   67.13    4.94
   1  -9   6   65.56    5.09
   1  -9   6   66.63    5.14
   1  -9   7   84.02    5.30
   1  -9   7   78.63    5.31
  -1   9  -7   82.70    4.03
  -1   9  -7   80.09    3.82
   1  -9   8   -0.95    5.10
   1  -9   8    1.44    5.24
  -1   9  -8    3.03    5.05
  -1   9  -8    0.65    5.27
   1  -9   9    4.83    5.42
  -1   9  -9    3.13    3.73
   1  -9   9    2.65    5.28
  -1   9  -9    4.04    5.40
   1  -9  10   18.30    5.79
   1  -9  10   23.70    5.68
  -1   9 -10   21.48    5.71
  -1   9 -10   21.62    4.09
   1  -9  11   41.18    6.03
   1  -9  11   40.73    6.07
  -1   9 -11   43.24    4.32
  -1   9 -11   43.33    4.46
   1  -8   1   10.46    4.10
  -1   8  -1    9.74    2.93
   1  -8   1    7.42    4.53
   1  -8   1    9.32    4.38
   1  -8   2    3.54    2.89
   1  -8   2    3.35    4.58
   1  -8   2    3.04    4.37
  -1   8  -2    3.46    4.09
   1  -8   3   42.62    4.68
  -1   8  -3   55.55    3.18
   1  -8   3   49.51    3.49
   1  -8   3   54.22    3.19
   1  -8   4   12.18    3.02
   1  -8   4   11.76    3.27
  -1   8  -4   12.63    4.20
   1  -8   4   11.61    4.52
   1  -8   5   17.99    4.42
   1  -8   5   17.17    4.68
  -1   8  -5   16.88    4.23
  -1   8  -5   21.96    4.66
   1  -8   6   42.72    4.77
  -1   8  -6   38.83    3.25
   1  -8   6   43.14    4.73
  -1   8  -6   36.48    3.54
   1  -8   7   35.17    3.47
   1  -8   7   31.53    3.54
  -1   8  -7   33.31    4.78
  -1   8  -7   30.86    3.44
  -1   8  -8  190.16    4.32
   1  -8   8  174.49    4.39
  -1   8  -8  187.05    5.62
   1  -8   8  190.63    5.51
   1  -8   9    3.02    4.94
   1  -8   9    1.67    5.04
  -1   8  -9    0.23    4.90
  -1   8  -9    1.19    5.05
   1  -8  10   30.34    3.96
   1  -8  10   36.99    5.59
  -1   8 -10   36.58    4.00
  -1   8 -10   31.13    3.97
   1  -8  11   16.90    3.95
   1  -8  11   20.99    5.59
  -1   8 -11   19.27    5.54
  -1   8 -11   21.05    3.95
   1  -8  12    3.48    5.94
  -1   8 -12    6.34    6.03
  -1   8 -12    0.76    5.90
   1  -8  12    1.44    5.66
   1  -7   1   36.41    4.06
   1  -7   1   32.08    3.14
  -1   7  -1   35.13    3.06
   1  -7   1   36.50    4.37
  -1   7  -2   89.69    4.42
   1  -7   2   75.33    3.56
   1  -7   2   92.95    3.43
   1  -7   2   93.35    4.70
   1  -7   3   18.78    4.12
  -1   7  -3   22.96    2.94
   1  -7   3   25.01    4.37
   1  -7   3   21.65    4.40
  -1   7  -4   33.63    3.09
   1  -7   4   35.23    4.29
   1  -7   4   33.60    4.47
  -1   7  -4   34.56    4.41
   1  -7   5  499.76    6.30
   1  -7   5  500.15    5.75
  -1   7  -5  510.22    6.17
  -1   7  -5  513.51    6.58
   1  -7   6   30.29    3.17
  -1   7  -6   37.04    4.46
   1  -7   6   33.62    4.54
  -1   7  -6   33.06    4.49
   1  -7   7  193.92    4.21
   1  -7   7  194.51    4.43
  -1   7  -7  198.40    5.47
  -1   7  -7  210.99    4.26
   1  -7   8  198.82    5.33
   1  -7   8  190.15    5.57
  -1   7  -8  187.17    5.42
  -1   7  -8  191.92    4.45
  -1   7  -9   39.86    3.64
   1  -7   9   31.62    3.48
   1  -7   9   33.12    4.98
  -1   7  -9   33.25    3.61
   1  -7  10   37.06    3.71
   1  -7  10   35.89    5.18
  -1   7 -10   36.12    3.74
  -1   7 -10   41.56    5.15
   1  -7  11   49.13    5.59
   1  -7  11   47.17    5.66
  -1   7 -11   48.78    5.60
  -1   7 -11   52.07    5.51
   1  -7  12    1.98    4.10
  -1   7 -12    1.13    5.64
  -1   7 -12    0.37    5.69
   1  -7  12   -0.76    5.58
   1  -7  13    4.32    6.12
  -1   7 -13    2.37    4.23
  -1   7 -13   -2.57    6.06
   1  -7  13   -1.21    5.99
   1  -6   1    9.25    2.88
   1  -6   1    9.98    3.80
  -1   6  -1    9.68    3.80
   1  -6   1   10.18    4.01
   1  -6   2  172.75    3.88
  -1   6  -2  173.99    3.84
   1  -6   2  154.53    4.89
   1  -6   2  172.09    4.96
   1  -6   3    1.39    3.87
   1  -6   3    1.87    3.98
  -1   6  -3    1.65    3.84
  -1   6  -3    1.91    4.03
   1  -6   4  355.90    5.62
  -1   6  -4  356.46    4.84
   1  -6   4  361.24    5.96
  -1   6  -4  369.05    5.19
   1  -6   5   67.06    4.60
   1  -6   5   66.96    4.34
  -1   6  -5   65.42    3.28
  -1   6  -5   64.68    3.41
  -1   6  -6   33.79    4.29
   1  -6   6   29.41    4.49
   1  -6   6   27.62    3.13
  -1   6  -6   28.61    4.42
   1  -6   7   10.05    4.37
   1  -6   7   12.49    4.46
  -1   6  -7   13.33    3.10
  -1   6  -7   11.49    4.54
   1  -6   8    3.59    4.56
   1  -6   8    3.60    3.17
  -1   6  -8    3.95    3.15
  -1   6  -8    5.08    3.13
   1  -6   9   -0.10    4.57
   1  -6   9    1.23    3.30
  -1   6  -9   -0.36    4.54
  -1   6  -9   -1.48    4.60
   1  -6  10   47.73    5.10
  -1   6 -10   52.57    5.15
   1  -6  10   53.16    3.69
  -1   6 -10   56.74    3.68
  -1   6 -11    3.30    5.25
  -1   6 -11    6.75    5.12
   1  -6  11    3.14    5.00
   1  -6  11    3.40    5.10
   1  -6  12    0.03    5.49
  -1   6 -12    1.05    5.45
  -1   6 -12    2.08    5.54
   1  -6  12    3.33    5.37
   1  -6  13   11.98    5.84
  -1   6 -13   13.86    4.09
  -1   6 -13   12.39    5.86
   1  -6  13   11.80    5.86
  -1   6 -14    0.56    6.23
  -1   6 -14   -0.39    4.37
   1  -6  14   -0.82    6.13
   1  -6  14    2.14    6.25
   1  -5   1 1040.37    8.53
   1  -5   1 1128.04    8.69
  -1   5  -1 1165.65    8.33
   1  -5   1 1224.06    9.52
  -1   5  -2   21.63    2.88
   1  -5   2   17.93    3.80
   1  -5   2   21.27    3.77
   1  -5   3   31.20    3.94
   1  -5   3   30.54    3.91
  -1   5  -3   29.77    3.94
  -1   5  -3   35.03    3.95
  -1   5  -4  231.56    5.18
   1  -5   4  231.72    5.18
  -1   5  -4  229.56    4.29
   1  -5   4  223.98    4.43
   1  -5   5  411.27    6.00
   1  -5   5  398.45    6.10
  -1   5  -5  400.81    5.88
  -1   5  -5  411.59    6.05
   1  -5   6   90.06    4.53
   1  -5   6   95.14    4.58
  -1   5  -6   94.29    3.45
  -1   5  -6   93.88    4.56
   1  -5   7    0.07    4.24
   1  -5   7   -0.07    4.31
  -1   5  -7    0.34    3.02
  -1   5  -7   -0.51    3.00
   1  -5   8   58.46    4.64
   1  -5   8   61.04    4.71
  -1   5  -8   65.38    4.66
  -1   5  -8   60.95    4.76
   1  -5   9   -0.12    4.51
   1  -5   9    0.79    3.23
  -1   5  -9    1.26    3.22
  -1   5  -9    0.90    4.54
   1  -5  10    6.36    4.60
   1  -5  10    4.30    4.72
  -1   5 -10    8.61    4.62
  -1   5 -10    9.48    4.74
   1  -5  11    0.13    3.51
  -1   5 -11    0.77    3.54
  -1   5 -11    1.31    5.03
   1  -5  11    1.63    3.44
   1  -5  12   41.12    5.47
  -1   5 -12   41.81    5.38
  -1   5 -12   42.31    5.45
   1  -5  12   40.60    5.44
  -1   5 -13   11.06    4.00
  -1   5 -13    8.62    4.00
   1  -5  13   12.68    3.99
   1  -5  13    7.72    5.68
  -1   5 -14    1.97    4.23
  -1   5 -14   -0.24    4.30
   1  -5  14   -2.26    5.99
   1  -5  14   -1.59    4.37
   1  -4   1 1024.25    9.36
   1  -4   1 1106.36    9.07
  -1   4  -1 1134.24    9.27
   1  -4   1 1117.86    9.58
   1  -4   2  111.97    4.45
  -1   4  -2  121.85    3.69
   1  -4   2  109.43    4.65
  -1   4  -2  120.05    4.58
   1  -4   3  310.89    5.71
  -1   4  -3  323.69    5.07
   1  -4   3  320.97    5.15
  -1   4  -3  320.57    5.77
   1  -4   4    3.80    3.62
  -1   4  -4    3.11    3.67
   1  -4   4    5.18    3.70
  -1   4  -4    4.36    3.64
   1  -4   5   31.19    4.03
   1  -4   5   29.09    4.01
  -1   4  -5   31.55    2.87
  -1   4  -5   32.31    2.98
   1  -4   6   40.19    4.21
   1  -4   6   39.71    3.22
  -1   4  -6   41.69    3.20
  -1   4  -6   40.32    3.10
   1  -4   7   70.99    4.59
   1  -4   7   67.58    4.33
  -1   4  -7   69.68    3.42
  -1   4  -7   71.00    4.55
   1  -4   8    1.63    4.26
   1  -4   8    3.18    4.18
  -1   4  -8    5.97    4.17
  -1   4  -8    4.40    4.36
   1  -4   9   61.05    4.72
   1  -4   9   62.26    4.85
  -1   4  -9   65.95    4.84
  -1   4  -9   65.58    4.73
   1  -4  10    0.30    4.55
  -1   4 -10    2.69    3.30
  -1   4 -10    2.52    3.26
   1  -4  10    1.02    4.53
   1  -4  11    6.85    4.78
  -1   4 -11    4.98    3.44
  -1   4 -11    6.03    3.34
   1  -4  11    5.35    4.81
  -1   4 -12   17.20    5.21
  -1   4 -12   18.33    5.19
   1  -4  12   17.77    5.15
   1  -4  12   18.83    5.21
  -1   4 -13    3.19    5.46
  -1   4 -13    4.06    5.23
   1  -4  13    1.33    5.28
   1  -4  13   -0.72    5.39
  -1   4 -14    0.14    5.83
  -1   4 -14    2.82    5.93
   1  -4  14    1.30    4.15
   1  -4  14    0.77    5.80
  -1   4 -15    2.74    4.42
   1  -4  15    1.84    6.19
   1  -3   1 1122.83   10.19
  -1   3  -1 1119.72    9.95
   1  -3   1 1169.94   10.49
   1  -3   2 4376.45   20.63
  -1   3  -2 4387.81   20.80
   1  -3   2 4078.27   19.56
  -1   3  -2 4367.18   20.09
  -1   3  -3    3.99    3.83
   1  -3   3    3.98    3.85
  -1   3  -3    4.78    3.82
   1  -3   3    4.70    3.86
   1  -3   4   37.30    4.06
  -1   3  -4   37.73    4.03
   1  -3   4   39.14    4.15
  -1   3  -4   38.22    3.06
  -1   3  -5    1.27    3.82
   1  -3   5    1.87    3.68
   1  -3   5   -0.63    3.73
  -1   3  -5    0.81    3.61
   1  -3   6   94.45    4.47
   1  -3   6  100.19    4.50
  -1   3  -6  104.61    4.59
  -1   3  -6  102.05    3.54
   1  -3   7  115.90    3.62
   1  -3   7  112.02    4.67
  -1   3  -7  118.72    3.82
  -1   3  -7  114.21    4.52
   1  -3   8  170.28    4.94
   1  -3   8  166.11    5.10
  -1   3  -8  161.08    4.93
  -1   3  -8  174.01    5.12
   1  -3   9   40.38    4.67
  -1   3  -9   42.93    3.28
  -1   3  -9   42.26    3.19
   1  -3   9   43.05    3.38
   1  -3  10    9.50    4.60
  -1   3 -10   11.99    3.31
  -1   3 -10   10.38    4.58
   1  -3  10    8.31    4.64
  -1   3 -11   -1.02    4.87
  -1   3 -11    1.18    3.22
   1  -3  11   -0.07    3.31
   1  -3  11    0.68    4.91
  -1   3 -12    1.43    4.99
  -1   3 -12    1.84    3.44
   1  -3  12    0.43    4.90
   1  -3  12   -1.20    3.62
  -1   3 -13    2.77    3.72
  -1   3 -13    2.44    3.67
   1  -3  13    1.03    5.19
   1  -3  13    2.73    5.35
  -1   3 -14   17.09    5.72
  -1   3 -14   15.39    5.64
   1  -3  14   13.97    4.06
   1  -3  14   16.23    4.10
  -1   3 -15    8.67    6.08
  -1   3 -15   11.75    6.17
   1  -3  15   10.00    4.38
   1  -2   2   41.80    4.44
   1  -2   2   37.47    4.61
  -1   2  -2   41.94    3.52
  -1   2  -2   39.47    4.37
  -1   2  -3  357.88    6.94
   1  -2   3  367.86    7.10
   1  -2   3  352.92    6.61
  -1   2  -3  388.07    6.26
   1  -2   4  129.67    5.10
   1  -2   4  132.79    4.85
  -1   2  -4  138.28    5.12
  -1   2  -4  135.89    4.06
   1  -2   5  131.98    3.83
  -1   2  -5  145.42    5.02
  -1   2  -5  148.77    4.75
   1  -2   5  143.45    4.94
   1  -2   6  793.67    7.62
  -1   2  -6  780.08    8.08
  -1   2  -6  793.12    7.64
   1  -2   6  780.66    8.27
   1  -2   7   23.72    2.90
   1  -2   7   24.17    4.23
  -1   2  -7   25.17    4.25
  -1   2  -7   22.99    4.10
   1  -2   8  224.87    5.38
  -1   2  -8  248.64    5.49
  -1   2  -8  244.08    4.34
   1  -2   8  230.26    5.15
  -1   2  -9   16.01    3.01
  -1   2  -9   15.26    3.17
   1  -2   9   13.55    3.21
   1  -2   9   16.59    4.31
  -1   2 -10   -0.49    4.38
  -1   2 -10    1.61    4.48
   1  -2  10    0.71    4.30
   1  -2  10   -0.68    3.17
  -1   2 -11   13.60    4.81
  -1   2 -11   14.49    3.28
   1  -2  11   15.35    3.24
   1  -2  11   15.03    4.79
  -1   2 -12   26.25    5.10
  -1   2 -12   22.04    4.93
   1  -2  12   25.56    3.54
   1  -2  12   21.47    3.69
  -1   2 -13    5.29    3.77
  -1   2 -13    3.81    3.66
   1  -2  13    4.40    3.76
  -1   2 -14   10.44    4.00
  -1   2 -14   10.81    5.54
   1  -2  14    6.55    3.98
  -1   2 -15    3.33    4.15
  -1   2 -15   -0.53    6.08
   1  -2  15    8.00    5.94
  -1   1  -1  961.16   14.21
  -1   1  -1  989.16   11.58
   1  -1   1  971.17   11.90
   1  -1   1  985.09   14.44
  -1   1  -210044.58   39.59
   1  -1   3  112.92    5.43
   1  -1   3  111.70    4.23
  -1   1  -3  110.18    5.35
  -1   1  -3  114.85    4.23
   1  -1   4   15.33    3.95
   1  -1   4   13.00    4.13
  -1   1  -4   16.01    4.10
  -1   1  -4   14.90    3.92
   1  -1   5    0.53    3.86
   1  -1   5    1.57    3.76
  -1   1  -5    0.70    3.78
  -1   1  -5    1.17    3.69
   1  -1   6   58.17    4.36
  -1   1  -6   67.62    4.39
  -1   1  -6   67.39    3.28
   1  -1   6   65.65    4.36
  -1   1  -7   51.32    4.31
  -1   1  -7   50.64    3.17
   1  -1   7   51.64    4.20
   1  -1   7   50.90    4.24
  -1   1  -8  112.77    3.77
  -1   1  -8  110.54    4.61
   1  -1   8  106.71    4.50
   1  -1   8  112.27    4.78
  -1   1  -9   57.59    3.41
  -1   1  -9   60.42    4.29
   1  -1   9   59.76    3.29
   1  -1   9   53.85    4.48
  -1   1 -10    1.61    4.39
  -1   1 -10    1.25    4.33
   1  -1  10    2.49    4.27
   1  -1  10    1.78    4.46
  -1   1 -11   53.30    4.88
  -1   1 -11   46.14    3.57
   1  -1  11   51.25    3.56
  -1   1 -12   58.13    5.21
  -1   1 -12   54.54    3.82
   1  -1  12   52.39    3.82
  -1   1 -13    0.65    5.20
  -1   1 -13   -1.17    3.71
   1  -1  13    4.56    5.19
  -1   1 -14    2.78    5.57
  -1   1 -14   -0.87    3.92
   1  -1  14    0.01    3.96
  -1   1 -15    1.78    5.93
  -1   1 -15   -0.34    5.78
   1  -1  15    1.97    5.85
   1   0   0    0.95    4.51
  -1   0   0    0.87    4.58
   1   0   1   28.31    5.11
  -1   0  -1   29.54    5.10
   1   0   2    5.04    5.43
  -1   0  -2    4.58    5.48
   1   0   2    4.89    4.32
  -1   0  -2    4.72    4.31
   1   0   3  947.25    9.94
  -1   0  -3  955.89   13.72
  -1   0  -3  969.20   10.40
   1   0   3  935.48   14.11
   1   0   4   57.30    4.46
  -1   0  -4   59.23    3.72
  -1   0  -4   59.05    4.52
   1   0   4   60.02    4.63
  -1   0  -5  230.56    5.99
  -1   0  -5  227.69    5.35
   1   0   5  228.48    5.34
   1   0   5  219.50    5.33
  -1   0  -6    9.55    3.90
  -1   0  -6   11.09    4.10
   1   0   6   10.52    4.01
   1   0   6    9.95    4.05
  -1   0  -7   23.19    4.13
  -1   0  -7   23.12    4.19
   1   0   7   22.63    2.97
  -1   0  -8   98.38    3.54
   1   0   8   95.57    3.55
  -1   0  -8   96.60    4.71
  -1   0  -9    5.38    4.23
  -1   0  -9    5.53    4.20
   1   0   9    5.41    4.25
  -1   0 -10   -0.66    4.26
  -1   0 -10    2.41    4.24
   1   0  10    1.94    3.05
   1   0  11   39.21    4.82
  -1   0 -11   44.12    4.72
  -1   0 -11   41.31    3.60
  -1   0 -12    6.14    4.90
  -1   0 -12    4.86    3.42
   1   0  12    8.25    3.38
  -1   0 -13    9.48    5.07
  -1   0 -13    9.85    5.23
   1   0  13    9.72    5.42
  -1   0 -14   31.73    5.69
  -1   0 -14   37.37    5.62
   1   0  14   33.82    5.64
  -1   0 -15   18.53    6.13
  -1   0 -15   22.84    6.03
   1   0  15   21.87    6.12
  -1  -1   0  331.22    9.36
   1   1   0  339.43    8.96
   1   1   0  338.43   14.89
  -1  -1   0  336.22   15.14
   1   1   1  460.23   10.82
  -1  -1  -1  447.64   10.65
  -1  -1  -1  466.73   12.85
   1   1   1  480.19   13.30
  -1  -1  -2  365.87    8.05
  -1  -1  -2  374.14   10.74
   1   1   2  376.60    7.56
  -1  -1  -3  208.40    6.10
   1   1   3  197.64    5.96
  -1  -1  -4   23.75    3.08
   1   1   4   21.55    4.22
  -1  -1  -4   22.01    4.11
  -1  -1  -5    0.89    3.95
   1   1   5    1.33    2.81
  -1  -1  -5    1.53    3.92
  -1  -1  -6   35.45    3.10
   1   1   6   37.12    4.21
  -1  -1  -6   33.41    3.26
  -1  -1  -7    1.24    3.96
  -1  -1  -7    1.19    3.99
   1   1   7    1.54    4.11
  -1  -1  -8   13.74    4.04
  -1  -1  -8   10.94    4.09
   1   1   8   12.49    4.06
  -1  -1  -9  144.85    5.08
  -1  -1  -9  142.69    3.79
   1   1   9  144.86    4.82
  -1  -1 -10   70.27    4.78
  -1  -1 -10   68.94    4.67
   1   1  10   67.89    4.59
  -1  -1 -11  172.35    5.53
  -1  -1 -11  180.27    4.10
   1   1  11  170.58    4.07
  -1  -1 -12   23.64    5.04
  -1  -1 -12   25.90    4.88
   1   1  12   26.38    3.54
   1   1  13  132.89    4.27
  -1  -1 -13  131.50    5.84
  -1  -1 -13  137.10    4.17
  -1  -1 -14   11.45    4.13
  -1  -1 -14   13.17    5.66
   1   1  14   14.20    4.02
  -1  -1 -15    1.42    5.74
  -1  -1 -15    2.85    5.98
   1   1  15    1.72    4.21
   1   2   0 1745.58   27.01
  -1  -2   0 1653.69   26.40
  -1  -2   0 1793.51   16.06
   1   2   0 1888.07   16.54
   1   2   1  230.26    7.64
   1   2   1  243.18    6.43
  -1  -2  -1  241.99    6.41
  -1  -2  -1  230.35    7.62
   1   2   2  456.31    8.47
  -1  -2  -2  461.99    8.64
  -1  -2  -2  453.90    8.40
   1   2   2  487.24    8.92
   1   2   3   26.22    4.06
   1   2   3   27.06    4.44
  -1  -2  -3   23.89    4.11
  -1  -2  -3   25.09    4.42
  -1  -2  -4  101.80    4.69
   1   2   4  100.50    3.77
  -1  -2  -4  102.74    4.75
   1   2   5   34.68    3.01
  -1  -2  -5   35.75    2.99
  -1  -2  -5   31.91    4.06
   1   2   6  124.43    4.87
  -1  -2  -6  126.95    4.77
   1   2   7   55.92    4.34
  -1  -2  -7   55.65    3.39
  -1  -2  -7   59.01    4.47
   1   2   8   10.16    4.27
  -1  -2  -8   10.15    4.14
  -1  -2  -8   12.06    4.20
  -1  -2  -9   30.44    4.39
   1   2   9   30.92    3.20
  -1  -2  -9   32.62    4.44
  -1  -2 -10   30.00    4.71
  -1  -2 -10   30.45    4.50
   1   2  10   33.50    4.45
  -1  -2 -11    1.30    4.76
  -1  -2 -11    0.69    4.56
   1   2  11    0.43    3.26
  -1  -2 -12   94.46    5.38
  -1  -2 -12  107.37    5.23
   1   2  12   99.12    5.15
  -1  -2 -13    6.36    5.33
  -1  -2 -13    3.74    5.10
   1   2  13    5.01    3.59
  -1  -2 -14   -2.06    5.59
  -1  -2 -14    3.00    3.79
   1   2  14    4.42    5.57
  -1  -2 -15   21.61    6.06
  -1  -2 -15   23.79    4.27
   1   2  15   21.33    4.32
   1   3   0    1.17    4.09
  -1  -3   0    1.38    4.09
   1   3   0    1.97    4.10
  -1  -3   0    1.79    3.94
  -1  -3  -1    7.79    4.05
  -1  -3  -1    7.87    4.04
   1   3   1    8.14    4.03
   1   3   1    7.49    4.04
   1   3   2  132.90    5.41
   1   3   2  141.94    5.21
  -1  -3  -2  136.27    5.36
  -1  -3  -2  144.55    5.11
  -1  -3  -3  177.75    5.25
   1   3   3  174.72    5.39
   1   3   3  193.66    4.76
  -1  -3  -3  186.69    5.47
  -1  -3  -4    1.57    3.88
   1   3   4    2.42    3.84
  -1  -3  -4    1.75    3.62
   1   3   4    1.73    2.56
   1   3   5  524.13    6.86
  -1  -3  -5  579.88    7.37
  -1  -3  -5  587.76    7.04
  -1  -3  -6   92.21    4.42
   1   3   6   87.17    3.46
  -1  -3  -6   88.63    4.60
   1   3   7   54.40    3.20
  -1  -3  -7   55.77    4.19
  -1  -3  -7   53.51    3.18
   1   3   8   37.90    3.24
  -1  -3  -8   41.20    4.32
  -1  -3  -8   37.21    4.44
   1   3   9  164.21    4.97
  -1  -3  -9  174.61    4.10
  -1  -3  -9  165.47    5.12
  -1  -3  -9  173.99    3.99
  -1  -3 -10   15.05    4.57
   1   3  10   14.94    4.59
  -1  -3 -10   15.12    4.62
  -1  -3 -10   17.71    4.54
  -1  -3 -11    4.84    3.32
  -1  -3 -11    7.77    4.64
   1   3  11    8.22    4.64
  -1  -3 -11    7.31    4.51
  -1  -3 -12    6.27    5.04
  -1  -3 -12    7.45    4.92
   1   3  12    7.62    4.95
  -1  -3 -12    4.30    4.93
  -1  -3 -13    6.79    3.85
  -1  -3 -13    7.12    3.68
   1   3  13    7.08    3.73
  -1  -3 -13    7.62    3.69
  -1  -3 -14   19.73    5.79
  -1  -3 -14   19.77    4.08
   1   3  14   24.00    4.14
  -1  -3 -14   18.62    5.38
  -1  -3 -15    6.68    6.17
  -1  -3 -15    8.02    4.13
   1   3  15   10.96    6.31
  -1  -3 -15    7.27    6.06
   1   4   0   21.45    4.25
  -1  -4   0   24.12    4.16
   1   4   0   24.92    4.02
  -1  -4   0   25.79    3.98
  -1  -4  -1   62.93    4.56
   1   4   1   63.52    4.59
  -1  -4  -1   68.55    3.35
   1   4   1   64.47    4.24
   1   4   2   94.81    4.81
  -1  -4  -2   97.51    4.81
  -1  -4  -2  101.27    3.62
   1   4   2  104.26    4.49
  -1  -4  -3   18.27    2.87
  -1  -4  -3   21.12    2.74
   1   4   3   19.76    3.74
   1   4   3   17.87    3.95
   1   4   4  680.76    6.99
  -1  -4  -4  694.39    7.55
   1   4   4  723.61    7.71
  -1  -4  -4  705.47    7.70
   1   4   5   21.65    4.17
  -1  -4  -5   21.97    3.77
  -1  -4  -5   21.77    4.16
  -1  -4  -6   28.77    4.21
   1   4   6   25.17    4.17
  -1  -4  -6   29.21    2.93
   1   4   7   50.26    4.35
  -1  -4  -7   58.59    4.24
  -1  -4  -7   54.23    4.37
  -1  -4  -8   51.15    4.31
   1   4   8   47.81    4.45
  -1  -4  -8   48.45    4.46
   1   4   9  260.62    5.37
  -1  -4  -9  262.49    4.56
  -1  -4  -9  256.26    4.33
   1   4  10   10.24    4.67
  -1  -4 -10   13.57    4.49
  -1  -4 -10   11.02    4.58
  -1  -4 -10   10.03    4.66
   1   4  11    7.77    3.45
  -1  -4 -11   10.83    3.32
  -1  -4 -11    6.05    3.52
  -1  -4 -11   12.00    3.47
   1   4  12    1.39    3.54
  -1  -4 -12    0.86    4.89
  -1  -4 -12    0.91    5.13
  -1  -4 -12    1.90    4.96
  -1  -4 -13    2.03    3.94
  -1  -4 -13    0.66    3.72
   1   4  13    0.58    3.77
  -1  -4 -13   -0.02    5.29
  -1  -4 -14    5.75    5.93
  -1  -4 -14   10.38    4.08
   1   4  14    7.79    3.97
  -1  -4 -14    4.01    5.59
  -1  -4 -15    3.04    6.35
   1   4  15    3.25    4.51
  -1  -4 -15    3.76    6.14
  -1  -5   0  610.99    7.02
  -1  -5   0  581.88    8.71
   1   5   0  610.52    6.50
   1   5   0  556.73    8.45
  -1  -5  -1    2.63    3.69
   1   5   1    4.21    3.72
   1   5   1    3.32    4.05
  -1  -5  -1    2.81    2.92
   1   5   2  193.57    5.35
  -1  -5  -2  187.39    5.34
   1   5   2  201.86    4.90
  -1  -5  -2  200.98    4.86
  -1  -5  -3  286.29    5.30
  -1  -5  -3  255.60    5.49
   1   5   3  265.77    5.30
   1   5   3  261.01    5.55
  -1  -5  -4    9.35    3.90
  -1  -5  -4   10.33    3.61
   1   5   4    8.25    2.65
   1   5   4    8.97    3.81
   1   5   5   99.28    4.46
  -1  -5  -5  103.84    4.55
  -1  -5  -5   99.85    4.39
   1   5   5   97.02    3.54
  -1  -5  -6   36.77    4.13
  -1  -5  -6   38.70    4.28
   1   5   6   35.37    4.24
   1   5   7   49.62    3.23
  -1  -5  -7   51.37    3.22
  -1  -5  -7   49.13    4.42
   1   5   8  113.78    3.70
  -1  -5  -8  120.34    3.70
  -1  -5  -8  115.99    3.69
   1   5   9  119.92    5.03
  -1  -5  -9  124.99    3.83
  -1  -5  -9  120.31    3.76
   1   5  10   26.57    4.71
  -1  -5 -10   29.27    4.66
  -1  -5 -10   29.36    4.73
   1   5  11   71.65    3.87
  -1  -5 -11   76.97    5.24
  -1  -5 -11   77.59    5.23
  -1  -5 -11   64.64    3.90
   1   5  12    0.61    5.16
  -1  -5 -12    3.98    5.13
  -1  -5 -12    0.01    5.09
  -1  -5 -12    1.37    5.26
   1   5  13    1.64    3.79
  -1  -5 -13    1.28    5.35
  -1  -5 -13    1.89    5.62
  -1  -5 -13    2.49    5.36
   1   5  14   -3.50    5.71
  -1  -5 -14    1.78    6.03
  -1  -5 -14    2.32    5.75
  -1  -5 -14    0.11    5.76
  -1  -6   0  363.70    4.89
  -1  -6   0  348.87    6.65
   1   6   0  361.21    5.56
   1   6   1  488.21    6.19
  -1  -6  -1  455.54    5.99
   1   6   1  448.56    7.07
  -1  -6  -1  456.69    7.07
  -1  -6  -2  277.90    5.06
   1   6   2  293.53    4.57
  -1  -6  -2  300.59    5.28
   1   6   2  272.49    5.85
   1   6   3   31.11    4.34
   1   6   3   32.04    3.94
  -1  -6  -3   31.44    4.25
  -1  -6  -3   34.52    3.91
  -1  -6  -4   18.87    4.14
   1   6   4   18.68    3.18
  -1  -6  -4   18.36    3.87
   1   6   4   16.46    3.90
   1   6   5   60.98    3.18
   1   6   5   53.59    3.28
  -1  -6  -5   59.12    4.35
  -1  -6  -5   58.37    4.17
  -1  -6  -6   14.52    4.33
  -1  -6  -6   16.87    2.98
   1   6   6   15.41    3.07
  -1  -6  -7  130.19    4.76
  -1  -6  -7  118.29    3.81
   1   6   7  114.25    3.76
  -1  -6  -8   15.80    3.27
  -1  -6  -8   19.57    4.43
   1   6   8   18.98    4.55
  -1  -6  -9  211.71    5.43
  -1  -6  -9  194.01    5.42
   1   6   9  190.85    4.15
  -1  -6 -10  275.56    5.87
  -1  -6 -10  248.38    4.54
   1   6  10  258.97    5.77
  -1  -6 -11    0.80    4.91
  -1  -6 -11    1.54    3.67
   1   6  11   -1.07    4.98
  -1  -6 -12   44.34    5.38
   1   6  12   39.45    5.57
  -1  -6 -12   33.99    5.41
  -1  -6 -12   31.15    4.01
  -1  -6 -13    9.93    4.05
   1   6  13    6.73    4.08
  -1  -6 -13    7.20    5.84
  -1  -6 -13    8.81    4.09
  -1  -6 -14   -1.22    6.06
   1   6  14    1.53    6.01
  -1  -6 -14   -0.42    6.19
  -1  -6 -14    2.13    5.97
  -1  -7   0   -1.07    3.75
   1   7   0   -0.29    3.76
  -1  -7   0   -0.02    3.96
  -1  -7   0   -0.78    3.91
   1   7   1   29.28    3.24
   1   7   1   32.38    3.98
  -1  -7  -1   29.46    4.28
  -1  -7  -1   32.06    3.96
  -1  -7  -2  122.14    4.81
  -1  -7  -2  133.89    3.59
   1   7   2  100.30    4.85
   1   7   2  124.12    4.51
  -1  -7  -3   -1.00    4.28
   1   7   3    2.69    2.69
  -1  -7  -3    1.96    3.81
   1   7   3    3.85    4.34
   1   7   4  178.25    5.23
  -1  -7  -4  174.42    5.15
   1   7   4  186.39    3.93
  -1  -7  -4  181.24    3.88
   1   7   5   53.22    4.75
  -1  -7  -5   55.16    3.45
  -1  -7  -5   57.27    4.22
   1   7   5   55.95    3.29
  -1  -7  -6    6.94    3.17
   1   7   6    6.35    3.27
  -1  -7  -6    6.53    4.39
   1   7   6    8.23    4.29
  -1  -7  -7  318.87    4.74
  -1  -7  -7  319.48    5.78
   1   7   7  305.30    5.63
   1   7   8  144.02    4.09
  -1  -7  -8  153.43    3.98
  -1  -7  -8  141.88    4.00
  -1  -7  -9   18.32    3.56
   1   7   9   20.29    3.65
  -1  -7  -9   17.47    4.62
   1   7  10    1.15    5.10
  -1  -7 -10   -0.28    3.42
  -1  -7 -10    1.66    3.56
  -1  -7 -11   13.38    5.17
   1   7  11   10.97    3.88
  -1  -7 -11    9.18    3.90
  -1  -7 -12    9.53    5.55
   1   7  12    7.70    5.78
  -1  -7 -12   10.03    5.62
   1   7  13    2.61    4.30
  -1  -7 -13   -0.58    4.19
  -1  -7 -13    4.56    6.04
  -1  -7 -13    3.92    6.05
  -1  -8   0   11.23    3.20
  -1  -8   0   14.96    4.00
   1   8   0   13.59    4.01
  -1  -8   0   16.11    4.27
  -1  -8  -1  413.43    4.93
   1   8   1  423.50    5.72
   1   8   1  390.19    6.46
  -1  -8  -1  399.46    6.59
  -1  -8  -2   99.81    4.84
   1   8   2   92.04    4.87
  -1  -8  -2  101.53    4.46
   1   8   2  108.46    4.49
  -1  -8  -3   75.99    4.65
   1   8   3   74.21    4.74
  -1  -8  -3   78.32    4.26
   1   8   3   81.78    3.32
  -1  -8  -4  165.07    5.20
   1   8   4  183.55    5.05
  -1  -8  -4  173.46    3.87
   1   8   4  167.83    4.20
   1   8   5  109.90    3.95
  -1  -8  -5  111.34    5.06
  -1  -8  -5  114.75    4.80
   1   8   5  113.24    4.86
  -1  -8  -6  542.16    6.84
  -1  -8  -6  586.66    5.88
   1   8   6  544.87    6.82
   1   8   6  572.28    6.59
  -1  -8  -7   23.29    4.81
   1   8   7   16.88    3.59
  -1  -8  -7   23.58    4.40
   1   8   8   11.90    4.94
  -1  -8  -8   13.18    3.24
  -1  -8  -8    9.98    4.85
   1   8   9    6.40    3.71
  -1  -8  -9    5.25    3.46
  -1  -8  -9    7.14    5.20
   1   8  10    1.20    3.85
  -1  -8 -10    1.88    3.61
  -1  -8 -10    2.92    5.38
   1   8  11    1.48    5.67
  -1  -8 -11    3.79    5.42
  -1  -8 -11    3.09    5.69
  -1  -8 -12    3.15    5.89
   1   8  12    1.72    4.18
  -1  -8 -12    0.88    4.13
  -1  -9   0   39.74    4.31
   1   9   0   44.73    3.14
  -1  -9   0   40.66    4.83
  -1  -9   0   40.93    4.71
  -1  -9  -1  156.91    4.76
   1   9   1  162.63    4.81
  -1  -9  -1  149.71    5.34
  -1  -9  -2   -0.10    4.57
  -1  -9  -2    0.26    3.02
   1   9   2   -0.39    2.89
   1   9   2    1.09    3.25
  -1  -9  -3  322.55    6.06
  -1  -9  -3  345.80    5.65
   1   9   3  320.83    5.53
   1   9   3  296.34    6.07
  -1  -9  -4   56.39    3.71
   1   9   4   53.26    4.99
   1   9   4   53.93    4.62
  -1  -9  -4   59.12    4.48
  -1  -9  -5   93.76    3.86
  -1  -9  -5  106.54    4.76
   1   9   5  108.14    3.82
   1   9   5  102.61    4.02
  -1  -9  -6   15.62    4.84
  -1  -9  -6   16.12    3.29
   1   9   6   14.23    4.61
   1   9   6   15.83    5.00
   1   9   7   26.40    3.76
  -1  -9  -7   21.11    3.44
  -1  -9  -7   19.49    5.05
   1   9   7   22.13    4.80
  -1  -9  -8   41.54    4.84
   1   9   8   37.20    4.02
  -1  -9  -8   34.71    5.44
   1   9   9    3.40    5.64
  -1  -9  -9    4.02    5.12
  -1  -9  -9    4.98    5.48
  -1  -9 -10    1.54    5.63
   1   9  10    0.24    5.70
  -1  -9 -10    0.78    5.43
  -1  -9 -11    2.62    5.70
   1   9  11   -0.55    5.98
  -1  -9 -11    2.58    5.96
   1  10   0  132.09    4.95
  -1 -10   0  121.82    4.81
  -1 -10   0  119.81    5.52
  -1 -10   0  134.30    5.51
  -1 -10  -1   65.79    4.68
   1  10   1   69.80    4.70
  -1 -10  -1   74.83    3.94
  -1 -10  -1   71.01    3.92
  -1 -10  -2   11.09    4.75
   1  10   2    8.61    4.92
  -1 -10  -2    8.15    3.17
   1  10   2   12.32    4.47
   1  10   3   50.09    5.17
  -1 -10  -3   54.90    3.82
   1  10   3   55.03    4.75
  -1 -10  -3   60.32    3.64
  -1 -10  -4   59.30    3.84
  -1 -10  -4   60.55    4.81
   1  10   4   62.35    4.92
   1  10   4   52.76    3.91
   1  10   5    8.71    3.70
  -1 -10  -5    7.49    3.61
  -1 -10  -5   12.09    3.44
   1  10   5    9.50    4.87
  -1 -10  -6    0.62    5.11
  -1 -10  -6    1.29    3.61
   1  10   6    0.16    3.45
   1  10   6    0.67    5.20
  -1 -10  -7   18.72    5.29
   1  10   7   21.85    3.85
   1  10   7   18.81    3.83
  -1 -10  -7   18.95    3.65
  -1 -10  -8    4.51    5.18
  -1 -10  -8    3.19    4.00
   1  10   8    0.23    5.65
   1  10   9    5.29    4.08
  -1 -10  -9    8.14    5.45
  -1 -10  -9    4.77    4.22
   1  10  10    7.51    6.13
  -1 -10 -10    4.35    4.28
  -1 -10 -10    4.81    4.10
   1  11   0   34.27    3.52
  -1 -11   0   31.41    4.98
  -1 -11   0   31.31    5.26
  -1 -11   0   30.90    5.29
  -1 -11  -1    3.19    4.72
   1  11   1    2.12    4.75
  -1 -11  -1    0.80    5.00
  -1 -11  -1    1.73    5.02
  -1 -11  -2    5.74    5.10
  -1 -11  -2    5.13    4.85
   1  11   2    3.46    3.53
  -1 -11  -2    5.09    5.14
  -1 -11  -3   53.68    5.13
   1  11   3   55.10    5.08
   1  11   3   44.15    4.01
  -1 -11  -3   48.03    5.44
   1  11   4   -0.09    5.35
  -1 -11  -4    0.92    5.35
  -1 -11  -4    3.26    4.94
   1  11   4    0.90    5.06
  -1 -11  -5    2.06    4.96
  -1 -11  -5    3.81    3.81
   1  11   5    2.09    3.45
   1  11   5   -0.66    5.52
   1  11   6    1.64    5.75
  -1 -11  -6    1.24    5.55
  -1 -11  -6    1.15    5.29
   1  11   6    0.44    5.33
  -1 -11  -7   -0.25    3.76
  -1 -11  -7    1.71    5.70
   1  11   7    4.58    5.91
   1  11   7   -0.30    5.40
  -1 -11  -8    1.35    5.82
   1  11   8    4.13    6.18
  -1 -11  -8    1.98    5.56
  -1 -11  -9   13.98    5.86
  -1 -11  -9   14.90    6.25
   1  11   9   10.20    6.38
   1  12   0    2.42    5.21
  -1 -12   0    3.77    5.17
  -1 -12   0    2.26    5.44
  -1 -12   0    3.46    5.49
  -1 -12  -1    2.60    5.56
  -1 -12  -1    3.53    3.65
   1  12   1    1.12    5.13
  -1 -12  -1    4.02    5.32
  -1 -12  -2   10.97    5.55
   1  12   2   10.72    5.23
  -1 -12  -2    7.54    5.36
  -1 -12  -2   11.11    5.60
  -1 -12  -3   17.57    5.39
  -1 -12  -3   16.72    4.03
   1  12   3   19.40    5.42
  -1 -12  -4    4.42    5.73
   1  12   4    6.83    5.83
  -1 -12  -4    7.02    5.29
   1  12   4    4.86    3.90
   1  12   5   -0.51    5.87
  -1 -12  -5    2.01    5.72
  -1 -12  -5   -1.18    5.30
   1  12   5    4.28    5.69
  -1 -12  -6   -0.03    4.21
  -1 -12  -6    0.61    5.54
   1  12   6   -0.40    6.12
   1  12   6    1.04    3.97
   1  12   7    4.33    4.59
  -1 -12  -7    6.12    4.24
  -1 -12  -7    4.83    5.80
   1  12   7    6.18    5.94
  -1 -13   0   -0.21    4.18
  -1 -13   0    2.10    5.50
  -1 -13   0    0.30    5.70
   1  13   0   -2.10    5.64
  -1 -13  -1   17.66    6.03
   1  13   1   17.17    5.63
  -1 -13  -1   19.40    3.99
  -1 -13  -1   19.15    5.89
  -1 -13  -2   -1.07    4.30
  -1 -13  -2   -2.28    4.12
   1  13   2    1.25    3.97
  -1 -13  -2    1.49    4.15
  -1 -13  -3   36.19    6.16
  -1 -13  -3   44.93    5.97
   1  13   3   42.68    4.26
  -1 -13  -3   45.86    6.07
  -1 -13  -4   29.25    6.19
  -1 -13  -4   29.50    4.18
   1  13   4   30.07    4.19
  -1 -13  -5    1.19    6.17
   1  13   5    2.60    4.55
   1  13   5    3.37    5.97
   2 -12   1    4.36    4.21
   2 -12   1   10.78    5.64
  -2  12  -1    8.46    5.56
   2 -12   1    4.50    4.21
   2 -12   2   -0.73    6.03
   2 -12   2    1.85    4.08
  -2  12  -2    0.69    3.86
   2 -12   2   -0.74    5.83
   2 -12   3    9.78    4.05
  -2  12  -3    9.30    4.01
   2 -12   3   10.00    5.91
   2 -12   3    7.50    6.20
   2 -12   4    8.24    5.94
   2 -12   4    8.24    5.90
  -2  12  -4   10.43    4.21
   2 -12   4    4.77    4.48
  -2  12  -5    6.20    4.20
   2 -12   5    8.56    6.01
   2 -12   5    6.75    6.15
   2 -12   5    5.74    6.18
   2 -12   6    5.84    6.35
   2 -12   6    7.49    6.08
   2 -12   6    7.65    6.24
  -2  12  -6    8.99    5.98
   2 -11   1   11.64    3.70
   2 -11   1   17.36    3.87
  -2  11  -1   12.66    3.53
   2 -11   1   13.95    5.65
  -2  11  -2   29.28    5.18
   2 -11   2   29.46    3.73
   2 -11   2   28.82    3.89
   2 -11   2   25.59    4.06
   2 -11   3    2.50    5.22
   2 -11   3    1.10    3.89
   2 -11   3    1.65    3.95
  -2  11  -3    2.13    3.61
   2 -11   4    5.24    4.03
   2 -11   4   12.94    5.55
   2 -11   4    4.71    3.71
  -2  11  -4    8.47    5.27
   2 -11   5   16.70    5.63
  -2  11  -5   18.69    5.43
   2 -11   5   17.11    5.66
   2 -11   5   13.69    5.76
   2 -11   6   18.73    4.13
   2 -11   6   20.77    5.81
   2 -11   6   15.85    4.24
  -2  11  -6   20.33    5.70
   2 -11   7    3.95    4.13
   2 -11   7    4.79    5.83
  -2  11  -7    3.62    4.03
   2 -11   7    1.84    4.23
   2 -11   8    2.63    6.05
   2 -11   8    7.75    6.15
   2 -11   8    5.67    4.45
  -2  11  -8    8.01    5.90
   2 -10   1   40.53    3.73
  -2  10  -1   44.02    4.91
   2 -10   1   37.52    5.06
   2 -10   1   48.28    5.08
  -2  10  -2    7.94    4.66
   2 -10   2    7.04    3.35
   2 -10   2    9.54    4.99
   2 -10   2    8.82    4.94
   2 -10   3   14.00    5.23
   2 -10   3   13.93    3.48
   2 -10   3   13.91    3.57
  -2  10  -3   13.82    3.40
   2 -10   4    9.30    4.97
   2 -10   4    5.64    5.19
  -2  10  -4   10.13    4.91
   2 -10   4    5.09    3.73
   2 -10   5    3.09    5.13
   2 -10   5    1.88    3.75
   2 -10   5    4.74    5.03
  -2  10  -5    1.80    3.64
   2 -10   6   21.04    5.29
   2 -10   6   21.05    5.59
  -2  10  -6   21.92    3.82
   2 -10   6   21.04    5.44
   2 -10   7    1.48    3.96
   2 -10   7    3.30    5.42
   2 -10   7    0.45    3.94
  -2  10  -7    1.55    3.83
   2 -10   8    9.07    5.67
   2 -10   8   10.60    5.70
  -2  10  -8   13.21    5.61
  -2  10  -8   12.43    4.08
   2 -10   9    3.76    5.95
   2 -10   9    1.27    5.74
  -2  10  -9   -0.04    5.69
  -2  10  -9    2.64    5.84
   2 -10  10    0.65    4.34
   2 -10  10    4.84    6.15
  -2  10 -10    0.51    6.07
  -2  10 -10    0.71    4.32
   2  -9   1    9.04    4.59
  -2   9  -1   11.01    4.47
   2  -9   1    9.68    3.42
   2  -9   1    9.55    3.45
   2  -9   2  182.14    5.29
   2  -9   2  158.75    4.12
  -2   9  -2  172.63    4.03
   2  -9   2  182.92    5.63
   2  -9   3    1.90    4.60
  -2   9  -3    0.54    3.32
   2  -9   3    1.05    4.85
   2  -9   3   -3.12    4.75
   2  -9   4    3.40    4.76
   2  -9   4    1.34    3.25
   2  -9   4    2.24    4.69
  -2   9  -4   -0.13    3.38
   2  -9   5    7.53    4.88
  -2   9  -5    6.97    4.78
   2  -9   5    6.98    4.78
   2  -9   5    6.14    4.94
   2  -9   6   30.70    4.98
   2  -9   6   26.10    3.61
  -2   9  -6   28.66    3.56
   2  -9   7    4.69    3.59
   2  -9   7    5.66    5.04
  -2   9  -7    5.54    4.89
  -2   9  -7    4.49    3.65
   2  -9   8    2.39    5.22
  -2   9  -8    0.43    3.55
   2  -9   8    1.19    3.75
  -2   9  -8    0.66    5.22
   2  -9   9   46.97    5.67
   2  -9   9   50.85    5.63
  -2   9  -9   53.10    5.59
  -2   9  -9   57.52    4.22
   2  -9  10    2.39    5.61
   2  -9  10    2.14    5.78
  -2   9 -10    0.24    5.61
  -2   9 -10   -0.23    5.72
   2  -9  11   48.65    6.18
   2  -9  11   47.40    6.14
  -2   9 -11   46.95    4.31
  -2   9 -11   50.66    6.13
   2  -8   1    0.46    4.38
   2  -8   1   -1.31    4.10
  -2   8  -1    0.65    4.04
   2  -8   1    2.27    4.57
   2  -8   2   -0.19    4.48
   2  -8   2    1.75    4.58
   2  -8   2    0.96    4.12
  -2   8  -2   -1.10    4.11
   2  -8   3   17.83    3.34
   2  -8   3   23.98    4.49
   2  -8   3   22.77    3.29
  -2   8  -3   23.54    3.27
  -2   8  -4    5.81    4.43
   2  -8   4    4.19    4.48
   2  -8   4    7.18    4.56
   2  -8   4    5.68    4.62
   2  -8   5    5.26    4.41
  -2   8  -5    1.44    4.60
   2  -8   5    3.95    4.54
   2  -8   6    6.70    4.70
   2  -8   6    6.97    4.67
  -2   8  -6    3.64    4.59
  -2   8  -6    8.61    4.65
   2  -8   7   78.84    3.84
   2  -8   7   76.91    5.13
  -2   8  -7   81.75    5.02
  -2   8  -7   82.04    5.10
   2  -8   8    1.79    4.91
   2  -8   8    1.17    4.94
  -2   8  -8    3.82    4.92
  -2   8  -8    4.03    4.92
   2  -8   9   11.93    3.55
   2  -8   9   13.05    5.08
  -2   8  -9   13.37    5.00
  -2   8  -9   13.77    5.14
   2  -8  10    0.85    5.36
   2  -8  10    2.57    5.42
  -2   8 -10    6.12    5.39
  -2   8 -10    1.85    5.42
   2  -8  11   12.48    5.67
   2  -8  11    8.01    5.70
  -2   8 -11   13.86    5.69
  -2   8 -11    7.15    5.70
   2  -8  12   -0.56    4.26
  -2   8 -12    2.78    5.91
   2  -8  12    4.18    4.25
  -2   8 -12    3.56    5.97
   2  -7   1    7.30    4.20
   2  -7   1    6.47    2.85
  -2   7  -1    7.27    4.00
   2  -7   1    7.13    4.17
   2  -7   2   84.52    4.52
   2  -7   2   69.87    4.55
  -2   7  -2   89.44    4.53
   2  -7   2   93.64    4.75
  -2   7  -3    6.22    2.86
   2  -7   3    6.92    3.04
   2  -7   3    5.21    2.89
   2  -7   3    4.63    4.46
  -2   7  -4   47.70    3.30
   2  -7   4   49.88    3.46
   2  -7   4   42.44    3.33
   2  -7   5  185.13    5.32
  -2   7  -5  188.99    5.23
   2  -7   5  184.24    5.31
  -2   7  -5  190.37    5.33
  -2   7  -6  590.27    5.93
   2  -7   6  561.98    5.93
   2  -7   6  591.43    6.90
  -2   7  -6  589.20    6.00
   2  -7   7   55.02    4.80
  -2   7  -7   61.01    4.71
   2  -7   7   57.84    4.75
  -2   7  -7   58.70    3.51
   2  -7   8   63.83    5.03
   2  -7   8   68.60    3.65
  -2   7  -8   63.33    3.67
  -2   7  -8   68.80    4.89
   2  -7   9   25.87    4.93
   2  -7   9   21.76    4.93
  -2   7  -9   22.87    4.98
  -2   7  -9   23.69    3.50
   2  -7  10    1.96    5.15
   2  -7  10   -0.18    5.09
  -2   7 -10    0.21    5.13
  -2   7 -10   -0.59    5.08
   2  -7  11   15.04    5.36
   2  -7  11   10.52    3.93
  -2   7 -11   11.58    5.46
  -2   7 -11   13.23    5.35
   2  -7  12    9.26    5.65
   2  -7  12    8.20    5.70
  -2   7 -12    7.41    4.05
  -2   7 -12    7.50    5.73
   2  -7  13    6.40    6.16
  -2   7 -13    6.51    4.36
  -2   7 -13    6.79    6.04
   2  -7  13    9.84    4.31
   2  -6   1    9.86    3.85
  -2   6  -1   12.04    3.85
   2  -6   1    9.58    2.88
   2  -6   1    9.85    2.89
   2  -6   2   12.13    3.93
  -2   6  -2   13.00    2.81
   2  -6   2   13.20    4.13
   2  -6   2   13.06    4.09
   2  -6   3  137.40    4.70
  -2   6  -3  139.02    3.66
   2  -6   3  137.11    3.71
   2  -6   4  422.72    5.32
  -2   6  -4  417.23    5.24
   2  -6   4  434.02    6.03
  -2   6  -4  420.67    5.14
   2  -6   5   44.26    4.38
   2  -6   5   44.66    4.50
  -2   6  -5   45.74    3.21
  -2   6  -5   48.14    4.48
   2  -6   6   12.97    3.14
  -2   6  -6   11.82    3.04
   2  -6   6   13.16    3.15
  -2   6  -6   13.41    3.14
   2  -6   7   10.96    3.08
   2  -6   7   10.73    4.56
  -2   6  -7   12.93    3.03
  -2   6  -7   13.12    3.07
   2  -6   8   27.78    4.55
   2  -6   8   25.59    4.65
  -2   6  -8   29.21    4.64
  -2   6  -8   24.56    4.61
   2  -6   9    5.26    4.87
   2  -6   9    4.10    4.80
  -2   6  -9    3.98    4.65
  -2   6  -9    5.72    3.47
   2  -6  10   10.46    3.57
   2  -6  10   12.64    4.97
  -2   6 -10   13.20    4.96
  -2   6 -10   15.66    3.58
   2  -6  11    1.97    5.05
   2  -6  11    1.70    5.26
  -2   6 -11    4.33    5.20
  -2   6 -11    0.25    4.98
   2  -6  12    7.66    5.54
   2  -6  12    4.67    5.64
  -2   6 -12    5.59    5.47
  -2   6 -12    8.99    3.96
   2  -6  13    2.61    5.91
  -2   6 -13    0.72    4.06
  -2   6 -13    0.65    5.81
   2  -6  13   -0.79    4.11
  -2   6 -14    0.26    6.23
   2  -5   1   12.09    4.14
   2  -5   1   14.60    3.80
  -2   5  -1   14.63    3.82
   2  -5   1   16.12    4.11
   2  -5   2 1425.14    9.12
   2  -5   2 1525.75    9.62
   2  -5   2 1571.81    9.39
  -2   5  -2 1517.82    9.51
   2  -5   3 1524.22    9.73
  -2   5  -3 1479.55    9.55
   2  -5   3 1536.06    9.64
  -2   5  -3 1512.73    9.66
   2  -5   4    1.20    2.87
   2  -5   4    3.96    4.01
  -2   5  -4    0.70    2.66
  -2   5  -4    2.28    2.81
   2  -5   5    5.03    4.05
   2  -5   5    1.57    2.85
  -2   5  -5    2.52    2.82
  -2   5  -5    3.70    3.97
   2  -5   6   20.68    3.20
   2  -5   6   19.11    2.96
  -2   5  -6   23.44    4.19
  -2   5  -6   23.64    4.18
   2  -5   7    0.87    4.16
   2  -5   7    1.46    4.23
  -2   5  -7    1.24    2.89
  -2   5  -7    0.25    4.26
   2  -5   8   18.43    4.57
   2  -5   8   18.10    3.28
  -2   5  -8   19.21    4.58
  -2   5  -8   18.49    4.48
   2  -5   9    0.75    4.47
   2  -5   9    1.10    4.54
  -2   5  -9    1.95    4.44
  -2   5  -9   -0.41    3.25
   2  -5  10   89.43    5.17
   2  -5  10   99.91    5.25
  -2   5 -10   95.30    3.78
  -2   5 -10  101.67    4.02
   2  -5  11    4.34    3.46
   2  -5  11    1.16    5.07
  -2   5 -11    2.65    5.12
  -2   5 -11    0.93    5.02
   2  -5  12    4.14    5.36
  -2   5 -12    3.96    5.37
  -2   5 -12    5.75    3.84
   2  -5  12    5.69    5.22
   2  -5  13    1.72    5.67
  -2   5 -13   -0.71    5.77
  -2   5 -13    7.55    5.63
   2  -5  13    6.01    3.93
  -2   5 -14    0.82    6.00
  -2   5 -14    4.07    6.06
   2  -5  14    0.46    4.29
   2  -5  14    0.83    4.28
   2  -4   1   -0.48    4.03
   2  -4   1    0.44    3.56
  -2   4  -1    1.39    3.53
   2  -4   1    1.57    3.96
   2  -4   2   88.17    4.20
  -2   4  -2   84.68    4.15
   2  -4   2   81.44    4.48
  -2   4  -2   87.92    4.44
   2  -4   3  208.36    5.08
  -2   4  -3  210.33    4.96
   2  -4   3  200.54    5.18
  -2   4  -3  211.92    5.15
   2  -4   4  757.40    7.43
  -2   4  -4  736.60    7.82
  -2   4  -4  764.26    7.36
   2  -4   4  770.13    7.42
   2  -4   5   82.15    4.38
   2  -4   5   82.04    4.41
  -2   4  -5   81.14    4.42
  -2   4  -5   81.68    4.35
  -2   4  -6    0.31    2.74
   2  -4   6    0.10    4.08
   2  -4   6   -2.47    4.06
  -2   4  -6    0.17    2.85
   2  -4   7   39.98    4.34
   2  -4   7   40.06    3.12
  -2   4  -7   44.94    4.39
  -2   4  -7   40.92    3.15
   2  -4   8    6.25    4.29
   2  -4   8    9.26    4.25
  -2   4  -8    7.56    3.04
  -2   4  -8    7.73    4.28
   2  -4   9   16.58    3.31
   2  -4   9   14.77    3.16
  -2   4  -9   15.80    4.51
  -2   4  -9   18.85    4.36
   2  -4  10   72.91    4.95
   2  -4  10   74.94    5.03
  -2   4 -10   75.30    3.82
  -2   4 -10   79.81    3.66
   2  -4  11    5.44    3.41
   2  -4  11    4.44    4.91
  -2   4 -11    7.34    4.88
  -2   4 -11    6.14    3.45
   2  -4  12    9.08    5.28
  -2   4 -12    9.73    5.25
  -2   4 -12    8.57    3.68
   2  -4  12    8.63    3.84
  -2   4 -13    1.47    3.89
  -2   4 -13    2.28    5.48
   2  -4  13    0.89    3.87
   2  -4  13    0.11    5.55
  -2   4 -14   34.04    5.89
  -2   4 -14   32.61    5.97
   2  -4  14   29.18    5.97
   2  -4  14   26.00    6.07
  -2   3  -1  132.37    3.93
   2  -3   1  135.94    3.99
   2  -3   1  136.36    4.90
   2  -3   2  935.99    9.27
   2  -3   2  944.16    8.42
  -2   3  -2  949.51    9.46
  -2   3  -2  966.32    8.49
   2  -3   3 1418.73   11.36
  -2   3  -3 1432.25   11.37
   2  -3   3 1497.21   10.18
  -2   3  -3 1462.78    9.77
   2  -3   4   12.98    4.09
   2  -3   4   10.60    4.08
  -2   3  -4   11.59    2.83
  -2   3  -4   12.78    4.02
   2  -3   5   74.87    3.60
   2  -3   5   73.29    3.37
  -2   3  -5   77.51    4.49
  -2   3  -5   72.30    4.41
   2  -3   6   11.81    3.96
   2  -3   6   10.95    2.85
  -2   3  -6   10.20    4.06
  -2   3  -6   12.10    3.88
   2  -3   7    1.91    4.07
  -2   3  -7    1.72    4.03
   2  -3   7    0.55    4.00
  -2   3  -7    1.86    2.81
   2  -3   8    2.74    4.25
   2  -3   8    3.47    2.90
  -2   3  -8    3.03    2.94
  -2   3  -8    4.18    4.02
   2  -3   9    7.99    4.59
   2  -3   9    6.78    3.02
  -2   3  -9    8.44    4.20
  -2   3  -9    5.96    4.32
   2  -3  10   73.22    4.82
   2  -3  10   67.41    4.96
  -2   3 -10   74.24    4.99
  -2   3 -10   71.52    3.52
   2  -3  11   16.59    4.86
  -2   3 -11   17.79    3.45
  -2   3 -11   16.81    3.43
   2  -3  11   15.93    4.81
  -2   3 -12    1.07    5.18
  -2   3 -12   -0.11    5.17
   2  -3  12    1.78    4.90
   2  -3  12    0.21    3.71
  -2   3 -13    1.66    5.43
  -2   3 -13    3.60    5.38
   2  -3  13    3.17    5.06
   2  -3  13    2.88    3.78
  -2   3 -14   17.69    5.79
  -2   3 -14   15.30    5.73
   2  -3  14   12.77    4.08
   2  -3  14   11.71    5.89
  -2   3 -15   13.87    6.17
  -2   3 -15   11.21    4.44
   2  -3  15   10.58    6.07
  -2   2  -1  306.68    6.48
   2  -2   1  303.08    6.41
   2  -2   1  306.59    6.04
  -2   2  -1  300.34    5.97
  -2   2  -2 1227.00   10.00
   2  -2   2 1156.50    9.33
   2  -2   2 1170.66   11.48
  -2   2  -2 1187.83   11.93
  -2   2  -3  390.10    7.23
   2  -2   3  381.02    7.29
   2  -2   3  378.47    5.62
  -2   2  -3  403.44    6.38
   2  -2   4   10.00    4.02
   2  -2   4   10.19    3.93
  -2   2  -4   11.09    2.80
  -2   2  -4   10.79    3.97
   2  -2   5  213.24    5.75
   2  -2   5  206.88    4.32
  -2   2  -5  231.03    5.90
  -2   2  -5  224.65    4.42
   2  -2   6   14.64    4.05
   2  -2   6   13.81    4.08
  -2   2  -6   12.69    4.05
  -2   2  -6   13.07    4.09
   2  -2   7    7.44    3.96
   2  -2   7    9.68    4.10
  -2   2  -7    7.66    3.96
  -2   2  -7    7.85    3.93
   2  -2   8    2.09    4.13
   2  -2   8    2.61    4.27
  -2   2  -8    1.53    4.19
  -2   2  -8    2.17    4.16
   2  -2   9  106.10    5.03
   2  -2   9  115.73    4.72
  -2   2  -9  116.20    3.93
  -2   2  -9  118.47    3.67
  -2   2 -10   17.66    4.55
  -2   2 -10   18.12    3.15
   2  -2  10   19.41    4.37
   2  -2  10   18.89    4.60
  -2   2 -11    2.61    4.75
  -2   2 -11    1.29    4.53
   2  -2  11    2.32    4.39
   2  -2  11    0.47    4.71
  -2   2 -12    5.38    5.06
  -2   2 -12    9.82    4.79
   2  -2  12    7.98    4.86
   2  -2  12    5.80    5.08
  -2   2 -13    2.20    3.75
  -2   2 -13    1.93    5.21
   2  -2  13    0.68    3.52
  -2   2 -14    0.68    5.65
  -2   2 -14    0.35    3.93
   2  -2  14   -0.91    3.89
  -2   2 -15    1.48    5.97
  -2   2 -15    0.39    6.02
   2  -2  15    0.90    4.19
  -2   1  -1    8.70    3.79
   2  -1   1    9.36    3.84
   2  -1   1    8.73    3.00
  -2   1  -1    8.52    4.16
  -2   1  -2 1052.56   13.91
   2  -1   2 1035.88   14.02
   2  -1   2 1083.56   10.19
  -2   1  -2 1089.99   10.25
   2  -1   3 1417.02   16.06
   2  -1   3 1399.31   10.53
  -2   1  -3 1422.97   10.65
  -2   1  -3 1408.25   15.85
   2  -1   4    2.41    3.73
   2  -1   4    2.98    3.88
  -2   1  -4    1.64    3.72
  -2   1  -4    2.37    3.86
   2  -1   5  129.74    5.36
   2  -1   5  136.13    3.84
  -2   1  -5  131.57    5.33
  -2   1  -5  136.17    4.69
   2  -1   6   15.18    4.95
   2  -1   6   15.87    4.03
  -2   1  -6   14.36    4.09
  -2   1  -6   12.55    3.98
   2  -1   7    2.79    4.08
   2  -1   7    4.84    4.06
  -2   1  -7    4.06    4.09
  -2   1  -7    3.37    2.94
  -2   1  -8   27.44    4.19
  -2   1  -8   24.31    4.18
   2  -1   8   24.90    4.23
   2  -1   8   25.05    4.22
  -2   1  -9   12.53    4.23
  -2   1  -9   12.08    4.27
   2  -1   9   11.23    4.26
   2  -1   9   13.35    4.21
  -2   1 -10   63.83    4.83
  -2   1 -10   64.88    4.51
   2  -1  10   62.56    3.35
   2  -1  10   57.39    4.94
  -2   1 -11   32.93    4.79
  -2   1 -11   31.88    4.62
   2  -1  11   32.02    4.70
  -2   1 -12    0.32    4.93
  -2   1 -12    0.61    4.80
   2  -1  12    2.47    4.77
  -2   1 -13    0.05    5.22
  -2   1 -13   -1.07    3.64
   2  -1  13   -1.57    5.11
  -2   1 -14   20.46    5.56
  -2   1 -14   18.92    5.64
   2  -1  14   19.18    5.38
  -2   1 -15   47.52    6.21
  -2   1 -15   47.37    5.93
   2  -1  15   46.02    4.27
   2   0   0 2755.93   19.11
   2   0   0 2664.40   21.35
   2   0   1 5896.56   28.11
  -2   0  -1 5696.69   27.64
   2   0   2   44.75    4.64
   2   0   2   45.93    7.58
  -2   0  -2   44.45    4.66
   2   0   3   18.18    6.13
   2   0   3   18.58    3.09
  -2   0  -3   17.91    3.03
  -2   0  -3   18.34    5.93
   2   0   4   52.12    4.26
  -2   0  -4   52.37    5.61
  -2   0  -4   52.32    4.30
   2   0   4   49.93    5.71
   2   0   5   72.95    3.32
  -2   0  -5   76.97    5.61
  -2   0  -5   77.42    3.35
   2   0   5   70.78    5.62
   2   0   6   25.71    2.98
  -2   0  -6   27.99    5.15
  -2   0  -6   24.86    4.07
  -2   0  -7   37.13    4.43
  -2   0  -7   38.88    4.21
   2   0   7   34.48    4.24
  -2   0  -8   24.67    4.26
  -2   0  -8   24.39    3.00
   2   0   8   23.04    4.06
  -2   0  -9    2.11    4.24
  -2   0  -9    0.06    4.14
   2   0   9    0.31    4.12
  -2   0 -10   39.39    3.49
  -2   0 -10   34.23    4.44
   2   0  10   37.75    3.21
  -2   0 -11   98.91    3.92
  -2   0 -11   97.28    3.78
   2   0  11   84.47    3.54
  -2   0 -12   36.44    5.07
  -2   0 -12   33.69    4.70
   2   0  12   32.34    4.67
  -2   0 -13   15.81    5.29
  -2   0 -13   10.71    4.92
   2   0  13   13.24    3.51
  -2   0 -14   43.03    5.80
  -2   0 -14   42.18    5.54
   2   0  14   45.28    5.58
  -2   0 -15   -1.78    4.22
  -2   0 -15    2.37    5.91
   2   0  15    1.22    4.10
  -2  -1   0 3897.16   25.17
   2   1   0 3913.19   24.77
   2   1   0 3950.54   27.87
  -2  -1   0 4078.83   28.54
  -2  -1  -1 3515.96   29.35
   2   1   1 3711.67   30.07
   2   1   1 3672.23   23.87
  -2  -1  -1 3521.16   23.57
  -2  -1  -2    2.13    6.09
   2   1   2    1.67    4.10
  -2  -1  -2    2.43    2.79
   2   1   2    2.27    5.88
   2   1   3  215.03    5.08
  -2  -1  -3  214.28    5.74
  -2  -1  -3  221.97   10.78
   2   1   4   32.98    3.16
  -2  -1  -4   31.51    4.12
  -2  -1  -4   32.40    5.02
  -2  -1  -4   31.57    5.39
  -2  -1  -5   69.97    5.84
  -2  -1  -5   69.22    4.25
   2   1   5   62.65    4.34
  -2  -1  -6   32.61    5.19
  -2  -1  -6   28.36    4.21
   2   1   6   29.36    4.35
  -2  -1  -7    2.51    3.98
  -2  -1  -7    2.31    4.00
   2   1   7    2.52    2.86
  -2  -1  -8   98.10    4.82
  -2  -1  -8   98.87    4.69
   2   1   8   94.64    4.71
  -2  -1  -9   90.48    4.93
  -2  -1  -9   96.45    3.51
   2   1   9   95.95    4.54
  -2  -1 -10   39.38    4.77
  -2  -1 -10   41.44    4.44
   2   1  10   38.74    3.26
  -2  -1 -11  311.86    6.26
  -2  -1 -11  331.15    5.81
   2   1  11  314.13    5.80
  -2  -1 -12   48.84    5.13
  -2  -1 -12   45.54    4.91
   2   1  12   41.99    3.56
  -2  -1 -13   19.73    5.29
  -2  -1 -13   17.32    4.94
   2   1  13   21.89    3.61
  -2  -1 -14   89.60    5.99
  -2  -1 -14   84.44    5.74
   2   1  14   88.04    5.74
  -2  -1 -15    0.45    6.02
  -2  -1 -15    1.14    4.21
   2   1  15    3.12    5.94
  -2  -2   0 1053.45   11.48
   2   2   0 1081.66   18.76
   2   2   0 1071.10   11.49
  -2  -2   0 1053.34   18.51
   2   2   1  152.95    6.33
  -2  -2  -1  161.63    6.63
  -2  -2  -1  156.75    6.33
   2   2   1  156.83    6.00
  -2  -2  -2  565.22    8.87
  -2  -2  -2  609.60   11.18
   2   2   2  598.59   10.60
   2   2   2  574.37    8.94
  -2  -2  -3    1.24    3.92
   2   2   3    1.30    3.54
   2   2   3    0.89    3.94
  -2  -2  -3    1.33    4.36
  -2  -2  -4   11.54    2.86
  -2  -2  -4   11.57    3.77
   2   2   4   10.37    3.89
  -2  -2  -5  143.99    3.92
  -2  -2  -5  140.22    5.31
   2   2   5  133.78    3.90
  -2  -2  -6    8.11    3.93
   2   2   6    5.64    4.05
  -2  -2  -6    6.30    3.81
  -2  -2  -6    7.11    4.88
  -2  -2  -7    2.22    2.76
   2   2   7    1.68    4.11
  -2  -2  -7    3.41    3.87
  -2  -2  -7    1.61    4.00
  -2  -2  -8  316.90    5.62
   2   2   8  317.99    5.61
  -2  -2  -8  302.18    6.16
  -2  -2  -9    0.10    4.60
  -2  -2  -9   -1.87    4.20
   2   2   9    3.26    4.27
  -2  -2 -10  789.53    8.44
  -2  -2 -10  789.30    7.16
   2   2  10  795.88    7.21
  -2  -2 -11  110.08    5.35
  -2  -2 -11  112.99    3.77
   2   2  11  107.38    5.06
  -2  -2 -12   -0.33    5.11
  -2  -2 -12    1.18    3.38
   2   2  12    1.65    4.76
  -2  -2 -13    4.75    5.40
  -2  -2 -13    8.95    5.09
   2   2  13    7.60    3.63
  -2  -2 -14    3.11    4.13
  -2  -2 -14    6.95    3.73
   2   2  14    4.78    3.94
  -2  -2 -14    3.68    5.49
  -2  -2 -15    0.09    5.94
  -2  -2 -15    0.65    5.85
   2   2  15   -0.09    3.99
  -2  -2 -15    0.40    5.78
  -2  -3   0  178.88   10.32
  -2  -3   0  179.05    5.45
   2   3   0  183.83    5.45
   2   3   0  182.75   10.51
  -2  -3  -1   30.76    4.37
   2   3   1   31.16    4.42
  -2  -3  -1   33.86    3.19
   2   3   1   33.83    3.17
   2   3   2  209.53    6.02
  -2  -3  -2  226.51    6.04
   2   3   2  215.50    5.82
  -2  -3  -2  205.81    5.99
  -2  -3  -3  162.88    5.50
   2   3   3  145.26    5.17
   2   3   3  164.02    5.49
  -2  -3  -3  143.99    5.11
  -2  -3  -4  466.93    7.73
   2   3   4  421.00    5.95
   2   3   4  436.59    7.64
  -2  -3  -4  413.70    6.51
  -2  -3  -5  238.78    5.85
   2   3   5  228.06    5.31
  -2  -3  -5  228.65    4.42
  -2  -3  -6 1124.70    8.23
   2   3   6 1079.77    8.03
  -2  -3  -6 1121.86   10.70
  -2  -3  -7  293.76    5.43
   2   3   7  288.44    4.58
  -2  -3  -7  309.79    5.29
  -2  -3  -8  279.00    5.46
   2   3   8  288.73    4.50
  -2  -3  -8  299.19    5.95
  -2  -3  -8  284.72    6.06
  -2  -3  -9   65.56    3.39
   2   3   9   61.97    4.57
  -2  -3  -9   67.10    4.63
  -2  -3  -9   60.81    4.71
  -2  -3 -10    3.06    4.54
   2   3  10   -1.34    4.54
  -2  -3 -10    0.87    4.46
  -2  -3 -10    1.64    4.56
  -2  -3 -11  278.51    6.22
  -2  -3 -11  286.50    4.59
   2   3  11  284.87    4.59
  -2  -3 -11  296.84    5.28
  -2  -3 -12    0.67    5.15
  -2  -3 -12    0.12    4.89
  -2  -3 -12    2.39    4.89
   2   3  12    0.06    4.85
  -2  -3 -13    1.42    3.81
  -2  -3 -13   -0.68    3.70
  -2  -3 -13   -1.11    3.68
   2   3  13    2.37    5.23
  -2  -3 -14    0.20    5.74
  -2  -3 -14    1.45    5.47
   2   3  14    1.74    4.01
  -2  -3 -14    1.77    5.53
  -2  -3 -15    4.26    6.13
  -2  -3 -15    2.94    5.94
   2   3  15    1.67    5.85
  -2  -3 -15    1.73    5.94
   2   4   0    1.65    4.86
  -2  -4   0    1.72    3.68
   2   4   0    1.08    3.66
  -2  -4   0    1.45    5.51
  -2  -4  -1   19.74    3.81
   2   4   1   18.37    3.87
  -2  -4  -1   18.37    4.16
   2   4   1   18.53    5.07
   2   4   2 1277.67   12.34
  -2  -4  -2 1284.85   12.49
  -2  -4  -2 1362.33   11.18
   2   4   2 1359.16   11.14
   2   4   3  474.96    7.25
  -2  -4  -3  524.61    7.39
   2   4   3  532.67    7.44
  -2  -4  -3  509.13    7.39
   2   4   4  732.91    7.92
  -2  -4  -4  806.72    8.77
   2   4   4  751.92    8.58
  -2  -4  -4  762.86    8.08
  -2  -4  -5  659.95    7.96
   2   4   5  657.51    7.24
   2   4   5  659.89    7.99
  -2  -4  -5  606.35    7.03
   2   4   6   42.99    4.26
  -2  -4  -6   47.38    4.07
  -2  -4  -6   48.89    4.21
   2   4   7  253.65    5.26
  -2  -4  -7  281.61    5.70
  -2  -4  -7  270.47    4.48
  -2  -4  -8   30.47    4.25
   2   4   8   27.10    4.37
  -2  -4  -8   31.30    3.18
   2   4   9  179.42    5.09
  -2  -4  -9  184.78    5.37
  -2  -4  -9  185.82    5.09
  -2  -4 -10   50.52    4.80
   2   4  10   56.93    3.53
  -2  -4 -10   56.21    4.76
  -2  -4 -10   54.97    4.90
  -2  -4 -11   31.63    4.86
   2   4  11   32.80    3.47
  -2  -4 -11   35.29    4.81
  -2  -4 -11   32.56    5.02
  -2  -4 -12    0.33    3.72
  -2  -4 -12    0.71    3.42
   2   4  12    0.27    4.89
  -2  -4 -12   -0.44    4.94
  -2  -4 -13    0.68    3.90
  -2  -4 -13    1.81    3.70
   2   4  13    0.72    5.26
  -2  -4 -13    0.24    5.27
  -2  -4 -14    1.98    5.94
  -2  -4 -14    3.31    3.99
   2   4  14   -2.12    4.00
  -2  -4 -14    3.35    5.62
  -2  -4 -15    5.54    6.20
  -2  -4 -15    1.45    6.14
   2   4  15    5.51    6.22
  -2  -4 -15    1.20    6.00
  -2  -5   0    5.82    4.18
   2   5   0    5.61    4.99
   2   5   0    5.41    3.58
  -2  -5   0    6.56    3.75
   2   5   1  105.85    5.37
  -2  -5  -1  110.98    6.09
   2   5   1  120.01    3.64
  -2  -5  -1  111.10    4.39
  -2  -5  -2   51.67    3.09
   2   5   2   55.54    3.96
   2   5   2   49.52    4.50
  -2  -5  -2   49.49    4.43
  -2  -5  -3  859.04    8.29
   2   5   3  846.62    8.22
  -2  -5  -3  773.40    8.70
   2   5   3  764.45    8.61
   2   5   4   18.03    2.97
  -2  -5  -4   17.64    4.12
  -2  -5  -4   20.39    2.84
   2   5   4   20.20    3.94
   2   5   5    4.99    4.06
  -2  -5  -5    3.51    3.88
   2   5   5    3.91    3.93
  -2  -5  -5    3.27    4.08
   2   5   6    1.23    4.09
  -2  -5  -6   -0.41    3.83
  -2  -5  -6    2.02    4.13
   2   5   7   24.89    4.41
  -2  -5  -7   24.90    3.28
  -2  -5  -7   25.77    4.14
  -2  -5  -8   13.18    4.23
   2   5   8   11.50    4.45
  -2  -5  -8   11.91    3.10
   2   5   9  157.89    5.07
  -2  -5  -9  153.83    5.25
  -2  -5  -9  155.15    5.07
  -2  -5 -10   16.73    4.66
   2   5  10   15.68    4.70
  -2  -5 -10   15.90    4.68
  -2  -5 -11   17.70    4.99
   2   5  11   10.49    3.58
  -2  -5 -11   12.70    3.58
  -2  -5 -11   14.22    5.05
  -2  -5 -12   -3.73    5.10
   2   5  12    2.28    3.59
  -2  -5 -12    2.11    5.10
  -2  -5 -12   -0.38    5.34
  -2  -5 -13    0.28    5.34
   2   5  13   -1.07    5.35
  -2  -5 -13   -0.38    5.42
  -2  -5 -13    1.05    5.71
  -2  -5 -14   13.92    5.99
  -2  -5 -14   15.97    5.70
  -2  -5 -14   12.89    5.82
   2   5  14   12.98    4.08
  -2  -6   0  145.51    5.69
  -2  -6   0  158.38    3.84
   2   6   0  159.91    4.77
  -2  -6  -1    3.67    3.79
   2   6   1    2.38    3.78
  -2  -6  -1    3.23    4.25
   2   6   1    2.65    4.12
   2   6   2    2.46    3.99
  -2  -6  -2    2.74    3.85
  -2  -6  -2    3.43    4.10
   2   6   2    2.07    3.73
  -2  -6  -3   20.26    4.03
  -2  -6  -3   20.16    4.19
   2   6   3   20.15    4.23
   2   6   3   19.51    4.07
  -2  -6  -4    2.50    4.12
  -2  -6  -4    3.52    3.86
   2   6   4    1.39    3.99
   2   6   4    1.65    4.09
  -2  -6  -5   20.67    4.14
  -2  -6  -5   17.95    3.17
   2   6   5   19.28    4.21
   2   6   5   19.71    4.41
   2   6   6    6.28    3.12
   2   6   6    5.68    4.15
  -2  -6  -6    6.30    4.03
  -2  -6  -6    6.33    4.39
   2   6   7   17.53    4.44
  -2  -6  -7   20.15    4.27
  -2  -6  -7   19.43    4.61
   2   6   8   31.69    4.42
  -2  -6  -8   34.64    3.28
  -2  -6  -8   30.00    3.36
   2   6   9  143.07    4.06
  -2  -6  -9  153.48    4.11
  -2  -6  -9  151.74    5.29
   2   6  10    2.99    3.57
  -2  -6 -10    3.99    4.67
  -2  -6 -10    3.70    4.94
   2   6  11    5.71    3.66
  -2  -6 -11    5.93    3.58
  -2  -6 -11    5.37    5.05
  -2  -6 -12    2.61    3.73
   2   6  12    3.78    5.59
  -2  -6 -12    7.84    5.14
  -2  -6 -12    4.71    5.41
  -2  -6 -13    2.14    4.17
   2   6  13    4.33    4.19
  -2  -6 -13    5.63    5.58
  -2  -6 -13    4.29    5.86
   2   6  14    3.64    4.44
  -2  -6 -14    6.41    4.43
  -2  -6 -14    6.30    5.99
  -2  -6 -14    1.08    6.26
  -2  -7   0   -0.03    5.24
  -2  -7   0    1.22    2.71
   2   7   0   -1.08    2.72
  -2  -7   0    0.74    4.14
  -2  -7  -1   57.40    4.60
  -2  -7  -1   56.76    4.17
   2   7   1   52.04    4.71
   2   7   1   62.26    3.21
  -2  -7  -2   30.48    4.28
  -2  -7  -2   33.01    4.08
   2   7   2   31.08    4.11
   2   7   2   28.72    4.37
   2   7   3   74.18    3.63
  -2  -7  -3   83.69    4.35
  -2  -7  -3   78.05    4.71
   2   7   3   80.91    3.44
  -2  -7  -4    4.67    4.17
   2   7   4    5.62    4.32
  -2  -7  -4    4.76    4.27
   2   7   4    5.29    4.32
  -2  -7  -5    1.49    4.27
  -2  -7  -5    0.49    3.03
   2   7   5    1.69    3.03
   2   7   5    2.14    4.22
  -2  -7  -6    5.98    4.22
  -2  -7  -6    8.12    3.30
   2   7   6    7.17    4.31
   2   7   6    6.22    3.26
  -2  -7  -7   14.51    4.37
  -2  -7  -7   14.83    4.61
   2   7   7   16.01    3.27
  -2  -7  -8   14.58    4.59
  -2  -7  -8   13.98    4.82
   2   7   8   11.87    4.76
  -2  -7  -9  112.37    5.20
  -2  -7  -9  110.36    4.10
   2   7   9  100.43    5.30
  -2  -7 -10    3.75    3.51
  -2  -7 -10    7.08    5.11
   2   7  10    2.86    3.74
  -2  -7 -11   -0.92    5.17
  -2  -7 -11    4.51    5.22
   2   7  11    2.76    3.89
  -2  -7 -12    3.33    3.87
   2   7  12    4.19    3.96
  -2  -7 -12    1.26    4.04
  -2  -7 -13    0.95    4.28
  -2  -7 -13    2.63    4.12
   2   7  13    3.22    6.10
  -2  -7 -13   -0.05    4.43
  -2  -8   0    6.69    5.27
  -2  -8   0   10.18    4.06
   2   8   0    7.03    4.13
  -2  -8   0    8.16    5.18
  -2  -8  -1   88.79    4.91
   2   8   1   83.08    4.89
  -2  -8  -1   88.08    3.44
   2   8   1   93.76    4.49
   2   8   2   47.29    4.73
  -2  -8  -2   49.15    4.72
  -2  -8  -2   54.46    4.51
   2   8   2   55.05    3.17
  -2  -8  -3   24.90    4.54
  -2  -8  -3   29.17    4.34
   2   8   3   28.22    3.10
   2   8   3   27.25    3.41
   2   8   4   38.38    4.75
  -2  -8  -4   40.76    4.45
   2   8   4   42.46    4.55
  -2  -8  -4   41.88    4.78
   2   8   5  379.52    6.29
  -2  -8  -5  385.71    5.95
  -2  -8  -5  384.45    6.30
   2   8   5  388.45    6.01
   2   8   6    1.47    3.11
   2   8   6    0.64    4.65
  -2  -8  -6    0.36    4.43
  -2  -8  -6    2.31    4.67
  -2  -8  -7   37.14    4.91
   2   8   7   39.41    4.71
  -2  -8  -7   40.55    3.47
   2   8   7   38.77    3.54
  -2  -8  -8    2.12    4.97
  -2  -8  -8    2.50    3.31
   2   8   8    1.68    4.89
  -2  -8  -9    0.64    4.88
   2   8   9    2.31    3.60
  -2  -8  -9    1.36    3.63
  -2  -8 -10    2.17    3.59
   2   8  10    1.43    3.85
  -2  -8 -10    1.22    5.28
  -2  -8 -11    1.40    5.38
   2   8  11    2.51    5.70
  -2  -8 -11    1.49    4.06
  -2  -8 -12    0.72    4.12
   2   8  12    1.13    5.91
  -2  -8 -12    1.74    6.04
  -2  -9   0    2.76    4.70
   2   9   0    1.60    2.96
  -2  -9   0    1.43    4.12
  -2  -9   0    0.92    4.47
  -2  -9  -1   11.06    4.51
  -2  -9  -1   13.98    4.23
   2   9   1   14.63    4.25
  -2  -9  -2   26.12    4.80
   2   9   2   23.07    3.46
  -2  -9  -2   30.76    3.28
   2   9   2   29.50    3.05
  -2  -9  -3    2.95    4.68
   2   9   3    3.60    3.34
  -2  -9  -3    3.15    4.40
   2   9   3    3.71    3.16
  -2  -9  -4  401.80    5.11
  -2  -9  -4  363.40    5.49
   2   9   4  403.41    5.13
   2   9   4  374.94    6.68
   2   9   5   86.35    3.98
   2   9   5   93.89    3.70
  -2  -9  -5   85.79    5.27
  -2  -9  -5   90.42    3.72
   2   9   6   -0.89    3.27
   2   9   6   -1.06    5.01
  -2  -9  -6   -0.44    4.93
  -2  -9  -6    1.37    4.52
  -2  -9  -7    3.08    3.37
   2   9   7    3.55    5.11
  -2  -9  -7    3.03    4.99
   2   9   7    5.36    3.29
   2   9   8    8.91    5.28
  -2  -9  -8    9.64    3.46
  -2  -9  -8   10.89    3.75
  -2  -9  -9    0.69    5.04
   2   9   9    0.86    3.93
  -2  -9  -9    1.58    5.52
  -2  -9 -10    1.46    5.36
   2   9  10    2.97    4.02
  -2  -9 -10    0.91    4.08
   2   9  11    6.44    5.91
  -2  -9 -11    7.55    5.70
  -2  -9 -11   13.60    6.07
   2   9  12    1.96    4.46
  -2  -9 -12    1.90    4.42
  -2 -10   0   41.32    5.07
  -2 -10   0   46.81    3.39
   2  10   0   44.12    3.58
  -2 -10   0   46.62    4.91
  -2 -10  -1   66.13    5.28
  -2 -10  -1   67.80    4.87
   2  10   1   68.61    4.66
  -2 -10  -1   72.30    5.22
  -2 -10  -2   12.32    4.70
  -2 -10  -2   11.59    5.04
   2  10   2   12.84    3.43
   2  10   2   11.88    3.62
  -2 -10  -3    2.17    4.56
  -2 -10  -3    4.03    4.91
   2  10   3    2.28    3.24
   2  10   3    1.01    4.98
   2  10   4   83.84    4.13
  -2 -10  -4   89.08    4.91
  -2 -10  -4   88.98    5.47
   2  10   4   89.52    5.16
  -2 -10  -5  109.62    3.93
   2  10   5  113.86    4.04
  -2 -10  -5  105.69    5.54
   2  10   5  101.15    5.68
  -2 -10  -6   14.94    4.95
   2  10   6   17.89    5.00
  -2 -10  -6   13.32    5.21
   2  10   6   12.62    3.71
   2  10   7    2.08    3.84
   2  10   7    0.26    3.56
  -2 -10  -7    1.60    5.01
  -2 -10  -7   -0.48    5.29
   2  10   8    3.26    4.02
  -2 -10  -8    4.85    3.74
  -2 -10  -8    4.19    3.93
   2  10   9    1.23    4.09
  -2 -10  -9    0.67    5.41
  -2 -10  -9   -0.50    5.87
   2  10  10    5.70    4.41
  -2 -10 -10    5.97    5.56
  -2 -10 -10    3.26    5.97
  -2 -11   0   39.29    5.32
  -2 -11   0   36.13    5.33
  -2 -11   0   41.54    3.61
   2  11   0   45.34    5.04
  -2 -11  -1   11.36    5.18
  -2 -11  -1   11.15    3.66
   2  11   1   10.86    3.48
  -2 -11  -1   12.22    5.02
  -2 -11  -2    1.28    5.18
  -2 -11  -2    2.92    3.64
   2  11   2    1.13    5.07
   2  11   3    5.53    5.10
   2  11   3    3.77    5.34
  -2 -11  -3    2.37    3.72
  -2 -11  -3    4.95    4.89
  -2 -11  -4    2.25    3.51
  -2 -11  -4    0.81    5.30
   2  11   4   -0.57    5.44
   2  11   4   -0.47    5.03
   2  11   5   25.60    5.64
  -2 -11  -5   31.42    5.12
   2  11   5   31.37    5.18
  -2 -11  -5   32.58    5.60
  -2 -11  -6   18.14    5.21
   2  11   6   17.36    5.81
  -2 -11  -6   16.89    5.56
   2  11   6   15.06    5.32
   2  11   7    0.84    5.79
  -2 -11  -7    4.80    4.00
  -2 -11  -7    7.59    5.45
   2  11   7    5.80    5.47
  -2 -11  -8    4.75    6.09
   2  11   8    1.41    4.32
  -2 -11  -8   -2.03    5.67
   2  11   9    9.77    4.44
  -2 -11  -9    9.30    5.96
  -2 -11  -9   10.43    4.41
  -2 -12   0    0.92    5.56
  -2 -12   0   -0.07    3.77
   2  12   0    4.13    5.25
  -2 -12   0    0.27    5.29
  -2 -12  -1   -1.69    6.63
  -2 -12  -1    1.44    5.27
   2  12   1   -0.41    5.38
  -2 -12  -1    0.72    5.35
  -2 -12  -2    1.31    5.54
  -2 -12  -2   -0.11    3.74
   2  12   2   -0.60    5.32
  -2 -12  -2    2.52    5.37
  -2 -12  -3    6.81    5.42
  -2 -12  -3    6.83    5.53
   2  12   3    8.29    3.74
  -2 -12  -4    0.88    5.43
   2  12   4   -1.26    5.43
   2  12   4    1.63    4.14
  -2 -12  -4    0.16    5.65
  -2 -12  -5    4.86    5.58
  -2 -12  -5    4.71    5.91
   2  12   5    5.22    6.03
   2  12   5    2.21    5.60
   2  12   6    1.71    4.31
   2  12   6   -0.07    3.87
  -2 -12  -6    0.46    5.46
  -2 -12  -6    0.47    5.96
   2  12   7    8.92    4.56
  -2 -12  -7   11.99    4.21
   2  12   7   10.25    5.91
  -2 -12  -7    6.34    4.38
  -2 -13   0    6.14    6.08
  -2 -13   0    4.64    4.08
   2  13   0    6.34    4.01
  -2 -13   0    4.16    5.86
  -2 -13  -1    1.65    4.07
  -2 -13  -1    0.72    6.05
  -2 -13  -1    0.60    5.80
   2  13   1   -1.47    5.72
  -2 -13  -2    2.83    5.97
  -2 -13  -2    2.79    5.95
   2  13   2    6.06    5.86
  -2 -13  -2    5.64    5.96
  -2 -13  -3    3.99    5.80
  -2 -13  -3    2.50    6.08
   2  13   3    4.20    5.98
  -2 -13  -3    1.14    6.12
  -2 -13  -4    1.48    5.87
  -2 -13  -4    2.15    6.23
   2  13   4    2.05    4.21
  -2 -13  -5    2.12    6.30
   2  13   5   -2.39    6.38
  -2 -13  -5    0.85    4.19
   2  13   5   -0.56    5.97
   3 -12   1    4.33    4.22
   3 -12   1    3.71    4.27
  -3  12  -1    3.09    5.93
   3 -12   1    6.24    4.18
   3 -12   2    1.11    6.17
   3 -12   2    1.42    5.94
   3 -12   2    2.11    4.25
  -3  12  -2    2.34    4.08
  -3  12  -3   13.17    4.35
   3 -12   3   17.81    6.04
   3 -12   3   17.22    6.27
   3 -12   3   19.70    4.57
   3 -12   4   11.48    6.17
   3 -12   4   14.13    6.40
   3 -12   4   15.92    6.47
  -3  12  -4   12.64    4.35
   3 -11   1   -0.48    3.99
   3 -11   1    2.01    5.41
  -3  11  -1    1.02    3.75
   3 -11   1   -1.13    5.63
   3 -11   2   -0.91    5.39
   3 -11   2   -1.15    5.59
  -3  11  -2    1.79    5.43
   3 -11   2    0.63    5.64
   3 -11   3   43.74    5.69
   3 -11   3   44.67    5.89
   3 -11   3   40.19    6.00
  -3  11  -3   46.79    5.71
   3 -11   4    8.28    5.80
   3 -11   4    2.88    4.22
   3 -11   4    5.44    4.08
  -3  11  -4    5.47    4.01
   3 -11   5    0.66    4.08
   3 -11   5    5.72    5.87
  -3  11  -5    3.24    4.00
   3 -11   5    0.40    5.82
   3 -11   6   14.66    6.32
  -3  11  -6   21.65    5.93
   3 -11   6   20.13    6.05
   3 -11   6   19.66    6.11
   3 -11   7    5.78    6.33
   3 -11   7    4.57    6.21
   3 -11   7    2.76    4.43
  -3  11  -7    3.03    6.00
   3 -10   1   -1.56    5.28
   3 -10   1   -0.50    3.57
  -3  10  -1    3.92    5.03
   3 -10   1   -0.27    3.77
   3 -10   2    4.02    5.06
  -3  10  -2    5.36    5.02
   3 -10   2    5.21    5.33
   3 -10   2    3.63    3.87
   3 -10   3   -0.97    3.68
   3 -10   3    0.75    3.56
  -3  10  -3    1.21    3.75
   3 -10   3    2.92    5.14
   3 -10   4   46.81    5.68
  -3  10  -4   40.62    5.33
   3 -10   4   37.40    3.95
   3 -10   4   45.84    4.13
   3 -10   5   -0.20    5.44
   3 -10   5    2.21    5.37
   3 -10   5   -0.39    3.73
  -3  10  -5   -0.61    3.77
   3 -10   6    1.29    3.81
   3 -10   6    2.66    4.03
  -3  10  -6    2.01    3.80
   3 -10   6    3.99    5.68
   3 -10   7   19.52    4.14
   3 -10   7   23.99    4.13
  -3  10  -7   21.51    4.01
   3 -10   7   22.11    4.23
   3 -10   8   -0.30    4.23
   3 -10   8    1.90    5.88
  -3  10  -8    1.32    5.79
   3 -10   9    6.37    4.39
   3 -10   9    3.79    6.05
  -3  10  -9    8.71    6.09
  -3  10  -9    7.43    6.14
  -3   9  -1    1.07    4.65
   3  -9   1    4.50    3.33
   3  -9   1    0.69    4.85
   3  -9   1    3.39    4.86
   3  -9   2   59.52    3.59
   3  -9   2   52.88    3.79
  -3   9  -2   55.59    4.78
   3  -9   2   57.07    5.17
   3  -9   3    0.14    5.04
   3  -9   3    1.22    5.03
   3  -9   3    2.21    4.73
  -3   9  -3    4.31    4.69
   3  -9   4    7.24    5.07
   3  -9   4    9.09    4.85
   3  -9   4    9.49    5.07
  -3   9  -4   10.86    4.80
   3  -9   5    4.06    3.59
   3  -9   5    4.67    5.18
   3  -9   5    1.93    3.60
  -3   9  -5    3.09    3.46
  -3   9  -6    1.42    5.11
   3  -9   6    0.97    4.93
   3  -9   6    3.91    3.72
   3  -9   6    1.45    3.67
   3  -9   7    3.15    3.79
   3  -9   7    2.25    5.34
  -3   9  -7    0.94    5.24
  -3   9  -7    0.62    5.28
   3  -9   8   10.35    5.46
   3  -9   8   10.42    5.57
  -3   9  -8   13.94    5.37
  -3   9  -8   12.78    5.54
   3  -9   9    0.96    4.03
   3  -9   9   -1.07    4.07
  -3   9  -9   -0.39    3.93
  -3   9  -9   -1.13    4.02
   3  -9  10    2.11    5.95
   3  -9  10   -4.07    4.11
  -3   9 -10    0.01    5.88
  -3   9 -10    1.28    5.99
   3  -8   1    1.24    4.42
   3  -8   1    0.13    4.61
  -3   8  -1   -0.93    4.55
   3  -8   1    0.39    4.62
   3  -8   2    8.19    4.80
  -3   8  -2    9.94    4.42
   3  -8   2    8.55    4.51
   3  -8   2   10.94    4.49
   3  -8   3   29.37    4.83
  -3   8  -3   30.94    4.77
   3  -8   3   25.17    3.38
   3  -8   3   27.26    3.58
   3  -8   4   17.54    4.76
   3  -8   4   14.67    4.62
   3  -8   4   16.54    4.66
  -3   8  -4   13.45    3.45
   3  -8   5  119.51    5.25
   3  -8   5  121.77    5.18
  -3   8  -5  119.07    3.99
   3  -8   6   20.59    4.84
  -3   8  -6   25.20    4.79
   3  -8   6   25.60    4.97
  -3   8  -6   28.34    4.98
  -3   8  -7    1.20    4.91
   3  -8   7    3.97    5.02
   3  -8   7    3.69    3.45
  -3   8  -7    1.40    3.68
   3  -8   8   25.77    5.16
   3  -8   8   23.27    3.75
  -3   8  -8   23.83    5.31
  -3   8  -8   25.51    3.73
   3  -8   9    8.43    5.38
   3  -8   9    9.20    3.82
  -3   8  -9    8.73    5.32
  -3   8  -9    9.90    5.23
   3  -8  10    4.02    3.97
   3  -8  10    5.82    3.97
  -3   8 -10    6.00    5.63
  -3   8 -10    7.09    3.97
   3  -8  11    0.76    5.84
   3  -8  11    0.29    5.80
  -3   8 -11    2.18    5.83
  -3   8 -11    0.99    4.09
   3  -8  12    5.31    6.12
  -3   8 -12    3.99    6.31
   3  -7   1    1.16    4.24
  -3   7  -1    0.90    4.33
   3  -7   1   -1.57    4.35
   3  -7   1    0.08    4.33
   3  -7   2    1.06    2.99
  -3   7  -2    2.62    4.36
   3  -7   2    3.16    4.32
   3  -7   2    0.18    4.40
   3  -7   3  141.57    4.90
   3  -7   3  125.27    3.78
   3  -7   3  136.73    4.88
  -3   7  -3  137.63    4.94
   3  -7   4  104.10    4.85
   3  -7   4  103.31    3.65
  -3   7  -4  105.59    4.77
   3  -7   5    5.82    4.58
  -3   7  -5    5.60    3.29
   3  -7   5    5.67    3.22
  -3   7  -5    8.82    4.52
   3  -7   6  226.79    5.68
   3  -7   6  217.44    5.57
  -3   7  -6  229.24    5.70
  -3   7  -6  227.70    5.52
   3  -7   7    2.69    4.76
   3  -7   7    1.34    4.74
  -3   7  -7    1.62    4.71
  -3   7  -7    2.19    3.35
   3  -7   8   27.38    5.10
  -3   7  -8   27.86    5.04
  -3   7  -8   29.35    3.53
   3  -7   8   26.32    4.98
   3  -7   9    9.25    5.05
   3  -7   9    6.99    5.05
  -3   7  -9   10.34    4.98
  -3   7  -9    6.67    3.84
   3  -7  10    1.54    5.27
   3  -7  10    5.53    5.27
  -3   7 -10    4.36    5.26
  -3   7 -10    3.80    3.86
   3  -7  11   17.97    4.08
   3  -7  11   21.52    4.02
  -3   7 -11   20.10    3.98
  -3   7 -11   24.34    5.63
   3  -7  12    0.71    5.83
   3  -7  12   -1.24    5.84
  -3   7 -12    3.02    5.71
  -3   7 -12    2.82    5.91
   3  -6   1   15.91    4.28
   3  -6   1   21.62    2.97
  -3   6  -1   19.97    3.04
   3  -6   1   21.32    3.07
   3  -6   2    3.22    4.17
   3  -6   2    0.74    2.98
  -3   6  -2    3.46    4.16
   3  -6   2   -1.14    4.22
   3  -6   3   39.40    4.42
   3  -6   3   42.59    4.37
   3  -6   3   39.18    3.25
  -3   6  -3   40.21    4.33
   3  -6   4  178.00    4.10
   3  -6   4  176.25    3.99
  -3   6  -4  203.27    5.14
  -3   6  -4  175.44    5.01
   3  -6   5   62.84    4.74
   3  -6   5   68.85    4.54
  -3   6  -5   67.98    4.74
  -3   6  -5   69.51    4.54
   3  -6   6   41.04    4.69
   3  -6   6   35.73    4.53
  -3   6  -6   38.12    3.42
  -3   6  -6   37.73    4.39
   3  -6   7   82.16    4.92
   3  -6   7   81.21    3.54
  -3   6  -7   92.28    4.96
  -3   6  -7   82.60    3.61
   3  -6   8    1.70    3.34
   3  -6   8    0.41    4.71
  -3   6  -8   -1.03    4.64
  -3   6  -8    0.38    4.61
   3  -6   9   48.79    5.13
   3  -6   9   42.77    4.97
  -3   6  -9   46.01    3.56
  -3   6  -9   43.81    5.08
   3  -6  10    2.88    5.09
   3  -6  10   -0.32    5.11
  -3   6 -10    1.55    5.05
  -3   6 -10    2.52    5.13
   3  -6  11   15.95    5.43
   3  -6  11   17.88    3.94
  -3   6 -11   22.35    5.39
  -3   6 -11   19.51    3.92
   3  -6  12   23.25    5.58
   3  -6  12   21.15    5.79
  -3   6 -12   24.93    5.72
  -3   6 -12   24.13    5.65
   3  -6  13    4.97    5.93
   3  -6  13   -0.59    6.03
  -3   6 -13   -1.28    6.07
  -3   6 -13    1.06    4.26
   3  -5   1  147.93    3.79
   3  -5   1  132.66    4.85
  -3   5  -1  143.00    4.61
   3  -5   1  152.73    3.98
   3  -5   2    7.87    4.08
  -3   5  -2   10.02    2.90
   3  -5   2    9.66    3.03
   3  -5   2    8.24    4.18
   3  -5   3  462.13    6.53
  -3   5  -3  456.62    6.51
   3  -5   3  432.06    5.18
  -3   5  -3  466.29    6.20
   3  -5   4  367.53    6.11
   3  -5   4  360.46    5.69
  -3   5  -4  368.03    5.28
  -3   5  -4  384.06    5.78
   3  -5   5  124.22    3.91
   3  -5   5  122.04    3.68
  -3   5  -5  129.97    4.87
  -3   5  -5  129.35    4.62
   3  -5   6   -0.36    4.17
   3  -5   6   -1.37    4.12
  -3   5  -6    0.64    2.88
  -3   5  -6   -0.47    2.90
   3  -5   7   20.95    3.24
   3  -5   7   22.52    4.34
  -3   5  -7   21.71    4.28
  -3   5  -7   18.32    4.46
   3  -5   8   16.87    4.66
   3  -5   8   18.17    3.12
  -3   5  -8   18.78    4.64
  -3   5  -8   16.91    4.46
  -3   5  -9    2.32    4.69
   3  -5   9    1.74    4.70
   3  -5   9    2.93    3.21
  -3   5  -9    3.02    4.65
   3  -5  10   25.15    3.61
   3  -5  10   24.06    4.96
  -3   5 -10   25.87    5.05
  -3   5 -10   24.53    4.93
  -3   5 -11   14.51    5.09
   3  -5  11   14.87    5.06
   3  -5  11   15.56    5.18
  -3   5 -11   14.29    3.80
   3  -5  12   -1.18    5.40
   3  -5  12    1.42    5.49
  -3   5 -12    1.70    5.47
  -3   5 -12    2.25    5.39
   3  -5  13    8.35    5.81
   3  -5  13    4.97    5.87
  -3   5 -13    7.46    5.77
  -3   5 -13    8.92    5.80
  -3   5 -14    1.62    6.08
  -3   5 -14    1.66    4.36
   3  -5  14    2.90    6.25
   3  -5  14    0.17    6.26
   3  -4   1  160.31    3.97
   3  -4   1  175.43    4.96
   3  -4   1  184.40    5.04
  -3   4  -1  180.76    4.93
   3  -4   2    1.19    2.95
  -3   4  -2    0.09    3.84
   3  -4   2   -1.12    3.82
   3  -4   3    1.64    3.88
   3  -4   3    0.45    4.04
  -3   4  -3    1.15    2.81
  -3   4  -3    0.61    4.05
   3  -4   4  736.18    7.89
   3  -4   4  704.96    6.24
  -3   4  -4  737.69    7.34
  -3   4  -4  728.45    6.88
  -3   4  -5  315.35    5.87
   3  -4   5  323.94    6.02
   3  -4   5  307.09    4.64
  -3   4  -5  322.34    4.64
   3  -4   6   24.47    4.21
   3  -4   6   24.57    4.35
  -3   4  -6   24.87    4.26
  -3   4  -6   26.40    4.33
   3  -4   7    9.06    4.31
   3  -4   7    9.70    4.20
  -3   4  -7    9.08    4.22
  -3   4  -7    8.89    4.19
   3  -4   8   38.06    3.45
   3  -4   8   36.56    3.20
  -3   4  -8   42.42    4.71
  -3   4  -8   42.21    4.38
   3  -4   9    1.83    4.50
   3  -4   9   -1.29    3.09
  -3   4  -9    0.69    4.53
  -3   4  -9    0.99    3.07
   3  -4  10   21.05    4.94
   3  -4  10   24.49    4.80
  -3   4 -10   23.08    4.87
  -3   4 -10   22.02    3.33
   3  -4  11   14.67    5.13
   3  -4  11   17.39    3.60
  -3   4 -11   19.67    5.13
  -3   4 -11   19.71    5.10
   3  -4  12    1.46    5.22
   3  -4  12   -0.93    3.79
  -3   4 -12   -2.00    5.17
  -3   4 -12    2.90    5.13
  -3   4 -13   70.91    6.03
  -3   4 -13   65.45    4.24
   3  -4  13   70.31    4.25
   3  -4  13   67.81    6.10
  -3   4 -14    0.22    5.97
  -3   4 -14    1.62    6.00
   3  -4  14    0.44    5.94
   3  -4  14    2.59    6.11
   3  -3   1    9.19    2.56
  -3   3  -1    9.57    2.72
   3  -3   1   12.41    2.92
   3  -3   1    8.31    4.11
   3  -3   2   72.53    4.36
   3  -3   2   80.11    4.45
  -3   3  -2   73.79    4.35
  -3   3  -2   75.23    3.42
   3  -3   3  801.60    8.82
   3  -3   3  811.93    7.48
  -3   3  -3  839.44    9.08
  -3   3  -3  851.52    7.65
   3  -3   4  381.11    6.73
   3  -3   4  396.43    5.86
  -3   3  -4  393.73    6.69
  -3   3  -4  384.28    5.80
   3  -3   5    4.33    4.84
   3  -3   5    4.93    4.06
  -3   3  -5    4.12    3.90
  -3   3  -5    3.61    2.89
  -3   3  -6    8.76    4.05
   3  -3   6    8.45    4.26
   3  -3   6    8.31    3.00
  -3   3  -6    9.78    4.09
   3  -3   7   90.16    5.65
   3  -3   7   88.16    3.39
  -3   3  -7   86.50    4.84
  -3   3  -7   92.66    4.52
   3  -3   8   -0.30    4.19
   3  -3   8    1.31    4.26
  -3   3  -8    1.02    4.16
  -3   3  -8   -0.32    4.25
   3  -3   9   37.82    4.60
   3  -3   9   37.68    4.53
  -3   3  -9   40.58    4.82
  -3   3  -9   40.75    4.53
   3  -3  10   13.00    4.99
   3  -3  10   15.25    3.28
  -3   3 -10   20.16    4.64
  -3   3 -10   13.64    4.88
   3  -3  11   44.76    5.23
   3  -3  11   43.46    3.55
  -3   3 -11   46.12    5.19
  -3   3 -11   53.86    4.97
  -3   3 -12   58.44    5.36
  -3   3 -12   51.31    5.35
   3  -3  12   55.68    4.03
   3  -3  12   58.05    3.91
  -3   3 -13    2.72    5.41
  -3   3 -13    3.32    5.38
   3  -3  13    5.49    5.23
   3  -3  13    1.77    5.38
  -3   3 -14    4.96    4.15
  -3   3 -14    5.66    4.19
   3  -3  14    1.71    5.80
  -3   3 -15    4.26    4.57
  -3   3 -15    5.53    4.43
   3  -3  15    2.38    6.28
   3  -2   1  190.24    5.56
   3  -2   1  193.57    5.07
   3  -2   2  111.78    5.01
   3  -2   2  105.08    3.70
  -3   2  -2  117.58    4.68
  -3   2  -2  115.55    5.04
   3  -2   3   40.55    4.33
   3  -2   3   42.26    4.24
  -3   2  -3   44.05    5.14
  -3   2  -3   41.84    4.22
   3  -2   4  149.97    5.55
   3  -2   4  140.65    3.81
  -3   2  -4  151.42    4.89
  -3   2  -4  145.81    5.42
   3  -2   5    1.62    4.08
  -3   2  -5    1.60    3.96
   3  -2   5    1.56    4.03
  -3   2  -5    0.89    4.03
   3  -2   6  101.90    5.29
   3  -2   6  100.52    3.54
  -3   2  -6  100.36    5.12
  -3   2  -6  103.70    3.58
   3  -2   7   77.73    4.80
   3  -2   7   74.75    4.62
  -3   2  -7   80.93    4.90
  -3   2  -7   76.37    4.52
   3  -2   8   -0.77    4.12
   3  -2   8   -0.80    2.95
  -3   2  -8    0.20    4.13
  -3   2  -8    0.69    4.23
   3  -2   9   52.67    4.71
   3  -2   9   52.25    4.44
  -3   2  -9   57.55    4.79
  -3   2  -9   55.84    3.33
   3  -2  10   37.93    3.38
  -3   2 -10   42.65    4.79
  -3   2 -10   41.56    4.69
   3  -2  10   40.12    4.83
  -3   2 -11   -1.51    4.86
   3  -2  11    0.79    4.85
   3  -2  11   -2.18    4.62
  -3   2 -11    2.81    4.62
  -3   2 -12   54.14    5.41
  -3   2 -12   52.38    3.72
   3  -2  12   51.19    5.49
   3  -2  12   58.46    5.06
  -3   2 -13    3.14    5.26
  -3   2 -13    2.55    5.40
   3  -2  13    1.48    3.70
  -3   2 -14    5.19    5.64
  -3   2 -14    3.21    5.61
   3  -2  14    2.64    3.93
  -3   2 -15    1.01    6.25
  -3   2 -15    1.23    4.32
   3  -2  15    0.27    6.04
   3  -1   1  833.61    8.26
   3  -1   1  854.06   10.30
  -3   1  -1  856.91    8.47
   3  -1   2  549.07    9.22
   3  -1   2  522.32    6.25
  -3   1  -2  534.81    6.87
   3  -1   3  124.35    4.65
   3  -1   3  138.18    6.56
  -3   1  -3  131.20    4.72
  -3   1  -3  136.00    5.84
   3  -1   4  202.63    7.46
   3  -1   4  196.06    4.28
  -3   1  -4  197.27    4.30
  -3   1  -4  207.03    7.32
   3  -1   5    4.19    3.87
   3  -1   5    3.80    3.99
  -3   1  -5    3.06    4.59
  -3   1  -5    4.72    4.04
   3  -1   6  154.77    6.64
   3  -1   6  148.83    4.76
  -3   1  -6  159.99    5.94
  -3   1  -6  157.51    3.86
   3  -1   7   90.40    5.28
   3  -1   7   92.86    3.44
  -3   1  -7   93.10    5.22
  -3   1  -7   97.85    3.53
   3  -1   8    0.46    2.90
  -3   1  -8    0.91    5.21
  -3   1  -8   -0.49    4.05
   3  -1   8   -0.11    4.25
   3  -1   9    8.27    3.11
  -3   1  -9    8.45    5.21
  -3   1  -9   11.20    3.10
   3  -1   9    7.86    4.39
  -3   1 -10    4.93    4.49
  -3   1 -10    7.20    3.14
   3  -1  10    4.78    3.07
  -3   1 -11   29.02    5.03
  -3   1 -11   31.85    4.68
   3  -1  11   28.29    4.78
  -3   1 -12    0.71    5.06
  -3   1 -12    2.61    4.83
   3  -1  12    1.81    3.46
  -3   1 -13   12.39    5.33
  -3   1 -13   11.03    5.14
   3  -1  13   10.94    5.16
   3  -1  14    2.16    5.47
  -3   1 -14    1.42    5.61
  -3   1 -14   -2.66    5.46
  -3   1 -15   20.91    6.12
  -3   1 -15   18.50    4.38
   3  -1  15   18.51    6.08
   3   0   0   59.49    4.31
   3   0   0   51.56    4.43
   3   0   0   53.75    4.58
   3   0   1  270.34    5.85
  -3   0  -1  261.43    5.87
   3   0   1  251.45    6.98
   3   0   2  186.20    4.51
   3   0   2  202.69    7.73
  -3   0  -2  192.44    5.27
   3   0   2  188.01    7.79
   3   0   3   16.07    7.57
   3   0   3   14.45    2.93
  -3   0  -3   16.12    3.84
   3   0   3   15.38    7.70
   3   0   4    8.00    2.83
  -3   0  -4    8.07    3.86
   3   0   5  191.61    5.04
  -3   0  -5  211.04    4.25
  -3   0  -5  211.29    9.18
   3   0   6  312.90    5.51
  -3   0  -6  328.06    8.67
  -3   0  -6  321.33    4.73
   3   0   7    3.45    4.04
  -3   0  -7    1.83    5.21
  -3   0  -7    1.88    3.90
   3   0   8    7.71    4.17
  -3   0  -8    9.36    4.32
  -3   0  -8    8.93    4.23
  -3   0  -9    1.04    4.23
  -3   0  -9    2.28    4.28
   3   0   9    1.96    4.24
  -3   0 -10    9.26    4.60
  -3   0 -10    8.34    3.14
   3   0  10    9.12    3.13
  -3   0 -11   56.86    5.13
  -3   0 -11   57.30    4.84
   3   0  11   57.96    3.56
  -3   0 -12    2.89    4.96
  -3   0 -12    1.13    4.73
   3   0  12    1.93    3.46
  -3   0 -13   10.08    5.28
  -3   0 -13   10.22    3.67
   3   0  13   10.92    3.63
  -3   0 -14    0.28    5.57
  -3   0 -14   -0.85    5.25
   3   0  14   -0.91    5.30
  -3   0 -15    8.42    6.11
  -3   0 -15   11.66    5.87
   3   0  15   14.37    5.83
   3   1   0 2265.31   16.58
   3   1   0 2293.24   16.73
  -3  -1   0 2155.43   16.23
   3   1   1  260.87    7.01
   3   1   1  262.10    6.27
  -3  -1  -1  273.35    6.35
   3   1   2  340.80   10.23
   3   1   2  319.02    6.36
  -3  -1  -2  329.59    5.81
   3   1   3    2.26    3.69
  -3  -1  -3    2.71    3.73
   3   1   4  326.70    5.84
  -3  -1  -4  351.05    5.34
   3   1   5   19.32    3.91
  -3  -1  -5   19.58    7.06
  -3  -1  -5   20.46    3.92
  -3  -1  -5   18.70    6.80
   3   1   6    2.66    2.82
  -3  -1  -6    2.36    4.75
  -3  -1  -6    2.47    5.19
  -3  -1  -6    2.81    2.74
  -3  -1  -7  177.43    6.95
  -3  -1  -7  181.45    3.95
   3   1   7  173.56    3.91
  -3  -1  -8   -0.27    4.26
  -3  -1  -8    1.19    2.95
   3   1   8    0.40    4.25
  -3  -1  -9    4.72    5.21
  -3  -1  -9    3.38    3.05
   3   1   9    4.17    3.05
  -3  -1 -10  148.60    5.55
  -3  -1 -10  149.55    3.93
   3   1  10  145.98    3.90
  -3  -1 -11   41.54    4.81
  -3  -1 -11   40.64    3.50
   3   1  11   40.07    4.74
  -3  -1 -12  547.30    7.84
  -3  -1 -12  529.75    6.63
   3   1  12  544.59    6.74
  -3  -1 -13   23.31    5.38
  -3  -1 -13   23.71    3.76
   3   1  13   21.71    3.64
  -3  -1 -14    8.65    5.70
  -3  -1 -14    6.68    5.39
   3   1  14   10.10    5.30
  -3  -1 -15    2.49    5.97
  -3  -1 -15    0.47    5.77
   3   1  15    0.26    4.09
  -3  -2   0  424.14    7.40
   3   2   0  439.65    7.47
   3   2   0  433.97    8.80
  -3  -2   0  435.60    9.32
  -3  -2  -1    1.46    3.76
   3   2   1    0.55    3.86
   3   2   1    1.26    3.96
  -3  -2  -1    1.40    3.86
  -3  -2  -2    3.64    4.78
   3   2   2    3.57    3.94
   3   2   2    4.36    4.74
  -3  -2  -2    3.98    3.99
   3   2   3    1.59    2.61
  -3  -2  -3    1.42    4.70
  -3  -2  -3    2.36    3.88
   3   2   3    1.76    5.31
   3   2   4   41.09    3.02
  -3  -2  -4   40.94    3.03
  -3  -2  -4   44.07    6.32
  -3  -2  -5  413.77   10.02
  -3  -2  -5  376.55    5.92
   3   2   5  383.21    5.35
  -3  -2  -6  212.85    4.22
  -3  -2  -6  216.38    7.25
   3   2   6  207.62    5.04
  -3  -2  -6  206.93    7.36
  -3  -2  -7    2.89    5.12
  -3  -2  -7    3.31    2.87
  -3  -2  -7    4.20    4.98
   3   2   7    3.05    4.09
  -3  -2  -8   12.56    5.31
  -3  -2  -8   16.81    4.19
  -3  -2  -8   13.63    5.14
   3   2   8   13.12    4.14
  -3  -2  -9  348.67    6.90
  -3  -2  -9  353.81    4.78
   3   2   9  350.86    5.64
  -3  -2  -9  374.19    6.98
  -3  -2 -10   13.75    4.67
  -3  -2 -10   14.01    4.43
   3   2  10   11.47    4.36
  -3  -2 -10   15.59    4.52
  -3  -2 -11    1.64    4.82
  -3  -2 -11    1.57    4.62
   3   2  11    1.18    4.57
  -3  -2 -11    2.04    4.67
  -3  -2 -12    4.23    5.09
  -3  -2 -12    2.84    4.87
   3   2  12    2.93    3.47
  -3  -2 -12    4.56    4.88
  -3  -2 -13    5.77    5.28
  -3  -2 -13    5.96    5.12
   3   2  13    5.34    3.61
  -3  -2 -13    3.31    5.19
  -3  -2 -14    3.33    5.79
  -3  -2 -14    1.84    5.41
   3   2  14    2.90    5.44
  -3  -2 -14    1.49    5.58
  -3  -2 -15    3.90    6.06
  -3  -2 -15    4.98    5.77
   3   2  15    1.99    5.89
  -3  -2 -15    1.87    5.88
   3   3   0   68.54    6.10
  -3  -3   0   62.24    4.37
   3   3   0   73.77    4.53
  -3  -3   0   72.33    6.84
  -3  -3  -1  139.59    5.31
   3   3   1  132.63    5.31
  -3  -3  -1  133.25    5.92
   3   3   1  130.33    6.36
  -3  -3  -2    1.06    3.98
  -3  -3  -2   -0.31    3.91
   3   3   2    0.09    3.74
   3   3   2    0.20    3.95
  -3  -3  -3  444.10    7.20
  -3  -3  -3  483.33    9.17
   3   3   3  467.97    8.51
   3   3   3  432.44    7.13
  -3  -3  -4 1096.82    9.60
  -3  -3  -4 1162.14   13.59
   3   3   4 1134.01   12.98
   3   3   4 1084.25    9.50
  -3  -3  -5   45.80    3.23
  -3  -3  -5   46.80    4.49
   3   3   5   43.41    4.24
  -3  -3  -6  327.27    5.74
   3   3   6  327.44    5.77
  -3  -3  -6  344.06    7.29
  -3  -3  -7    1.53    2.89
  -3  -3  -7    1.52    4.85
   3   3   7   -0.65    2.84
  -3  -3  -8   12.01    3.00
   3   3   8   15.15    3.04
  -3  -3  -8   13.89    4.16
  -3  -3  -8   11.23    5.33
  -3  -3  -9   41.37    4.48
   3   3   9   39.16    3.24
  -3  -3  -9   44.75    4.57
  -3  -3  -9   40.99    4.71
  -3  -3 -10    1.12    4.73
  -3  -3 -10    3.87    3.25
   3   3  10    1.85    4.45
  -3  -3 -10    3.05    4.49
  -3  -3 -11  126.69    5.77
  -3  -3 -11  126.47    3.82
   3   3  11  124.43    5.04
  -3  -3 -11  126.31    5.50
  -3  -3 -12   34.36    5.36
  -3  -3 -12   35.84    5.17
   3   3  12   33.49    5.12
  -3  -3 -12   30.82    5.11
  -3  -3 -13   15.23    5.52
  -3  -3 -13   15.50    5.31
  -3  -3 -13   18.93    3.96
   3   3  13   19.53    5.30
  -3  -3 -14    1.73    5.85
  -3  -3 -14    1.44    3.95
   3   3  14    0.38    3.83
  -3  -3 -14    2.13    5.70
  -3  -3 -15   10.90    6.38
  -3  -3 -15    6.75    5.84
   3   3  15   10.13    4.14
  -3  -3 -15   11.16    6.17
  -3  -4   0    9.48    3.81
   3   4   0   10.33    7.86
   3   4   0    9.80    3.72
  -3  -4   0   10.57    7.65
  -3  -4  -1   14.69    4.04
  -3  -4  -1   14.39    4.96
   3   4   1   14.32    4.31
   3   4   1   16.31    4.03
  -3  -4  -2   88.56    5.01
  -3  -4  -2   94.86    4.75
   3   4   2   89.32    5.82
   3   4   2   93.12    4.62
  -3  -4  -3   78.99    4.67
  -3  -4  -3   88.52    4.80
   3   4   3   79.01    4.68
   3   4   3   81.05    4.63
  -3  -4  -4   85.03    4.55
  -3  -4  -4   89.04    4.83
   3   4   4   78.73    4.56
   3   4   4   84.80    4.72
  -3  -4  -5  125.78    3.96
  -3  -4  -5  129.04    5.12
   3   4   5  115.01    4.82
   3   4   5  126.35    5.07
  -3  -4  -6   36.32    4.30
  -3  -4  -6   39.45    4.30
   3   4   6   31.81    4.21
  -3  -4  -7    2.49    2.91
   3   4   7    2.44    3.07
  -3  -4  -7    2.46    4.10
  -3  -4  -8   25.21    4.37
   3   4   8   22.76    3.32
  -3  -4  -8   24.88    4.34
  -3  -4  -9    1.84    4.33
  -3  -4  -9    2.57    4.31
   3   4   9    3.86    3.04
  -3  -4  -9    4.08    5.57
  -3  -4 -10   79.43    3.63
   3   4  10   86.34    5.15
  -3  -4 -10   82.18    5.23
  -3  -4 -10   80.44    5.25
  -3  -4 -11   81.58    5.11
   3   4  11   77.32    5.02
  -3  -4 -11   92.30    5.29
  -3  -4 -11   85.41    5.49
  -3  -4 -12    5.86    5.30
  -3  -4 -12    8.61    5.42
   3   4  12    5.57    3.54
  -3  -4 -12    4.91    5.03
  -3  -4 -13   -1.07    5.52
  -3  -4 -13    3.15    5.38
   3   4  13    3.92    5.27
  -3  -4 -13    1.68    5.36
  -3  -4 -14    7.36    6.03
  -3  -4 -14    7.23    4.12
   3   4  14    6.78    5.76
  -3  -4 -14    6.43    5.74
  -3  -4 -15    5.93    6.32
   3   4  15   -2.00    4.43
  -3  -4 -15    0.34    6.08
  -3  -5   0   30.85    3.05
  -3  -5   0   29.34    7.44
   3   5   0   31.05    4.17
  -3  -5  -1    4.09    3.98
  -3  -5  -1    3.80    4.00
   3   5   1    4.59    3.91
   3   5   1    3.49    4.82
  -3  -5  -2   37.24    5.28
   3   5   2   40.04    4.51
  -3  -5  -2   38.49    3.09
   3   5   2   41.26    4.14
  -3  -5  -3   48.37    4.36
   3   5   3   49.74    4.63
  -3  -5  -3   54.02    4.35
   3   5   3   50.82    4.26
  -3  -5  -4  168.43    4.29
   3   5   4  168.29    5.16
   3   5   4  173.25    5.11
  -3  -5  -4  174.64    5.17
  -3  -5  -5   16.56    3.01
   3   5   5   17.16    4.30
   3   5   5   16.71    3.97
  -3  -5  -5   20.72    4.08
  -3  -5  -6  117.69    4.95
   3   5   6  112.78    3.83
  -3  -5  -6  120.50    4.95
   3   5   6  119.95    4.97
  -3  -5  -7   22.16    4.51
   3   5   7   22.04    4.43
  -3  -5  -7   20.32    4.33
  -3  -5  -8   13.08    4.53
   3   5   8   15.05    3.30
  -3  -5  -8   14.92    4.44
  -3  -5  -9   -0.18    4.59
   3   5   9    1.08    4.61
  -3  -5  -9   -0.12    4.48
  -3  -5 -10   36.16    4.90
   3   5  10   35.89    3.57
  -3  -5 -10   38.50    5.04
  -3  -5 -11   69.11    3.90
   3   5  11   72.33    3.98
  -3  -5 -11   74.97    5.34
  -3  -5 -11   66.35    5.60
  -3  -5 -12    4.09    5.37
   3   5  12    5.32    3.83
  -3  -5 -12    6.82    5.26
  -3  -5 -12    6.06    5.46
  -3  -5 -13    3.20    5.57
  -3  -5 -13   -0.59    4.00
   3   5  13    3.65    3.80
  -3  -5 -13    1.80    5.49
  -3  -5 -14    2.12    5.98
  -3  -5 -14   -0.31    6.10
   3   5  14    2.58    6.08
  -3  -5 -14    2.65    5.90
  -3  -6   0   46.39    6.55
  -3  -6   0   46.28    4.32
   3   6   0   52.90    3.18
  -3  -6   0   51.13    6.62
  -3  -6  -1  150.08    4.89
   3   6   1  146.07    4.79
   3   6   1  145.66    6.77
  -3  -6  -1  137.40    6.54
  -3  -6  -2    2.91    3.99
   3   6   2    0.50    4.23
   3   6   2   -0.21    3.85
  -3  -6  -2    0.40    4.33
   3   6   3   66.55    4.36
   3   6   3   64.17    4.71
  -3  -6  -3   58.20    4.62
  -3  -6  -3   70.06    4.39
   3   6   4    0.03    4.15
   3   6   4   -0.19    4.05
  -3  -6  -4    0.16    4.05
  -3  -6  -4   -0.19    4.11
   3   6   5   25.41    4.38
   3   6   5   29.29    4.27
  -3  -6  -5   27.28    4.28
  -3  -6  -5   25.72    3.18
   3   6   6    0.71    4.26
  -3  -6  -6    1.57    4.12
   3   6   6    1.92    4.07
  -3  -6  -6    1.02    4.26
   3   6   7    3.05    3.11
  -3  -6  -7    5.76    4.31
  -3  -6  -7    4.00    4.35
  -3  -6  -8    0.28    3.21
   3   6   8    1.32    4.59
  -3  -6  -8    0.63    4.40
  -3  -6  -9   -1.28    4.72
   3   6   9   -0.39    4.68
  -3  -6  -9    0.75    4.61
  -3  -6 -10    3.56    4.94
   3   6  10    1.14    4.94
  -3  -6 -10    2.85    4.83
  -3  -6 -11   71.76    5.51
   3   6  11   65.88    4.04
  -3  -6 -11   76.10    5.48
  -3  -6 -12    1.19    3.96
   3   6  12    2.67    5.45
  -3  -6 -12    1.09    3.70
  -3  -6 -12   -1.15    5.51
  -3  -6 -13    3.04    5.91
   3   6  13    0.82    5.94
  -3  -6 -13   -0.65    5.61
  -3  -6 -13   -0.40    5.84
  -3  -6 -14    2.58    6.22
  -3  -6 -14    5.90    6.22
   3   6  14    1.01    6.29
  -3  -6 -14    0.73    6.10
  -3  -7   0  341.40    5.00
   3   7   0  348.55    4.97
  -3  -7   0  311.16    9.22
  -3  -7   0  335.73    8.79
  -3  -7  -1  154.26    4.96
   3   7   1  155.83    3.92
  -3  -7  -1  140.85    6.49
   3   7   1  128.06    5.62
   3   7   2   -0.52    5.38
  -3  -7  -2    0.80    4.13
   3   7   2   -0.18    4.01
  -3  -7  -2   -0.07    5.26
  -3  -7  -3   30.77    4.29
   3   7   3   28.34    4.58
   3   7   3   28.55    4.26
  -3  -7  -3   29.61    4.40
  -3  -7  -4   11.64    4.22
   3   7   4   11.28    2.99
   3   7   4   11.58    4.42
  -3  -7  -4   11.24    4.31
  -3  -7  -5   54.51    4.58
   3   7   5   52.59    4.60
  -3  -7  -5   50.62    4.53
   3   7   5   49.03    4.91
  -3  -7  -6    5.88    4.23
   3   7   6    2.83    4.25
  -3  -7  -6    3.70    4.43
   3   7   6    2.49    3.11
   3   7   7    3.71    4.73
  -3  -7  -7    1.83    4.45
   3   7   7    1.21    4.44
  -3  -7  -7    4.45    4.65
   3   7   8    0.40    3.39
  -3  -7  -8    0.76    4.54
  -3  -7  -8    0.71    3.41
   3   7   9    1.36    4.95
  -3  -7  -9    1.49    4.74
  -3  -7  -9    2.50    5.02
  -3  -7 -10   15.69    5.18
   3   7  10   20.06    5.20
  -3  -7 -10   20.28    5.01
  -3  -7 -11    8.82    3.70
   3   7  11   10.79    5.66
  -3  -7 -11    7.01    3.83
  -3  -7 -12   -2.02    4.02
   3   7  12    4.60    5.74
  -3  -7 -12    4.00    5.44
   3   7  13    0.71    4.33
  -3  -7 -13    0.85    6.03
  -3  -7 -13    1.85    5.99
  -3  -7 -13    1.05    6.20
  -3  -8   0    7.62    4.43
   3   8   0    6.16    4.24
  -3  -8   0    8.57    5.49
  -3  -8   0    8.37    5.69
  -3  -8  -1    5.14    4.33
   3   8   1    7.79    4.26
  -3  -8  -1    4.86    5.39
   3   8   1    5.76    5.44
  -3  -8  -2    0.58    3.17
   3   8   2    1.26    4.36
  -3  -8  -2    1.95    4.31
   3   8   2    0.89    3.08
   3   8   3    2.10    4.51
  -3  -8  -3    1.04    4.26
   3   8   3    2.40    3.11
  -3  -8  -3    2.24    4.34
   3   8   4   10.82    4.68
  -3  -8  -4   12.69    4.39
   3   8   4   10.14    4.41
  -3  -8  -4   11.97    4.61
  -3  -8  -5   14.45    3.21
   3   8   5   12.31    4.76
   3   8   5   14.94    4.55
  -3  -8  -5   13.82    3.43
  -3  -8  -6  154.59    5.34
   3   8   6  140.71    5.38
   3   8   6  150.08    4.15
  -3  -8  -6  148.00    4.32
   3   8   7   27.14    3.54
  -3  -8  -7   29.30    4.80
   3   8   7   24.10    3.68
  -3  -8  -7   23.05    4.96
  -3  -8  -8   11.20    4.93
   3   8   8   11.13    5.05
  -3  -8  -8    8.02    4.91
  -3  -8  -9    2.15    5.01
   3   8   9    2.69    5.10
  -3  -8  -9    3.08    5.17
  -3  -8 -10    3.77    5.24
   3   8  10    3.85    5.48
  -3  -8 -10    3.21    5.67
  -3  -8 -11   12.42    4.16
  -3  -8 -11   12.21    5.59
   3   8  11   12.27    5.69
  -3  -8 -12   17.36    4.41
  -3  -8 -12   19.97    6.02
   3   8  12   20.03    6.00
  -3  -9   0   42.52    4.70
  -3  -9   0   34.98    6.06
   3   9   0   37.99    4.67
  -3  -9   0   38.26    5.78
  -3  -9  -1    1.27    3.19
   3   9   1    0.03    4.38
  -3  -9  -1    0.39    5.60
  -3  -9  -1    0.75    4.68
  -3  -9  -2    0.14    4.47
   3   9   2    0.44    4.78
   3   9   2   -3.78    4.48
  -3  -9  -2    0.65    4.72
  -3  -9  -3   13.44    4.64
   3   9   3   13.28    4.93
   3   9   3   12.95    4.41
  -3  -9  -3   11.74    4.77
   3   9   4   26.33    5.09
  -3  -9  -4   29.20    4.78
   3   9   4   28.16    3.31
  -3  -9  -4   23.13    5.01
   3   9   5   13.85    3.63
  -3  -9  -5   18.17    3.46
   3   9   5   16.18    4.89
  -3  -9  -5   12.84    4.93
   3   9   6  229.09    6.03
  -3  -9  -6  239.03    4.73
   3   9   6  238.61    4.69
  -3  -9  -6  235.12    6.05
  -3  -9  -7    6.88    4.93
   3   9   7    6.09    5.20
   3   9   7    4.50    5.05
  -3  -9  -7    5.94    5.16
  -3  -9  -8    6.02    5.13
   3   9   8    3.84    5.07
  -3  -9  -8    6.29    5.45
  -3  -9  -9   -0.14    5.31
   3   9   9    1.11    3.86
  -3  -9  -9    0.77    5.46
  -3  -9 -10    2.21    5.59
   3   9  10    7.93    4.11
  -3  -9 -10    3.74    5.78
  -3  -9 -11   -0.07    5.90
   3   9  11    1.84    6.22
  -3  -9 -11    0.54    6.02
  -3 -10   0   20.58    4.81
  -3 -10   0   18.62    6.23
   3  10   0   20.85    4.76
  -3 -10   0   19.60    6.01
  -3 -10  -1   19.73    3.34
  -3 -10  -1   18.67    6.21
   3  10   1   19.94    4.68
  -3 -10  -1   18.91    5.04
  -3 -10  -2    5.03    3.31
   3  10   2    4.07    3.35
  -3 -10  -2    5.60    4.93
   3  10   2    4.85    5.00
  -3 -10  -3   16.98    4.76
   3  10   3   16.59    4.72
  -3 -10  -3   13.12    5.06
   3  10   3   14.40    5.13
  -3 -10  -4   30.67    5.20
  -3 -10  -4   31.69    4.91
   3  10   4   27.30    5.30
   3  10   4   34.40    3.65
  -3 -10  -5   33.61    5.35
  -3 -10  -5   35.64    3.68
   3  10   5   33.06    3.70
   3  10   5   34.17    5.48
   3  10   6    0.47    5.36
  -3 -10  -6    2.24    4.97
   3  10   6    3.24    5.22
  -3 -10  -6    4.59    5.30
   3  10   7    2.78    5.43
  -3 -10  -7    2.66    5.17
   3  10   7    0.47    5.25
  -3 -10  -7    0.56    5.43
   3  10   8    1.37    5.71
  -3 -10  -8    4.62    5.32
   3  10   8    2.41    5.31
  -3 -10  -8    3.54    5.63
   3  10   9    1.64    5.82
  -3 -10  -9    2.81    5.66
  -3 -10  -9    0.59    5.80
   3  10  10    6.19    6.11
  -3 -10 -10    6.33    5.88
  -3 -10 -10    4.71    6.24
  -3 -11   0  105.02    5.30
  -3 -11   0   95.78    7.01
   3  11   0  108.59    4.01
  -3 -11   0   96.61    6.92
  -3 -11  -1    8.07    5.12
  -3 -11  -1    9.55    5.34
   3  11   1    8.89    5.09
  -3 -11  -1    7.11    6.23
  -3 -11  -2    5.19    4.86
  -3 -11  -2    4.01    5.29
   3  11   2    5.41    3.47
  -3 -11  -2    5.14    5.25
  -3 -11  -3    0.72    3.53
  -3 -11  -3    0.83    5.27
   3  11   3    1.22    3.68
   3  11   3    0.74    5.32
  -3 -11  -4   56.78    5.35
   3  11   4   52.16    5.28
  -3 -11  -4   50.78    5.62
   3  11   4   44.74    5.65
   3  11   5   23.94    5.83
  -3 -11  -5   27.37    5.35
   3  11   5   28.15    5.41
  -3 -11  -5   26.87    5.64
  -3 -11  -6   -0.17    3.73
   3  11   6    2.99    5.77
  -3 -11  -6   -0.34    5.60
   3  11   6    1.93    3.76
  -3 -11  -7   12.62    3.97
   3  11   7    9.07    5.62
  -3 -11  -7   10.01    5.78
   3  11   7   11.49    5.96
   3  11   8   13.11    6.09
  -3 -11  -8   13.38    5.82
   3  11   8   13.03    5.99
  -3 -11  -8   13.68    6.12
   3  11   9   24.66    4.57
  -3 -11  -9   25.04    4.34
  -3 -11  -9   20.58    6.35
  -3 -12   0   19.95    3.81
  -3 -12   0   20.47    7.05
   3  12   0   16.62    3.81
  -3 -12   0   18.95    6.84
  -3 -12  -1   14.57    5.38
  -3 -12  -1   14.95    5.74
   3  12   1   15.52    3.80
  -3 -12  -1   12.83    6.76
  -3 -12  -2    4.40    3.93
  -3 -12  -2    0.70    5.60
   3  12   2    4.16    5.37
  -3 -12  -2    1.69    5.61
  -3 -12  -3    0.45    5.50
  -3 -12  -3    2.56    6.98
   3  12   3    3.24    3.85
  -3 -12  -4   14.53    5.64
   3  12   4   15.67    5.58
  -3 -12  -4   14.65    5.97
   3  12   4   13.64    6.04
  -3 -12  -5   12.59    5.81
   3  12   5   10.56    5.60
   3  12   5   11.53    6.01
  -3 -12  -5   13.36    5.92
   3  12   6   -0.26    6.16
  -3 -12  -6   -0.34    5.88
  -3 -12  -6    1.79    5.98
   3  12   6    1.62    5.65
  -3 -12  -7    1.94    5.99
   3  12   7   -1.51    6.40
   3  12   7   -0.15    6.03
  -3 -12  -7   -1.26    6.25
  -3 -13   0   -0.69    5.65
  -3 -13   0    0.87    6.11
   3  13   0   -1.45    4.03
  -3 -13   0    1.19    7.40
  -3 -13  -1    5.94    5.88
  -3 -13  -1    6.69    6.07
   3  13   1    5.84    5.85
  -3 -13  -1    6.23    5.95
  -3 -13  -2   -0.92    5.95
  -3 -13  -2    1.21    6.08
   3  13   2   -2.13    5.92
  -3 -13  -2    1.19    5.96
  -3 -13  -3    3.16    4.20
   3  13   3   -0.33    4.23
  -3 -13  -3    1.55    6.21
  -3 -13  -3    0.40    6.01
  -3 -13  -4    0.93    6.07
   3  13   4   -0.35    6.06
  -3 -13  -4    1.40    6.35
   4 -11   1    2.63    4.32
  -4  11  -1    1.68    5.71
   4 -11   1    4.69    5.70
   4 -11   1    0.71    4.33
   4 -11   2    0.37    5.85
   4 -11   2    2.47    4.34
  -4  11  -2    2.21    5.98
   4 -11   2    5.33    6.11
   4 -11   3    7.02    4.34
   4 -11   3    5.68    4.36
  -4  11  -3    6.94    4.27
   4 -11   3    7.59    4.42
   4 -11   4    0.28    6.02
   4 -11   4    0.91    6.22
  -4  11  -4    1.50    4.23
   4 -11   4   -0.15    4.30
   4 -11   5    1.59    6.36
  -4  11  -5    8.70    6.10
   4 -11   5    5.17    4.44
   4 -11   5    4.29    6.24
   4 -10   1    4.01    5.56
   4 -10   1    3.49    3.83
   4 -10   1    3.51    3.98
  -4  10  -1    1.48    3.82
   4 -10   2    8.17    5.42
   4 -10   2    7.20    3.90
  -4  10  -2    6.71    5.43
   4 -10   2    9.06    5.73
   4 -10   3    2.62    5.67
   4 -10   3    3.37    5.45
   4 -10   3    0.67    4.06
  -4  10  -3    5.68    5.46
   4 -10   4    1.73    5.76
   4 -10   4    2.10    5.53
   4 -10   4    0.36    5.72
  -4  10  -4    1.89    3.88
   4 -10   5    1.29    5.62
   4 -10   5    1.86    4.20
  -4  10  -5    0.70    5.62
   4 -10   5    0.43    4.28
   4 -10   6   23.83    6.01
   4 -10   6   26.69    5.90
   4 -10   6   27.02    6.00
  -4  10  -6   28.00    5.86
   4 -10   7    4.41    4.32
   4 -10   7    2.66    4.13
  -4  10  -7    1.56    4.28
   4 -10   7    1.95    6.06
   4 -10   8   -0.94    4.42
   4 -10   8    0.36    6.19
   4 -10   8   -1.47    4.40
  -4  10  -8   -0.48    6.14
   4  -9   1   10.29    3.41
   4  -9   1   12.80    5.27
  -4   9  -1    8.01    3.50
   4  -9   1    6.69    5.25
   4  -9   2   12.33    5.06
   4  -9   2   11.74    5.25
   4  -9   2   11.98    3.64
  -4   9  -2   11.68    5.08
   4  -9   3    7.85    5.28
   4  -9   3   10.50    4.98
   4  -9   3    9.63    5.15
  -4   9  -3   10.88    5.13
   4  -9   4    7.13    3.78
  -4   9  -4    6.69    3.81
   4  -9   4    8.25    5.45
   4  -9   4    7.27    3.78
   4  -9   5    8.17    4.00
   4  -9   5   10.01    5.34
   4  -9   5   12.06    5.40
  -4   9  -5   10.34    5.30
   4  -9   6   11.24    3.97
   4  -9   6   11.17    5.57
  -4   9  -6   15.33    3.96
   4  -9   6   16.84    5.64
   4  -9   7   42.41    5.84
   4  -9   7   42.84    4.10
  -4   9  -7   41.92    4.18
   4  -9   8    3.33    5.79
   4  -9   8   10.71    5.72
  -4   9  -8    4.15    4.05
  -4   9  -8    4.22    4.13
   4  -9   9   -3.66    4.34
   4  -9   9   -0.21    4.06
  -4   9  -9   -2.83    6.03
  -4   9  -9    1.67    5.93
   4  -8   1   11.23    3.31
   4  -8   1   14.62    3.47
  -4   8  -1   15.51    4.81
   4  -8   1   14.63    4.92
   4  -8   2    6.78    4.83
   4  -8   2    4.80    3.41
   4  -8   2    5.68    4.87
  -4   8  -2    6.11    3.45
   4  -8   3   23.46    4.73
   4  -8   3   25.45    3.64
  -4   8  -3   27.76    3.40
   4  -8   3   24.91    3.64
   4  -8   4    3.67    3.48
   4  -8   4    3.13    4.99
   4  -8   4    2.88    3.45
  -4   8  -4    3.10    3.48
   4  -8   5   76.96    5.32
   4  -8   5   70.02    4.08
  -4   8  -5   73.19    5.36
   4  -8   5   69.21    5.49
  -4   8  -6   24.95    5.22
   4  -8   6   25.57    5.29
   4  -8   6   26.34    5.26
   4  -8   7   28.59    3.91
   4  -8   7   28.73    5.39
  -4   8  -7   31.43    3.86
  -4   8  -7   28.91    5.22
   4  -8   8    6.41    5.54
   4  -8   8    7.46    5.48
  -4   8  -8    6.59    5.42
  -4   8  -8    3.98    5.48
   4  -8   9   18.01    5.73
   4  -8   9   17.76    4.07
  -4   8  -9   20.54    5.75
  -4   8  -9   21.25    3.98
   4  -8  10    7.83    5.88
   4  -8  10   10.74    5.91
  -4   8 -10    8.74    5.93
  -4   8 -10    8.62    4.05
   4  -8  11    9.30    4.29
   4  -8  11   13.68    6.19
  -4   8 -11   12.91    4.26
  -4   8 -11   10.71    4.34
   4  -7   1    2.65    4.66
   4  -7   1    2.88    4.39
  -4   7  -1    1.25    3.10
   4  -7   1    1.16    3.29
   4  -7   2   22.10    4.56
   4  -7   2   21.30    3.40
  -4   7  -2   20.04    4.59
   4  -7   2   16.20    4.67
   4  -7   3    1.17    4.69
   4  -7   3    4.83    4.51
   4  -7   3    4.22    3.26
  -4   7  -3    2.44    3.29
   4  -7   4   36.35    4.80
   4  -7   4   41.26    4.96
  -4   7  -4   35.41    4.87
   4  -7   4   41.44    4.83
   4  -7   5    5.09    3.41
   4  -7   5    9.55    4.68
  -4   7  -5    6.13    4.77
   4  -7   6   46.62    3.86
   4  -7   6   49.91    4.99
  -4   7  -6   44.99    3.76
  -4   7  -6   47.32    4.94
   4  -7   7    3.40    3.60
   4  -7   7    1.10    4.99
  -4   7  -7    2.44    3.57
  -4   7  -7    0.85    3.49
   4  -7   8   30.53    5.30
   4  -7   8   29.09    5.14
  -4   7  -8   37.45    5.35
  -4   7  -8   37.23    3.79
   4  -7   9    3.22    5.45
   4  -7   9    1.66    3.81
  -4   7  -9    3.15    5.41
  -4   7  -9    2.55    5.13
   4  -7  10    1.92    5.53
   4  -7  10    4.73    5.59
  -4   7 -10    2.31    5.52
  -4   7 -10    0.46    5.37
   4  -7  11    4.74    5.81
   4  -7  11    3.85    4.15
  -4   7 -11    1.72    5.70
  -4   7 -11    2.77    5.79
   4  -7  12    9.32    6.21
   4  -7  12   14.19    6.10
  -4   7 -12   13.59    6.25
  -4   7 -12   18.07    4.38
   4  -6   1    0.87    4.40
   4  -6   1    0.76    3.08
   4  -6   1   -1.34    4.49
  -4   6  -1    1.70    4.26
   4  -6   2   98.35    4.83
   4  -6   2  114.89    4.87
   4  -6   2  115.41    3.78
  -4   6  -2  113.55    4.85
   4  -6   3    3.54    4.44
  -4   6  -3    3.94    4.34
   4  -6   3    2.87    4.49
   4  -6   3    5.74    4.41
   4  -6   4   21.01    3.37
   4  -6   4   22.45    3.22
  -4   6  -4   19.29    4.50
   4  -6   5 1247.37    9.67
   4  -6   5 1264.82    8.50
  -4   6  -5 1227.90    9.78
  -4   6  -5 1252.25    7.74
   4  -6   6  307.90    6.30
   4  -6   6  267.78    4.54
  -4   6  -6  316.09    6.24
  -4   6  -6  315.90    4.69
   4  -6   7  225.55    5.97
   4  -6   7  220.13    4.24
  -4   6  -7  238.13    6.05
  -4   6  -7  233.88    5.40
  -4   6  -8    2.64    4.97
   4  -6   8    4.74    4.91
   4  -6   8    2.34    3.56
  -4   6  -8    4.03    4.89
   4  -6   9    0.28    5.03
   4  -6   9    1.29    5.07
  -4   6  -9   -1.14    5.09
  -4   6  -9   -1.04    3.49
   4  -6  10    4.00    3.71
   4  -6  10    5.05    5.28
  -4   6 -10    2.97    5.34
  -4   6 -10    3.27    5.20
   4  -6  11    0.77    5.59
   4  -6  11   -0.10    5.52
  -4   6 -11    2.01    5.51
  -4   6 -11    0.69    3.93
   4  -6  12    9.90    5.92
   4  -6  12   10.79    4.21
  -4   6 -12   14.25    5.86
  -4   6 -12   15.46    6.00
   4  -6  13    5.91    6.51
   4  -6  13    6.68    4.36
  -4   6 -13    7.63    6.18
  -4   6 -13    9.47    6.26
   4  -5   1    2.28    2.90
   4  -5   1    3.38    4.37
  -4   5  -1    3.44    2.88
   4  -5   1    1.50    3.06
   4  -5   2   52.46    4.51
   4  -5   2   53.95    4.42
  -4   5  -2   50.47    4.41
   4  -5   2   43.99    3.30
   4  -5   3   38.92    4.43
  -4   5  -3   35.16    3.27
   4  -5   3   35.63    4.45
  -4   5  -4    6.37    4.30
   4  -5   4    5.17    4.31
   4  -5   4    4.06    4.32
  -4   5  -4    8.50    4.31
   4  -5   5   25.23    4.58
   4  -5   5   24.29    3.22
  -4   5  -5   24.69    4.48
  -4   5  -5   22.14    4.45
   4  -5   6    9.83    4.56
   4  -5   6    7.74    4.37
  -4   5  -6   10.35    4.52
  -4   5  -6   10.36    4.36
   4  -5   7   38.24    4.95
   4  -5   7   39.27    3.29
  -4   5  -7   39.74    4.92
  -4   5  -7   41.30    3.39
   4  -5   8    3.21    4.82
   4  -5   8    1.42    3.19
  -4   5  -8    3.68    4.73
  -4   5  -8    3.91    3.23
   4  -5   9    5.42    4.89
   4  -5   9    7.55    3.52
  -4   5  -9    7.66    4.87
  -4   5  -9    6.26    3.35
   4  -5  10    0.39    5.06
   4  -5  10    1.61    5.06
  -4   5 -10   -0.26    5.05
  -4   5 -10    1.02    3.41
   4  -5  11    9.04    5.42
   4  -5  11    6.83    3.69
  -4   5 -11   11.19    5.31
  -4   5 -11   12.73    5.38
   4  -5  12   12.73    5.85
   4  -5  12   12.60    3.95
  -4   5 -12   12.33    5.77
  -4   5 -12   14.65    3.95
   4  -5  13    2.66    6.11
   4  -5  13   -0.13    4.19
  -4   5 -13    3.56    5.97
  -4   5 -13    4.19    4.23
  -4   4  -1  235.37    5.40
   4  -4   1  209.68    4.17
   4  -4   1  231.43    4.52
   4  -4   1  245.23    5.24
   4  -4   2  320.66    5.61
   4  -4   2  327.18    5.89
   4  -4   2  288.33    5.51
  -4   4  -2  328.17    5.86
   4  -4   3    1.91    4.05
   4  -4   3   -0.95    3.00
  -4   4  -3    0.96    4.00
  -4   4  -3    1.72    4.10
   4  -4   4   28.18    4.35
   4  -4   4   32.43    4.32
  -4   4  -4   29.15    4.28
  -4   4  -4   27.84    3.13
   4  -4   5  152.25    5.29
   4  -4   5  152.76    4.87
  -4   4  -5  154.45    5.26
  -4   4  -5  152.72    3.81
   4  -4   6   17.48    4.55
   4  -4   6   18.35    3.12
  -4   4  -6   18.62    5.35
  -4   4  -6   18.90    4.25
   4  -4   7   14.83    4.47
   4  -4   7   15.02    4.41
  -4   4  -7   14.38    4.50
  -4   4  -7   16.39    3.19
   4  -4   8   12.74    4.66
   4  -4   8   12.52    4.44
  -4   4  -8   13.38    4.65
  -4   4  -8   11.64    3.25
   4  -4   9    2.15    4.75
   4  -4   9    0.72    4.49
  -4   4  -9    1.23    5.91
  -4   4  -9    0.44    4.55
   4  -4  10    0.67    4.92
   4  -4  10   -2.09    3.39
  -4   4 -10   -0.08    4.82
  -4   4 -10    0.22    4.77
   4  -4  11  102.14    5.97
   4  -4  11  107.55    5.48
  -4   4 -11  110.01    5.85
  -4   4 -11  118.31    5.47
   4  -4  12    1.67    6.71
   4  -4  12    3.06    5.44
  -4   4 -12    3.34    5.45
  -4   4 -12    4.78    5.28
   4  -4  13   36.49    4.20
  -4   4 -13   33.66    5.95
  -4   4 -13   34.94    5.76
   4  -4  13   30.23    6.09
  -4   4 -14    8.82    6.07
  -4   4 -14   11.18    4.39
   4  -4  14    8.17    6.35
   4  -4  14   14.14    4.46
   4  -3   1   46.48    4.08
   4  -3   1   44.90    4.20
   4  -3   1   41.56    3.22
  -4   3  -2   11.52    3.90
   4  -3   2   13.48    3.91
   4  -3   2   12.20    4.09
  -4   3  -2   13.99    2.94
   4  -3   3   33.51    4.22
   4  -3   3   34.02    4.13
  -4   3  -3   33.82    4.21
  -4   3  -3   35.43    4.19
   4  -3   4   65.64    4.58
   4  -3   4   63.53    3.24
  -4   3  -4   62.86    4.62
  -4   3  -4   61.15    4.34
   4  -3   5   13.35    5.25
   4  -3   5   14.05    4.10
  -4   3  -5   12.79    4.24
  -4   3  -5   11.45    2.95
   4  -3   6    0.78    4.13
   4  -3   6    1.69    4.11
  -4   3  -6    1.31    4.98
  -4   3  -6    1.39    4.10
   4  -3   7    9.86    5.20
   4  -3   7    7.77    4.33
  -4   3  -7   11.44    5.22
  -4   3  -7   10.02    3.01
   4  -3   8   11.60    4.50
   4  -3   8   11.26    3.18
  -4   3  -8   12.82    5.54
  -4   3  -8   11.83    3.19
   4  -3   9    1.98    4.61
   4  -3   9    4.17    4.61
  -4   3  -9    2.40    5.63
  -4   3  -9    2.28    4.61
   4  -3  10   29.44    6.03
   4  -3  10   29.71    3.43
  -4   3 -10   29.81    4.97
  -4   3 -10   36.76    4.76
   4  -3  11   29.47    4.99
  -4   3 -11   27.65    5.31
  -4   3 -11   29.75    3.61
   4  -3  11   26.85    6.58
   4  -3  12   19.56    3.75
  -4   3 -12   18.95    5.44
  -4   3 -12   23.85    3.74
   4  -3  12   19.01    5.56
  -4   3 -13   26.97    5.83
  -4   3 -13   30.70    4.03
   4  -3  13   28.69    5.76
   4  -3  13   29.48    3.97
  -4   3 -14    8.88    5.93
  -4   3 -14    7.67    6.12
   4  -3  14   14.85    5.97
   4  -2   1    0.38    2.81
   4  -2   1    0.56    3.70
   4  -2   1    0.71    2.77
   4  -2   2    6.84    3.85
   4  -2   2    6.82    3.89
  -4   2  -2    6.90    2.75
   4  -2   3   15.13    4.10
   4  -2   3   10.98    2.92
  -4   2  -3   14.06    4.18
  -4   2  -3   14.06    4.00
   4  -2   4    3.04    5.24
   4  -2   4    1.99    2.78
  -4   2  -4    3.25    5.05
  -4   2  -4    3.22    3.94
   4  -2   5    1.72    5.01
   4  -2   5    2.33    4.08
  -4   2  -5    1.53    4.94
  -4   2  -5    0.23    2.82
   4  -2   6  176.44    6.76
   4  -2   6  184.12    4.97
  -4   2  -6  179.34    6.10
  -4   2  -6  182.82    4.99
   4  -2   7   32.10    5.52
   4  -2   7   29.70    4.40
  -4   2  -7   31.60    4.60
  -4   2  -7   31.87    4.35
   4  -2   8    0.60    4.34
   4  -2   8    0.22    4.30
  -4   2  -8    0.58    5.16
  -4   2  -8    3.75    4.24
   4  -2   9    1.96    4.53
   4  -2   9    2.25    4.53
  -4   2  -9    2.70    5.54
  -4   2  -9    0.76    4.45
   4  -2  10    1.63    4.61
  -4   2 -10   -0.34    4.63
  -4   2 -10    1.28    4.60
   4  -2  10    1.23    4.91
   4  -2  11    0.08    4.85
  -4   2 -11    0.57    5.04
  -4   2 -11   -0.35    4.82
   4  -2  11   -0.80    5.15
  -4   2 -12   13.53    6.45
  -4   2 -12    9.07    5.04
   4  -2  12   13.92    5.01
  -4   2 -13   13.52    5.49
  -4   2 -13   10.63    3.89
   4  -2  13   13.28    3.77
  -4   2 -14   22.19    7.40
  -4   2 -14   25.35    5.67
   4  -2  14   22.78    4.11
   4  -1   1   54.47    5.08
   4  -1   1   55.78    4.16
   4  -1   2  108.18    4.51
   4  -1   2  123.46    5.28
  -4   1  -2  120.62    3.66
   4  -1   3   26.44    4.06
   4  -1   3   27.60    4.98
  -4   1  -3   26.86    4.08
   4  -1   4   34.05    6.04
   4  -1   4   29.11    3.00
  -4   1  -4   35.24    3.05
   4  -1   5   35.14    6.07
   4  -1   5   32.61    4.13
  -4   1  -5   29.54    4.13
  -4   1  -5   35.27    6.16
   4  -1   6   34.33    6.37
   4  -1   6   35.18    3.16
  -4   1  -6   35.74    4.21
  -4   1  -6   36.95    6.29
   4  -1   7   54.82    4.42
  -4   1  -7   57.74    6.62
  -4   1  -7   58.29    4.32
   4  -1   7   52.76    6.73
   4  -1   8   13.68    4.27
  -4   1  -8   11.90    5.36
  -4   1  -8   12.88    4.29
   4  -1   8   11.13    5.48
   4  -1   9    0.66    4.44
  -4   1  -9    0.11    5.57
  -4   1  -9   -0.36    4.46
   4  -1  10   26.28    4.67
  -4   1 -10   21.33    4.80
  -4   1 -10   20.48    3.38
  -4   1 -11   13.51    4.98
  -4   1 -11   13.12    4.88
   4  -1  11   11.41    4.84
  -4   1 -12   40.10    6.56
  -4   1 -12   39.07    3.63
   4  -1  12   33.39    3.65
  -4   1 -13   43.44    5.69
  -4   1 -13   45.79    5.41
   4  -1  13   42.83    3.90
  -4   1 -14   10.74    6.00
  -4   1 -14    6.92    5.69
   4  -1  14   12.71    5.69
  -4   1 -15    0.45    6.33
  -4   1 -15    4.44    4.33
   4  -1  15    0.71    6.14
   4   0   0   14.08    4.21
   4   0   0   11.21    4.12
   4   0   0   13.37    3.96
   4   0   1   26.22    4.25
   4   0   1   26.91    3.93
  -4   0  -1   24.93    3.85
   4   0   2  390.01    8.30
   4   0   2  376.14    5.38
   4   0   2  432.29    8.40
  -4   0  -2  403.23    5.53
   4   0   3   42.35    6.26
   4   0   3   42.52    3.01
   4   0   3   46.44    5.48
  -4   0  -3   43.50    4.01
   4   0   4   24.21    4.04
  -4   0  -4   26.57    2.96
   4   0   5  236.63    5.13
  -4   0  -5  237.58    5.18
   4   0   6   31.20    3.08
  -4   0  -6   32.30    3.05
   4   0   7    5.09    2.90
  -4   0  -7    7.14    4.17
  -4   0  -7    5.69    7.12
   4   0   8    2.48    4.21
  -4   0  -8    4.46    6.25
  -4   0  -8    5.25    2.97
   4   0   9   34.08    4.41
  -4   0  -9   37.34    5.88
  -4   0  -9   37.02    4.46
  -4   0 -10    7.64    5.90
  -4   0 -10   10.12    3.16
   4   0  10    8.46    3.16
  -4   0 -11    7.72    6.00
  -4   0 -11    6.50    4.74
   4   0  11    5.74    4.73
  -4   0 -12   38.81    6.55
  -4   0 -12   38.95    3.67
   4   0  12   35.76    5.05
  -4   0 -13   23.94    5.85
  -4   0 -13   23.26    5.29
   4   0  13   22.43    5.28
  -4   0 -14    2.62    7.10
  -4   0 -14    2.15    3.89
   4   0  14    2.53    5.55
  -4   0 -15    4.16    6.30
  -4   0 -15   12.28    5.99
   4   0  15    7.74    5.97
   4   1   0  543.01    7.82
   4   1   0  531.46    7.67
   4   1   0  488.39    7.53
   4   1   1 1251.80   12.37
   4   1   1 1205.72   10.17
  -4  -1  -1 1288.77   10.90
   4   1   2  190.39    7.09
   4   1   2  193.11    5.41
  -4  -1  -2  200.38    5.42
   4   1   3   48.92    4.22
   4   1   3   54.65    7.94
  -4  -1  -3   48.76    3.23
   4   1   3   56.09    7.79
   4   1   4   98.26    4.57
  -4  -1  -4   99.38    4.59
   4   1   5  254.76    4.51
  -4  -1  -5  262.20    4.54
   4   1   6    8.35    2.86
  -4  -1  -6    7.69    2.94
   4   1   7   19.22    4.15
  -4  -1  -7   18.87    2.96
   4   1   8   -1.33    3.02
  -4  -1  -8    0.12    6.15
  -4  -1  -8    0.18    2.94
  -4  -1  -8    0.06    6.85
  -4  -1  -9    0.30    5.51
  -4  -1  -9    0.94    5.64
  -4  -1  -9    1.82    4.29
   4   1   9    2.15    4.29
  -4  -1 -10    3.08    5.69
  -4  -1 -10    3.44    4.50
  -4  -1 -10    2.92    5.60
   4   1  10    2.19    3.18
  -4  -1 -11  169.00    7.26
  -4  -1 -11  168.14    4.12
  -4  -1 -11  164.04    6.19
   4   1  11  155.49    4.01
  -4  -1 -12   12.11    4.99
  -4  -1 -12   12.33    3.55
  -4  -1 -12   12.09    6.29
   4   1  12    9.13    3.54
  -4  -1 -13   69.31    7.03
  -4  -1 -13   64.02    4.01
   4   1  13   60.01    5.45
  -4  -1 -13   67.66    5.80
  -4  -1 -14    1.71    5.84
  -4  -1 -14    1.63    5.54
   4   1  14    1.74    5.76
  -4  -1 -14    3.05    6.91
  -4  -1 -15    0.06    6.04
  -4  -1 -15    0.35    4.31
   4   1  15   -1.39    4.21
  -4  -1 -15    0.88    5.98
   4   2   0   74.34    4.54
   4   2   0   66.22    5.60
   4   2   0   69.82    5.51
  -4  -2   0   72.83    4.70
   4   2   1 1204.27   12.12
   4   2   1 1184.67   11.28
  -4  -2  -1 1150.83   11.12
  -4  -2  -1 1133.82   11.58
   4   2   2   22.96    4.10
   4   2   2   23.81    5.05
  -4  -2  -2   23.04    4.14
  -4  -2  -2   21.37    5.16
   4   2   3   18.27    4.05
   4   2   3   19.44    5.62
  -4  -2  -3   20.68    4.09
  -4  -2  -3   19.11    5.81
   4   2   4   32.03    3.06
  -4  -2  -4   35.78    4.19
   4   2   5    9.82    4.05
  -4  -2  -5   12.77    4.06
   4   2   6  113.72    4.59
  -4  -2  -6  118.57    3.70
  -4  -2  -7   12.93    7.97
  -4  -2  -7   13.90    4.37
  -4  -2  -7   13.95    8.34
   4   2   7   11.63    4.31
  -4  -2  -8    8.17    6.37
  -4  -2  -8    7.46    3.11
  -4  -2  -8    7.99    6.07
   4   2   8    9.30    4.30
  -4  -2  -9   83.16    6.50
  -4  -2  -9   81.72    4.63
  -4  -2  -9   87.47    6.39
   4   2   9   85.01    4.69
  -4  -2 -10    2.77    5.68
  -4  -2 -10    1.82    3.20
  -4  -2 -10    1.25    5.68
   4   2  10    3.63    3.16
  -4  -2 -11  337.30    7.39
  -4  -2 -11  339.09    4.86
  -4  -2 -11  348.71    8.44
   4   2  11  306.98    5.84
  -4  -2 -12    3.74    5.15
  -4  -2 -12    5.03    3.51
   4   2  12    2.81    5.02
  -4  -2 -12    4.81    6.47
  -4  -2 -13   52.18    7.18
  -4  -2 -13   56.47    5.53
   4   2  13   56.40    5.73
  -4  -2 -13   57.68    7.03
  -4  -2 -14   11.48    7.06
  -4  -2 -14   12.83    4.16
   4   2  14    9.75    4.11
  -4  -2 -14    9.35    7.00
  -4  -2 -15    1.98    6.10
  -4  -2 -15    5.46    6.09
   4   2  15    6.43    5.93
  -4  -2 -15    0.20    6.16
  -4  -3   0   -0.61    3.86
   4   3   0    0.87    4.75
   4   3   0    0.31    3.83
   4   3   0    0.39    4.91
  -4  -3  -1  224.78    5.88
   4   3   1  234.87    6.48
   4   3   1  241.49    6.00
  -4  -3  -1  235.47    6.47
   4   3   2   39.16    4.38
  -4  -3  -2   40.75    4.50
   4   3   2   41.44    4.43
  -4  -3  -2   40.78    4.39
   4   3   3   36.86    4.31
  -4  -3  -3   38.83    5.35
  -4  -3  -3   39.87    4.21
   4   3   3   40.30    5.22
  -4  -3  -4    0.34    5.56
  -4  -3  -4   -0.12    3.91
   4   3   4    0.94    5.42
   4   3   4    0.81    4.04
  -4  -3  -5  110.40    8.10
  -4  -3  -5  103.69    4.67
   4   3   5  100.02    4.58
  -4  -3  -6   26.36    4.36
  -4  -3  -6   31.39    6.45
   4   3   6   28.28    3.26
  -4  -3  -7   50.25    4.51
  -4  -3  -7   53.81    5.90
   4   3   7   42.95    4.53
  -4  -3  -7   46.45    5.93
  -4  -3  -8   27.00    5.81
  -4  -3  -8   25.60    3.12
  -4  -3  -8   27.54    6.68
   4   3   8   26.64    3.26
  -4  -3  -9   47.80    6.13
  -4  -3  -9   48.48    4.54
   4   3   9   46.97    4.75
  -4  -3  -9   51.65    5.92
  -4  -3 -10   58.27    6.24
  -4  -3 -10   61.01    3.55
  -4  -3 -10   65.94    6.11
   4   3  10   62.22    4.89
  -4  -3 -11   51.58    5.44
  -4  -3 -11   52.68    3.70
  -4  -3 -11   57.51    6.37
   4   3  11   53.28    4.96
  -4  -3 -12   39.14    5.55
  -4  -3 -12   38.83    5.19
   4   3  12   37.39    3.64
  -4  -3 -12   44.05    5.43
  -4  -3 -13   12.09    5.71
  -4  -3 -13   12.71    3.77
   4   3  13   11.82    3.94
  -4  -3 -13   14.50    6.90
  -4  -3 -14    4.23    7.37
  -4  -3 -14    2.94    5.76
   4   3  14    4.71    4.16
  -4  -3 -14    5.31    5.92
  -4  -3 -15   -1.50    6.21
  -4  -4   0   69.72    4.38
   4   4   0   70.53    4.44
   4   4   0   59.71    7.52
   4   4   0   66.88    7.07
  -4  -4  -1   93.61    4.68
   4   4   1   97.08    4.68
  -4  -4  -1   91.08    6.06
   4   4   1   92.76    6.04
  -4  -4  -2   41.81    4.45
   4   4   2   45.93    4.37
  -4  -4  -2   43.71    4.69
   4   4   2   41.58    4.79
   4   4   3   27.76    4.46
  -4  -4  -3   28.75    4.59
  -4  -4  -3   27.78    4.47
   4   4   3   27.67    4.39
  -4  -4  -4   20.22    4.46
  -4  -4  -4   19.63    4.12
   4   4   4   18.43    5.20
   4   4   4   18.47    4.06
  -4  -4  -5  129.20    4.03
  -4  -4  -5  141.73    6.62
   4   4   5  129.74    5.53
   4   4   5  129.06    5.04
  -4  -4  -6  130.30    4.97
  -4  -4  -6  148.35    6.71
   4   4   6  130.23    3.89
  -4  -4  -7   66.19    4.71
  -4  -4  -7   72.68    6.01
   4   4   7   65.75    4.74
  -4  -4  -8    1.55    4.46
   4   4   8   -0.41    3.23
  -4  -4  -8   -0.30    5.39
  -4  -4  -9    4.31    3.24
   4   4   9    1.83    4.59
  -4  -4  -9    0.47    4.45
  -4  -4  -9    1.21    5.82
  -4  -4 -10    8.10    6.02
  -4  -4 -10    7.96    4.71
   4   4  10    7.42    4.93
  -4  -4 -10    7.85    4.80
  -4  -4 -11    6.65    5.15
  -4  -4 -11    7.37    5.06
   4   4  11    8.63    3.75
  -4  -4 -11    7.35    5.03
  -4  -4 -12    7.20    5.43
  -4  -4 -12    6.06    5.40
   4   4  12    5.78    5.25
  -4  -4 -12    5.89    6.36
  -4  -4 -13    1.56    5.71
  -4  -4 -13   -2.23    4.05
   4   4  13    5.58    5.72
  -4  -4 -13    0.57    6.95
  -4  -4 -14    5.29    6.04
  -4  -4 -14    8.40    4.29
   4   4  14    6.30    4.18
  -4  -4 -14    5.63    5.96
  -4  -5   0    6.23    4.20
   4   5   0    6.97    4.15
   4   5   1  113.40    7.44
  -4  -5  -1  121.21    4.84
   4   5   1  122.52    3.85
  -4  -5  -1  115.07    6.59
  -4  -5  -2  101.68    4.79
   4   5   2   98.93    6.15
  -4  -5  -2   96.14    5.23
   4   5   2  102.71    4.69
  -4  -5  -3   51.41    4.50
  -4  -5  -3   48.55    4.65
   4   5   3   48.27    4.65
   4   5   3   50.32    4.37
  -4  -5  -4   38.84    4.51
  -4  -5  -4   41.44    4.62
   4   5   4   38.18    4.56
   4   5   4   41.50    4.50
  -4  -5  -5    0.35    2.99
  -4  -5  -5    0.05    4.24
   4   5   5   -0.17    3.03
   4   5   5   -0.01    4.07
  -4  -5  -6   71.14    4.70
  -4  -5  -6   79.60    4.97
   4   5   6   73.63    3.59
   4   5   6   75.04    5.68
  -4  -5  -7   12.10    4.44
  -4  -5  -7   16.52    4.40
   4   5   7   13.96    4.61
  -4  -5  -8   39.12    4.61
  -4  -5  -8   42.05    4.80
   4   5   8   39.19    3.49
  -4  -5  -9   21.12    4.80
   4   5   9   24.17    3.56
  -4  -5  -9   25.63    4.69
  -4  -5 -10   26.98    3.63
   4   5  10   23.89    3.51
  -4  -5 -10   24.50    5.01
  -4  -5 -10   24.92    5.19
  -4  -5 -11    4.66    5.44
   4   5  11    5.33    5.32
  -4  -5 -11    5.11    5.14
  -4  -5 -11    3.51    5.47
  -4  -5 -12    1.97    5.63
  -4  -5 -12    1.48    5.37
   4   5  12    5.33    5.26
  -4  -5 -12    1.50    6.75
  -4  -5 -13    3.46    7.22
  -4  -5 -13   -0.48    5.77
   4   5  13    3.05    4.03
  -4  -5 -13    2.80    6.99
  -4  -5 -14    6.54    6.32
  -4  -5 -14    6.65    6.09
   4   5  14    8.28    6.08
  -4  -5 -14    6.89    6.22
  -4  -6   0  165.06    5.13
   4   6   0  180.94    5.18
   4   6   1   49.09    6.74
  -4  -6  -1   51.21    4.49
  -4  -6  -1   52.10    6.55
   4   6   1   53.16    3.31
  -4  -6  -2    7.97    4.26
  -4  -6  -2    6.65    5.27
   4   6   2    8.19    4.12
   4   6   2    6.98    5.31
   4   6   3   18.58    4.44
  -4  -6  -3   19.41    4.35
  -4  -6  -3   21.74    4.32
   4   6   3   19.38    4.28
  -4  -6  -4    2.25    4.20
   4   6   4    2.54    4.46
  -4  -6  -4    3.23    4.32
   4   6   4    3.13    4.05
  -4  -6  -5   28.10    4.56
   4   6   5   29.04    4.67
  -4  -6  -5   32.30    4.58
   4   6   5   29.98    4.61
  -4  -6  -6   28.13    4.56
   4   6   6   26.47    3.48
  -4  -6  -6   30.43    4.56
   4   6   6   27.14    4.49
  -4  -6  -7   16.01    4.60
   4   6   7   14.75    4.68
  -4  -6  -7   16.30    4.71
  -4  -6  -8   19.26    4.71
   4   6   8   22.84    4.91
  -4  -6  -8   20.33    4.60
  -4  -6  -9    2.15    3.33
   4   6   9    2.41    4.85
  -4  -6  -9    0.37    4.87
  -4  -6 -10    1.01    4.94
   4   6  10    1.99    3.64
  -4  -6 -10    1.20    5.02
  -4  -6 -11    0.40    5.23
   4   6  11    1.42    5.30
  -4  -6 -11    3.64    6.38
  -4  -6 -11    0.79    6.63
  -4  -6 -12   21.81    5.63
   4   6  12   21.67    5.66
  -4  -6 -12   18.24    5.71
  -4  -6 -12   20.16    7.12
  -4  -6 -13   14.77    6.05
  -4  -6 -13   15.03    4.16
   4   6  13   17.27    5.96
  -4  -6 -13   16.68    5.98
  -4  -7   0   34.52    4.41
   4   7   0   35.90    4.33
  -4  -7  -1  154.40    5.08
  -4  -7  -1  154.74    8.21
   4   7   1  157.38    4.13
   4   7   1  135.94    8.25
  -4  -7  -2   16.31    5.66
   4   7   2   15.70    5.81
  -4  -7  -2   16.75    4.38
   4   7   2   17.99    4.21
  -4  -7  -3   14.30    4.42
  -4  -7  -3   15.91    4.57
   4   7   3   16.02    4.26
   4   7   3   15.57    5.40
  -4  -7  -4   10.14    4.46
  -4  -7  -4   10.90    4.56
   4   7   4   10.42    4.50
   4   7   4    9.43    4.49
   4   7   5    7.09    4.62
  -4  -7  -5    7.10    4.58
  -4  -7  -5    8.37    4.54
   4   7   5    8.13    4.41
  -4  -7  -6    0.89    3.23
   4   7   6    3.94    4.66
  -4  -7  -6    2.16    4.52
   4   7   6    0.95    4.49
  -4  -7  -7    7.10    3.42
   4   7   7    6.76    3.41
  -4  -7  -7    8.11    4.77
   4   7   7    6.48    4.73
  -4  -7  -8    2.86    4.88
   4   7   8    2.25    4.93
  -4  -7  -8    2.87    4.72
  -4  -7  -9    5.76    5.05
   4   7   9    6.57    3.74
  -4  -7  -9    4.94    4.98
  -4  -7 -10   14.32    5.29
   4   7  10   11.94    3.86
  -4  -7 -10   13.34    5.32
  -4  -7 -11    5.41    5.59
   4   7  11    4.47    4.01
  -4  -7 -11    5.88    5.44
  -4  -7 -12    5.84    5.87
   4   7  12    3.76    5.96
  -4  -7 -12    2.56    7.12
  -4  -7 -12    3.17    5.95
   4   7  13   33.22    6.32
  -4  -7 -13   42.00    6.26
  -4  -7 -13   38.73    6.43
  -4  -7 -13   34.70    6.52
  -4  -8   0   27.34    3.37
   4   8   0   27.33    4.52
  -4  -8  -1    0.98    6.66
  -4  -8  -1    3.72    4.58
   4   8   1    1.71    4.47
  -4  -8  -2   24.59    5.73
  -4  -8  -2   25.96    4.71
   4   8   2   23.03    5.92
   4   8   2   27.48    4.44
  -4  -8  -3    3.24    4.51
   4   8   3    2.90    5.78
  -4  -8  -3    2.59    4.58
   4   8   3    3.14    3.15
  -4  -8  -4    8.76    4.72
  -4  -8  -4    9.78    3.31
   4   8   4    8.93    4.77
   4   8   4    8.95    4.68
  -4  -8  -5    1.23    4.82
  -4  -8  -5    2.63    4.59
   4   8   5    2.39    4.51
   4   8   5    0.39    4.89
  -4  -8  -6    1.05    4.79
  -4  -8  -6    2.32    4.76
   4   8   6    1.24    4.72
   4   8   6    4.41    4.95
  -4  -8  -7   50.93    5.24
  -4  -8  -7   50.88    5.17
   4   8   7   49.38    5.20
   4   8   7   49.70    5.28
   4   8   8    5.14    3.70
  -4  -8  -8    6.77    3.65
  -4  -8  -8    7.33    5.06
   4   8   9    1.30    3.82
  -4  -8  -9    4.49    3.78
  -4  -8  -9    3.01    5.21
   4   8  10   38.88    5.80
  -4  -8 -10   38.63    4.18
  -4  -8 -10   40.85    4.14
   4   8  11    9.87    5.80
  -4  -8 -11   11.94    5.89
  -4  -8 -11   11.52    5.74
   4   8  12   -0.95    6.14
  -4  -8 -12   -1.56    6.18
  -4  -8 -12    0.50    6.13
  -4  -9   0  298.11   15.27
  -4  -9   0  297.41    5.91
  -4  -9   0  277.13   14.44
   4   9   0  293.96    5.78
  -4  -9  -1  389.49   10.27
  -4  -9  -1  400.01    5.37
   4   9   1  410.47    5.28
  -4  -9  -1  409.33   10.36
  -4  -9  -2   60.86    5.32
  -4  -9  -2   68.68    5.12
   4   9   2   58.44    6.38
   4   9   2   60.72    4.93
  -4  -9  -3    7.21    4.81
   4   9   3    8.67    3.30
   4   9   3    5.80    4.98
  -4  -9  -3    9.56    6.01
   4   9   4   44.27    5.27
  -4  -9  -4   43.97    3.69
   4   9   4   41.91    4.89
  -4  -9  -4   40.43    5.16
  -4  -9  -5  194.17    5.88
   4   9   5  173.88    6.06
   4   9   5  185.45    5.72
  -4  -9  -5  167.48    5.84
  -4  -9  -6   39.52    5.28
  -4  -9  -6   37.08    5.21
   4   9   6   39.29    5.32
   4   9   6   36.65    5.10
  -4  -9  -7    1.02    3.69
  -4  -9  -7   -2.73    5.23
   4   9   7    0.88    5.25
   4   9   7   -0.98    5.15
  -4  -9  -8    3.26    3.82
  -4  -9  -8    3.73    5.26
   4   9   8    3.86    5.32
   4   9   8    1.56    5.52
  -4  -9  -9    3.19    4.01
  -4  -9  -9    3.35    5.39
   4   9   9    1.15    5.66
  -4  -9 -10    3.08    5.88
  -4  -9 -10    0.99    5.74
   4   9  10    0.03    5.95
  -4  -9 -11    4.62    6.08
  -4  -9 -11    7.32    6.07
   4   9  11    5.90    4.27
  -4 -10   0    1.38    8.01
  -4 -10   0   -0.24    3.41
   4  10   0    1.72    4.95
  -4 -10   0    2.31    7.92
  -4 -10  -1    9.00    5.10
   4  10   1   10.68    4.85
  -4 -10  -1    9.99    6.12
  -4 -10  -1   10.12    6.22
  -4 -10  -2    5.13    5.12
   4  10   2    3.93    4.90
   4  10   2    4.52    5.21
  -4 -10  -2    4.05    6.15
  -4 -10  -3   56.31    5.09
   4  10   3   50.91    5.11
   4  10   3   43.85    5.55
  -4 -10  -3   47.32    6.30
  -4 -10  -4   43.73    5.30
   4  10   4   34.71    5.15
   4  10   4   38.13    5.63
  -4 -10  -4   37.64    5.47
   4  10   5  148.41    6.15
  -4 -10  -5  161.04    6.03
   4  10   5  164.00    5.90
  -4 -10  -5  150.46    6.08
   4  10   6   43.89    5.63
  -4 -10  -6   47.53    5.52
   4  10   6   51.75    5.47
  -4 -10  -6   45.32    5.68
   4  10   7   33.53    5.79
  -4 -10  -7   36.17    5.58
   4  10   7   35.21    5.64
  -4 -10  -7   35.22    5.74
  -4 -10  -8    5.78    5.71
  -4 -10  -8    2.92    5.66
   4  10   8    5.20    4.18
   4  10   8    5.38    5.57
  -4 -10  -9   -0.41    5.90
  -4 -10  -9   -0.40    5.93
   4  10   9    1.31    5.92
  -4 -10 -10    9.41    4.46
  -4 -10 -10    8.34    6.07
   4  10  10    6.55    4.48
  -4 -11   0    5.14    5.29
  -4 -11   0    3.01    7.58
   4  11   0    3.43    3.63
  -4 -11   0    3.67    8.55
  -4 -11  -1   37.08    3.79
   4  11   1   35.64    5.36
  -4 -11  -1   35.99    6.74
  -4 -11  -1   35.26    6.80
  -4 -11  -2    0.95    5.30
   4  11   2    0.77    3.67
  -4 -11  -2    0.48    6.67
  -4 -11  -2    0.52    5.52
  -4 -11  -3    3.13    5.30
   4  11   3   -0.51    5.75
   4  11   3    1.47    5.21
  -4 -11  -3    1.00    5.25
   4  11   4    5.65    5.75
  -4 -11  -4    6.39    5.51
   4  11   4    9.72    5.37
  -4 -11  -4    6.70    5.57
  -4 -11  -5   33.91    4.10
   4  11   5   29.89    5.83
   4  11   5   38.92    5.58
  -4 -11  -5   34.34    5.81
  -4 -11  -6   12.28    5.66
   4  11   6    8.29    3.96
   4  11   6   12.15    5.93
  -4 -11  -6    8.58    4.14
   4  11   7   43.47    6.18
  -4 -11  -7   49.68    5.90
   4  11   7   48.54    6.04
  -4 -11  -7   47.17    4.48
   4  11   8    3.02    6.18
  -4 -11  -8    2.00    4.31
   4  11   8    3.16    5.90
  -4 -11  -8    0.80    6.12
  -4 -12   0   32.02    5.80
  -4 -12   0   20.56    8.22
   4  12   0   26.79    4.07
  -4 -12   0   23.00    8.43
  -4 -12  -1    0.81    3.99
   4  12   1    4.10    5.52
  -4 -12  -1    0.52    6.89
  -4 -12  -1    0.50    6.97
  -4 -12  -2    0.19    5.70
   4  12   2    3.74    5.50
  -4 -12  -2    2.58    5.58
  -4 -12  -2    0.23    5.81
  -4 -12  -3    0.67    5.74
   4  12   3    0.47    5.60
  -4 -12  -3    1.66    5.74
  -4 -12  -4   10.55    5.82
   4  12   4   12.44    5.70
   4  12   4    7.91    6.11
  -4 -12  -4   10.73    5.99
  -4 -12  -5    6.40    6.15
   4  12   5    2.98    5.86
   4  12   5    2.14    6.23
  -4 -12  -5    5.99    6.06
  -4 -12  -6    9.60    6.12
   4  12   6    7.84    6.47
   4  12   6   12.23    6.10
  -4 -12  -6   11.20    6.28
  -4 -13   0   14.58    6.22
  -4 -13   0    6.27    8.87
   4  13   0   11.98    6.09
  -4 -13   0    6.59    9.05
  -4 -13  -1    4.55    6.19
   4  13   1    4.91    4.33
  -4 -13  -1    4.21    7.56
  -4 -13  -1    3.08    7.55
  -4 -13  -2    1.97    6.19
   4  13   2    3.11    4.29
  -4 -13  -2    0.35    7.47
  -4 -13  -2    1.29    7.70
   5 -10   1    1.97    4.13
   5 -10   1    1.12    4.25
  -5  10  -1    3.03    4.24
   5 -10   1    2.49    4.34
   5 -10   2    1.29    4.11
   5 -10   2    5.23    5.98
  -5  10  -2    2.09    5.98
   5 -10   2   -2.84    6.22
  -5  10  -3   44.46    6.21
   5 -10   3   42.70    6.09
   5 -10   3   40.01    4.59
   5 -10   3   39.11    6.23
   5 -10   4    1.54    6.35
   5 -10   4    0.53    6.06
   5 -10   4    3.17    6.30
  -5  10  -4    1.74    6.00
  -5  10  -5   11.87    6.23
   5 -10   5   15.29    6.23
   5 -10   5   12.17    6.34
   5 -10   5   12.53    6.32
   5  -9   1    1.36    3.80
   5  -9   1    0.80    3.97
  -5   9  -1    0.77    5.44
   5  -9   1    4.46    5.47
   5  -9   2    8.50    5.43
   5  -9   2    9.18    4.09
   5  -9   2    7.92    3.93
  -5   9  -2    9.83    3.91
   5  -9   3    3.14    4.04
   5  -9   3    2.95    5.48
   5  -9   3    0.63    4.08
  -5   9  -3    1.99    5.47
  -5   9  -4    5.66    5.68
   5  -9   4    5.22    5.55
   5  -9   4    5.67    4.18
   5  -9   4    3.98    5.76
   5  -9   5    2.48    5.80
   5  -9   5    4.09    4.17
   5  -9   5    3.51    4.18
  -5   9  -5    3.34    4.05
   5  -9   6   17.72    5.90
   5  -9   6   15.80    6.16
  -5   9  -6   15.70    4.20
   5  -9   6   17.29    4.10
   5  -9   7   83.10    4.67
   5  -9   7   85.65    6.33
   5  -9   7   96.29    6.37
  -5   9  -7   93.18    4.85
   5  -9   8   14.55    4.41
   5  -9   8   16.75    4.53
  -5   9  -8   11.78    6.25
   5  -8   1   49.39    5.42
  -5   8  -1   50.16    3.79
   5  -8   1   52.01    5.35
   5  -8   1   55.98    5.42
   5  -8   2    1.45    3.66
   5  -8   2    2.18    5.12
  -5   8  -2    1.12    5.13
   5  -8   2   -2.40    5.26
   5  -8   3    4.01    3.77
   5  -8   3    2.26    3.68
   5  -8   3    3.64    5.30
  -5   8  -3    4.18    3.76
   5  -8   4   -0.05    5.43
   5  -8   4    1.97    5.32
   5  -8   4    0.67    3.77
  -5   8  -4    1.72    5.22
   5  -8   5   18.65    5.50
   5  -8   5   13.66    5.38
   5  -8   5   17.06    5.71
  -5   8  -5   15.89    5.41
   5  -8   6  209.55    5.15
   5  -8   6  210.98    6.30
  -5   8  -6  221.65    6.51
   5  -8   6  206.62    6.38
   5  -8   7   19.08    5.83
   5  -8   7   22.32    4.06
  -5   8  -7   18.83    4.14
   5  -8   8   38.46    6.05
   5  -8   8   37.31    5.98
  -5   8  -8   40.64    5.97
  -5   8  -8   41.18    5.96
   5  -8   9    4.67    6.04
   5  -8   9    6.52    6.03
  -5   8  -9    4.54    4.28
  -5   8  -9    4.95    4.26
   5  -7   1   22.49    5.11
   5  -7   1   25.09    4.97
   5  -7   1   19.95    5.05
  -5   7  -1   22.27    4.91
   5  -7   2    1.92    5.00
   5  -7   2    6.41    4.80
   5  -7   2    5.78    3.58
  -5   7  -2    4.82    4.89
  -5   7  -3    1.72    4.96
   5  -7   3    2.37    4.96
   5  -7   3    2.43    3.52
   5  -7   3    0.42    5.03
   5  -7   4   45.57    3.86
   5  -7   4   43.10    3.79
  -5   7  -4   41.16    5.18
   5  -7   4   41.06    3.74
   5  -7   5   -0.07    5.09
   5  -7   5   -2.24    4.99
  -5   7  -5    0.15    5.10
   5  -7   5    1.88    3.53
   5  -7   6    5.96    5.31
   5  -7   6    5.18    5.21
  -5   7  -6    4.20    3.73
  -5   7  -6    4.61    5.07
   5  -7   7  274.17    6.66
   5  -7   7  255.22    4.76
  -5   7  -7  271.52    6.70
  -5   7  -7  272.70    6.15
   5  -7   8   12.76    4.00
   5  -7   8   15.84    5.49
  -5   7  -8   11.87    5.53
  -5   7  -8   13.54    5.66
   5  -7   9   18.36    4.16
   5  -7   9   16.29    5.43
  -5   7  -9   17.59    5.85
  -5   7  -9   20.77    4.06
   5  -7  10    2.92    5.78
   5  -7  10   -1.56    4.21
  -5   7 -10   -0.51    4.23
  -5   7 -10   -1.72    5.91
   5  -7  11    3.82    6.27
   5  -7  11    5.75    4.36
  -5   7 -11    7.49    6.17
  -5   7 -11    8.75    4.37
   5  -6   1   61.03    4.90
   5  -6   1   62.79    4.85
   5  -6   1   67.08    4.94
   5  -6   2   26.02    4.80
   5  -6   2   28.42    4.80
   5  -6   2   22.29    4.69
  -5   6  -2   26.79    4.72
   5  -6   3  121.49    3.93
   5  -6   3  145.24    5.39
   5  -6   3  139.70    3.97
  -5   6  -3  140.31    5.48
   5  -6   4   42.41    5.01
   5  -6   4   39.38    3.57
  -5   6  -4   43.46    4.94
   5  -6   4   35.11    4.84
   5  -6   5    3.81    4.95
   5  -6   5    5.04    4.80
  -5   6  -5    3.48    4.90
  -5   6  -5    4.77    4.84
   5  -6   6   18.64    5.08
   5  -6   6   20.88    5.02
  -5   6  -6   19.68    5.13
  -5   6  -6   18.19    3.61
   5  -6   7    5.83    5.10
   5  -6   7   11.62    3.54
  -5   6  -7    8.31    5.06
  -5   6  -7    6.78    4.93
   5  -6   8   20.60    5.35
   5  -6   8   16.67    5.24
  -5   6  -8   20.09    5.37
  -5   6  -8   24.85    5.10
   5  -6   9    7.45    5.43
   5  -6   9    4.79    3.91
  -5   6  -9    7.07    5.48
  -5   6  -9   11.61    3.65
   5  -6  10    1.24    5.64
   5  -6  10   -1.86    5.47
  -5   6 -10   -2.09    5.56
  -5   6 -10    0.27    5.33
   5  -6  11    1.92    5.95
   5  -6  11    0.37    5.71
  -5   6 -11    1.56    5.89
  -5   6 -11    0.56    4.15
   5  -6  12   14.24    6.34
   5  -6  12   15.01    6.23
  -5   6 -12   15.01    6.23
  -5   6 -12   13.64    6.24
   5  -5   1   11.64    3.31
   5  -5   1   12.65    4.44
   5  -5   1   12.04    4.54
   5  -5   2   17.18    4.55
   5  -5   2   16.25    3.23
   5  -5   2   15.95    4.67
   5  -5   3  157.68    5.19
   5  -5   3  170.71    5.37
   5  -5   3  159.64    3.97
  -5   5  -3  174.01    5.46
   5  -5   4    1.06    4.56
   5  -5   4    3.39    3.13
  -5   5  -4    2.73    3.25
  -5   5  -4    2.69    3.23
   5  -5   5   88.51    5.28
   5  -5   5   85.19    3.68
  -5   5  -5   87.42    5.29
  -5   5  -5   89.82    4.95
   5  -5   6   27.15    5.01
   5  -5   6   29.06    3.37
  -5   5  -6   23.81    5.01
  -5   5  -6   24.56    3.34
   5  -5   7    6.76    5.00
   5  -5   7    7.01    3.42
  -5   5  -7    5.12    4.93
  -5   5  -7    7.94    4.79
   5  -5   8   33.18    5.27
   5  -5   8   30.46    4.98
  -5   5  -8   35.28    5.23
  -5   5  -8   35.70    4.96
   5  -5   9    5.89    5.22
   5  -5   9    8.79    3.54
  -5   5  -9    7.49    6.39
  -5   5  -9    7.49    4.93
   5  -5  10    5.89    5.48
   5  -5  10    4.04    5.22
  -5   5 -10    6.33    6.53
  -5   5 -10    6.05    5.20
   5  -5  11    5.56    5.59
   5  -5  11    6.23    5.50
  -5   5 -11    5.30    5.66
  -5   5 -11    3.87    5.52
   5  -5  12    1.22    7.42
   5  -5  12    0.80    5.91
  -5   5 -12    1.02    5.87
  -5   5 -12   -0.49    5.73
   5  -4   1  115.61    4.98
   5  -4   1  113.93    4.93
   5  -4   1   93.17    4.77
   5  -4   2  250.55    4.84
   5  -4   2  217.74    4.24
   5  -4   2  235.76    4.31
   5  -4   3   12.09    4.33
   5  -4   3   12.67    4.37
  -5   4  -3   10.34    4.36
   5  -4   4   56.96    4.83
   5  -4   4   52.90    4.53
  -5   4  -4   61.34    4.57
  -5   4  -4   57.62    4.77
   5  -4   5    6.07    4.43
   5  -4   5    3.38    3.10
  -5   4  -5    4.71    4.34
  -5   4  -5    5.78    3.09
   5  -4   6  104.92    6.27
   5  -4   6   99.46    3.64
  -5   4  -6  100.06    5.28
  -5   4  -6  104.62    4.86
   5  -4   7    0.57    5.71
   5  -4   7    2.95    3.20
  -5   4  -7    1.50    4.70
  -5   4  -7    0.62    3.18
   5  -4   8    0.61    4.88
   5  -4   8   -1.83    4.73
  -5   4  -8   -0.09    4.96
  -5   4  -8   -1.43    3.36
   5  -4   9   11.22    5.17
   5  -4   9   13.17    4.87
  -5   4  -9   14.15    6.10
  -5   4  -9   14.37    4.83
   5  -4  10    1.08    5.25
   5  -4  10    3.33    4.94
  -5   4 -10    2.30    5.13
  -5   4 -10    0.18    4.98
   5  -4  11    7.23    5.75
   5  -4  11    6.46    5.27
  -5   4 -11    6.74    5.57
  -5   4 -11    8.01    5.17
   5  -4  12    5.22    5.77
  -5   4 -12    2.42    5.62
  -5   4 -12    3.46    4.07
   5  -4  12    2.95    7.30
   5  -4  13   -1.12    6.03
  -5   4 -13   -0.55    7.37
  -5   4 -13    1.63    4.29
   5  -4  13    2.49    7.70
   5  -3   1   10.12    4.48
   5  -3   1   10.19    4.07
   5  -3   1   12.04    4.32
   5  -3   2   -0.53    2.99
   5  -3   2   -0.44    4.16
   5  -3   2   -0.58    4.12
   5  -3   3    1.27    4.17
   5  -3   3    0.00    4.21
  -5   3  -3    1.01    2.94
   5  -3   4    4.03    5.09
   5  -3   4    3.50    3.02
  -5   3  -4    4.72    4.22
   5  -3   5    0.36    4.26
   5  -3   5    0.78    4.24
  -5   3  -5    1.37    4.29
  -5   3  -5    1.02    2.92
   5  -3   6    0.00    5.49
   5  -3   6    1.09    2.98
  -5   3  -6    0.87    4.63
  -5   3  -6    0.84    4.31
   5  -3   7    4.59    4.61
   5  -3   7    4.87    3.20
  -5   3  -7    5.03    4.75
  -5   3  -7    5.84    3.22
   5  -3   8   76.44    5.51
   5  -3   8   73.51    4.86
  -5   3  -8   83.98    6.39
  -5   3  -8   82.37    4.85
   5  -3   9    1.12    6.14
   5  -3   9    0.12    3.29
  -5   3  -9    1.95    5.97
  -5   3  -9    0.44    3.41
   5  -3  10    1.97    6.27
   5  -3  10    1.90    4.89
  -5   3 -10    4.44    6.14
  -5   3 -10    2.86    3.46
   5  -3  11   14.94    5.25
  -5   3 -11   11.54    6.48
  -5   3 -11   12.73    5.20
   5  -3  11    8.51    6.72
   5  -3  12    3.38    5.32
  -5   3 -12    2.64    5.44
  -5   3 -12    1.45    3.81
   5  -3  12    2.94    6.93
   5  -3  13   -0.05    4.05
  -5   3 -13    0.16    5.81
  -5   3 -13    1.82    4.06
   5  -2   1  158.82    4.02
   5  -2   1  178.08    5.33
   5  -2   1  140.97    3.93
   5  -2   2   48.62    4.57
   5  -2   2   48.59    3.36
   5  -2   3    3.28    4.98
   5  -2   3    5.68    4.19
  -5   2  -3    2.72    4.08
   5  -2   4    3.69    5.22
   5  -2   4    5.51    4.15
  -5   2  -4    5.22    4.10
   5  -2   5    2.30    5.31
   5  -2   5    1.60    2.87
  -5   2  -5    1.43    4.12
   5  -2   6   59.42    6.18
   5  -2   6   61.90    4.46
  -5   2  -6   63.85    3.29
  -5   2  -6   64.17    6.24
   5  -2   7    2.61    5.64
   5  -2   7    4.18    4.33
  -5   2  -7    3.96    4.37
  -5   2  -7    2.92    5.61
   5  -2   8   21.97    6.84
   5  -2   8   21.03    3.22
  -5   2  -8   24.44    4.51
  -5   2  -8   22.68    6.73
   5  -2   9   -0.75    4.51
  -5   2  -9    1.04    6.90
  -5   2  -9    0.22    4.55
   5  -2   9    1.31    6.08
   5  -2  10   12.23    4.90
  -5   2 -10   10.85    6.13
  -5   2 -10   10.33    4.91
   5  -2  10    8.92    6.18
   5  -2  11    9.76    5.00
  -5   2 -11   10.43    6.44
  -5   2 -11    8.17    3.59
   5  -2  12    0.95    3.74
  -5   2 -12    1.99    6.37
  -5   2 -12    0.44    3.67
  -5   2 -13   14.71    5.77
  -5   2 -13   16.81    4.03
   5  -2  13   13.25    5.60
  -5   2 -14   45.13    7.75
  -5   2 -14   45.15    6.14
   5  -2  14   40.81    4.52
   5  -1   1  444.93    5.60
   5  -1   1  474.31    7.28
   5  -1   1  417.09    6.32
   5  -1   1  440.47    7.34
   5  -1   2  131.94    4.86
   5  -1   2  137.62    5.39
  -5   1  -2  138.07    3.90
   5  -1   2  131.37    5.44
   5  -1   3    1.73    4.18
   5  -1   3    0.67    4.99
  -5   1  -3    0.71    4.00
   5  -1   3    1.17    5.18
   5  -1   4   24.86    4.32
   5  -1   4   23.52    6.20
  -5   1  -4   21.52    4.32
   5  -1   5   91.10    8.22
   5  -1   5   95.00    4.71
  -5   1  -5   89.45    3.64
   5  -1   6   49.48    4.55
  -5   1  -6   44.95    4.37
   5  -1   7  161.19    5.00
  -5   1  -7  168.44    3.92
   5  -1   8   13.56    3.24
  -5   1  -8   15.33    4.35
   5  -1   9    3.27    4.54
  -5   1  -9    4.19    4.56
  -5   1  -9    4.14    8.40
   5  -1  10    6.07    4.81
  -5   1 -10    6.38    4.80
  -5   1 -10    5.58    7.75
   5  -1  11    2.77    3.56
  -5   1 -11    3.38    7.21
  -5   1 -11    2.10    3.54
  -5   1 -12   38.44    6.84
  -5   1 -12   39.23    3.96
   5  -1  12   37.27    5.45
  -5   1 -13   25.34    5.82
  -5   1 -13   26.58    5.85
   5  -1  13   20.07    4.17
  -5   1 -14   34.05    7.72
  -5   1 -14   32.91    4.45
   5  -1  14   33.81    4.25
   5   0   0   19.23    4.23
   5   0   0   18.81    3.12
   5   0   0   17.91    3.22
   5   0   1   18.92    4.39
   5   0   1   18.18    4.28
   5   0   1   17.27    4.27
   5   0   1   17.97    4.24
   5   0   2  144.37    5.63
   5   0   2  157.88    5.67
   5   0   2  151.08    5.03
  -5   0  -2  157.95    5.17
   5   0   3   28.59    5.51
   5   0   3   30.11    4.36
   5   0   3   32.94    6.08
  -5   0  -3   30.85    4.32
   5   0   4   13.40    2.97
  -5   0  -4   13.10    2.97
   5   0   5   38.52    4.27
  -5   0  -5   38.80    4.45
   5   0   6   23.21    4.55
  -5   0  -6   24.63    4.39
   5   0   7  284.73    5.59
  -5   0  -7  284.61    4.69
   5   0   8    1.56    4.27
  -5   0  -8   -0.79    4.27
   5   0   9    6.55    4.60
  -5   0  -9    5.42    3.15
   5   0  10    2.72    4.76
  -5   0 -10    7.43    4.69
  -5   0 -11    0.73    8.10
  -5   0 -11   -0.56    3.41
  -5   0 -11    0.15    7.39
   5   0  11   -0.59    3.43
  -5   0 -12   40.85    6.86
  -5   0 -12   37.62    3.87
  -5   0 -12   39.88    8.05
   5   0  12   39.37    3.88
  -5   0 -13   11.23    6.98
  -5   0 -13    8.47    5.55
  -5   0 -13   10.41    8.26
   5   0  13    9.99    5.56
  -5   0 -14   33.62    7.59
  -5   0 -14   37.39    6.07
  -5   0 -14   30.62    7.63
   5   0  14   36.83    6.08
   5   1   0    1.95    4.04
   5   1   0    3.70    4.02
   5   1   0    1.56    4.22
   5   1   1  221.06    6.70
   5   1   1  225.79    5.47
   5   1   2   79.80    5.03
   5   1   2   76.34    4.56
  -5  -1  -2   83.03    4.55
   5   1   3   17.48    6.03
   5   1   3   18.86    4.13
   5   1   3   15.39    5.91
  -5  -1  -3   15.74    4.17
   5   1   4    0.05    4.20
  -5  -1  -4   -0.15    4.14
   5   1   5    7.99    3.04
  -5  -1  -5    7.74    4.34
   5   1   6    6.63    3.08
  -5  -1  -6    6.23    3.08
   5   1   7    1.10    3.11
  -5  -1  -7    0.49    4.50
   5   1   8    3.74    3.05
  -5  -1  -8    3.97    4.54
   5   1   9   14.94    4.65
  -5  -1  -9   14.33    4.73
  -5  -1 -10    2.88    3.49
   5   1  10    3.45    3.51
  -5  -1 -11    3.69    8.92
  -5  -1 -11   -0.03    3.72
  -5  -1 -11    3.44    9.68
   5   1  11    1.75    3.43
  -5  -1 -12    2.65    7.66
  -5  -1 -12    5.73    5.32
  -5  -1 -12    2.32    7.61
   5   1  12    2.67    3.62
  -5  -1 -13   91.91    7.82
  -5  -1 -13   91.72    4.39
  -5  -1 -13   94.49    9.00
   5   1  13   85.82    4.43
  -5  -1 -14    1.28    7.35
  -5  -1 -14    0.73    7.60
  -5  -1 -14    2.67    4.22
   5   1  14    1.19    4.21
   5   2   0   65.49    4.56
   5   2   0   67.85    5.61
   5   2   0   55.44    4.78
   5   2   1   82.85    4.93
   5   2   1   83.77    4.80
  -5  -2  -1   87.17    4.83
   5   2   2   60.65    5.71
   5   2   2   56.23    4.46
  -5  -2  -2   57.88    4.43
   5   2   3   19.85    4.21
   5   2   3   19.15    5.98
  -5  -2  -3   20.45    4.13
   5   2   4   25.69    3.10
  -5  -2  -4   24.82    4.36
   5   2   5    3.71    4.22
  -5  -2  -5    3.23    4.26
   5   2   6  132.26    3.83
  -5  -2  -6  158.67    4.01
   5   2   7   73.78    4.84
  -5  -2  -7   82.39    4.87
  -5  -2  -8   76.95    3.67
   5   2   8   74.41    3.65
  -5  -2  -9    6.87    4.73
   5   2   9    6.96    3.29
  -5  -2 -10   36.12    3.64
   5   2  10   39.10    3.64
  -5  -2 -11   99.64   10.57
  -5  -2 -11  102.56    5.53
  -5  -2 -11  100.42   10.47
   5   2  11   86.30    3.94
  -5  -2 -12   58.43    8.35
  -5  -2 -12   54.07    3.94
  -5  -2 -12   60.47    8.30
   5   2  12   58.65    5.52
  -5  -2 -13   12.54    8.25
  -5  -2 -13   13.34    5.64
  -5  -2 -13   12.84    8.28
   5   2  13    8.72    4.05
  -5  -2 -14   -1.25    8.77
  -5  -2 -14    3.15    4.12
  -5  -2 -14   -0.02    7.56
   5   2  14    3.00    5.94
   5   3   0  269.51    6.91
   5   3   0  305.73    6.13
   5   3   0  295.79    7.55
  -5  -3   0  305.34    6.23
   5   3   1   36.87    5.40
   5   3   1   36.37    4.45
  -5  -3  -1   34.79    4.57
  -5  -3  -1   33.51    4.60
   5   3   2   79.96    4.85
   5   3   2   80.48    4.98
  -5  -3  -2   77.79    4.81
  -5  -3  -2   78.59    5.12
   5   3   3   66.97    4.69
   5   3   3   70.27    5.74
  -5  -3  -3   67.70    4.60
  -5  -3  -3   68.59    6.05
   5   3   4    1.21    4.16
  -5  -3  -4    0.33    4.16
   5   3   4    0.06    6.55
  -5  -3  -4    0.47    6.72
   5   3   5  141.02    5.10
  -5  -3  -5  142.25    5.05
  -5  -3  -6   31.57    3.28
   5   3   6   28.73    4.50
  -5  -3  -7    1.92    3.06
   5   3   7    2.39    4.42
  -5  -3  -8   97.85    4.95
   5   3   8   90.95    4.92
  -5  -3  -9   11.70    4.83
   5   3   9   13.86    3.35
  -5  -3 -10   47.51   10.88
  -5  -3 -10   44.97    5.07
  -5  -3 -10   49.23   10.70
   5   3  10   43.91    5.08
  -5  -3 -11   17.15    7.88
  -5  -3 -11   15.37    5.25
  -5  -3 -11   16.00    7.62
   5   3  11   19.34    5.25
  -5  -3 -12   31.54    8.02
  -5  -3 -12   32.56    5.54
  -5  -3 -12   32.43    7.86
   5   3  12   29.89    3.87
  -5  -3 -13    8.39    7.21
  -5  -3 -13   10.82    5.67
  -5  -3 -13    9.12    8.26
   5   3  13   10.56    5.65
  -5  -3 -14    6.94    7.55
  -5  -3 -14    8.50    4.22
  -5  -3 -14    5.94    7.53
   5   3  14    9.77    6.03
  -5  -4   0  194.48    4.52
   5   4   0  194.84    7.58
   5   4   0  200.41    5.39
   5   4   0  178.73    8.13
   5   4   1    2.00    5.26
  -5  -4  -1    1.44    4.27
   5   4   1    1.22    4.20
  -5  -4  -1    1.86    5.10
  -5  -4  -2   12.33    4.32
   5   4   2   13.67    4.29
  -5  -4  -2   10.99    4.22
   5   4   2   14.10    5.35
  -5  -4  -3   84.98    5.13
   5   4   3   89.37    5.80
  -5  -4  -3   87.92    4.84
   5   4   3   84.48    4.85
  -5  -4  -4    5.18    4.43
  -5  -4  -4    5.05    4.35
   5   4   4    6.15    5.31
   5   4   4    6.12    3.05
  -5  -4  -5  177.28    8.28
  -5  -4  -5  173.41    5.43
   5   4   5  169.12    8.04
   5   4   5  164.80    5.39
  -5  -4  -6  136.06    9.10
  -5  -4  -6  130.23    5.26
   5   4   6  119.04    5.16
  -5  -4  -7    7.84    8.09
  -5  -4  -7    7.62    4.53
   5   4   7    7.98    4.48
  -5  -4  -7    8.07    8.21
  -5  -4  -8   51.36    9.10
  -5  -4  -8   53.06    8.34
  -5  -4  -8   49.26    4.78
   5   4   8   47.33    4.90
  -5  -4  -9   30.12    8.23
  -5  -4  -9   25.87    4.83
  -5  -4  -9   27.94    7.29
   5   4   9   27.18    4.92
  -5  -4 -10    5.88    7.28
  -5  -4 -10    7.49    4.92
  -5  -4 -10    6.37    7.05
   5   4  10    5.24    3.53
  -5  -4 -11    3.04    6.61
  -5  -4 -11    5.27    5.17
  -5  -4 -11    2.83    6.43
   5   4  11    1.87    3.75
  -5  -4 -12   29.30    7.01
  -5  -4 -12   27.79    5.54
  -5  -4 -12   31.79    6.87
   5   4  12   26.88    3.96
  -5  -4 -13    6.07    7.35
  -5  -4 -13    6.69    5.87
  -5  -4 -13    5.32    7.26
   5   4  13    7.65    4.16
  -5  -4 -14    5.83    7.68
  -5  -4 -14   10.00    4.48
   5   4  14    9.53    6.13
  -5  -4 -14    6.39    7.56
  -5  -5   0    5.78    4.50
   5   5   0    4.25    2.98
  -5  -5  -1  234.22    5.74
   5   5   1  243.43    5.66
   5   5   1  225.42    8.09
  -5  -5  -1  243.29    8.81
  -5  -5  -2  447.82    7.07
   5   5   2  470.20    7.07
   5   5   2  440.07    8.92
  -5  -5  -2  448.21    8.69
  -5  -5  -3   34.41    4.55
  -5  -5  -3   32.58    5.52
   5   5   3   34.86    4.41
   5   5   3   34.50    4.68
  -5  -5  -4   -0.20    5.15
  -5  -5  -4    0.62    4.31
   5   5   4    0.70    5.08
   5   5   4    0.53    4.34
  -5  -5  -5  152.84    6.77
  -5  -5  -5  147.11    4.30
   5   5   5  141.12    5.35
   5   5   5  147.97    6.70
  -5  -5  -6   34.57    5.91
  -5  -5  -6   29.07    4.64
   5   5   6   29.38    4.76
   5   5   6   30.19    5.73
  -5  -5  -7    6.21    4.56
  -5  -5  -7    7.58    5.84
   5   5   7    6.30    4.76
  -5  -5  -8    7.29    4.75
  -5  -5  -8    9.33    6.15
   5   5   8    6.45    4.92
  -5  -5  -9   14.70    4.95
  -5  -5  -9   12.53    7.08
   5   5   9    9.27    5.02
  -5  -5  -9   10.70    6.38
  -5  -5 -10    0.66    5.08
  -5  -5 -10    3.14    6.32
   5   5  10    2.32    3.74
  -5  -5 -10    2.35    7.56
  -5  -5 -11    1.66    6.68
  -5  -5 -11    4.36    5.39
  -5  -5 -11    2.43    6.55
   5   5  11    1.38    5.52
  -5  -5 -12    4.63    6.95
  -5  -5 -12    6.82    5.66
   5   5  12    4.65    4.01
  -5  -5 -12    4.13    6.90
  -5  -5 -13   21.97    6.12
  -5  -5 -13   20.37    4.42
   5   5  13   22.14    6.09
  -5  -5 -13   19.88    7.43
  -5  -6   0  281.31    5.97
   5   6   0  295.07    4.99
  -5  -6  -1   11.33    4.53
   5   6   1   12.23    4.54
   5   6   1   10.27    8.72
   5   6   2  243.85    7.90
  -5  -6  -2  261.23    5.99
   5   6   2  259.60    5.84
  -5  -6  -2  259.81    7.90
  -5  -6  -3   50.14    4.78
   5   6   3   49.99    5.99
  -5  -6  -3   53.25    5.77
   5   6   3   53.54    4.66
  -5  -6  -4    1.67    5.47
  -5  -6  -4    0.57    4.56
   5   6   4   -0.15    4.46
   5   6   4   -0.57    4.20
  -5  -6  -5   10.39    4.74
  -5  -6  -5    8.51    4.67
   5   6   5    9.75    4.75
   5   6   5    9.12    4.56
  -5  -6  -6   18.80    4.76
  -5  -6  -6   24.82    5.00
   5   6   6   21.50    4.83
   5   6   6   18.30    4.71
  -5  -6  -7   26.73    4.88
  -5  -6  -7   32.55    6.14
   5   6   7   26.50    4.99
  -5  -6  -8   14.05    4.88
  -5  -6  -8   17.03    6.13
   5   6   8   12.91    4.93
  -5  -6  -9    2.63    5.02
  -5  -6  -9    0.54    6.19
   5   6   9   -0.67    5.22
  -5  -6 -10    4.27    5.24
   5   6  10    6.00    3.72
  -5  -6 -10    4.37    5.26
  -5  -6 -10    4.12    6.65
  -5  -6 -11   38.32    5.57
   5   6  11   37.62    4.10
  -5  -6 -11   38.15    5.85
  -5  -6 -11   35.99    7.33
  -5  -6 -12    0.32    5.97
  -5  -6 -12    0.60    4.12
   5   6  12    1.76    4.05
  -5  -6 -12   -0.66    5.93
  -5  -6 -13    0.67    7.75
  -5  -6 -13    0.83    6.18
   5   6  13    4.77    6.22
  -5  -6 -13   -1.00    6.09
  -5  -7   0   17.93    4.56
   5   7   0   19.31    3.19
  -5  -7  -1  607.52    7.41
   5   7   1  636.46    7.22
  -5  -7  -2   38.41    4.80
   5   7   2   34.74    6.98
   5   7   2   35.55    4.57
  -5  -7  -2   36.50    6.04
  -5  -7  -3   13.70    4.84
  -5  -7  -3   12.81    4.89
   5   7   3   11.89    4.64
   5   7   3   13.98    5.86
   5   7   4   -0.07    5.71
  -5  -7  -4    0.62    4.81
  -5  -7  -4    0.49    4.63
   5   7   4    2.30    4.48
   5   7   5    5.86    4.90
  -5  -7  -5    5.48    4.77
  -5  -7  -5    4.58    4.74
   5   7   5    4.91    4.61
  -5  -7  -6   22.39    5.01
   5   7   6   21.37    4.97
  -5  -7  -6   25.08    4.93
   5   7   6   23.65    4.70
  -5  -7  -7    2.30    4.83
   5   7   7    1.21    5.10
  -5  -7  -7    2.00    6.10
   5   7   7   -0.36    5.93
  -5  -7  -8    7.32    3.54
   5   7   8    6.87    3.79
  -5  -7  -8    7.06    6.28
  -5  -7  -9   21.36    5.33
   5   7   9   16.00    5.40
  -5  -7  -9   19.97    5.40
  -5  -7 -10   13.85    5.51
   5   7  10   11.87    4.07
  -5  -7 -10   14.82    6.81
  -5  -7 -11    2.51    3.98
   5   7  11    5.12    5.78
  -5  -7 -11    5.46    6.96
  -5  -7 -12   15.06    6.26
   5   7  12   14.21    6.35
  -5  -7 -12   14.68    6.06
  -5  -7 -12   17.17    6.48
  -5  -8   0  148.96    4.32
   5   8   0  178.17    4.31
  -5  -8  -1   39.55    5.13
   5   8   1   39.76    4.87
  -5  -8  -2  121.17    5.49
   5   8   2  107.60    8.23
  -5  -8  -2  123.50    8.21
   5   8   2  117.45    5.19
  -5  -8  -3   43.63    3.79
  -5  -8  -3   45.88    6.19
   5   8   3   45.45    6.20
   5   8   3   46.72    4.87
  -5  -8  -4    2.04    4.93
  -5  -8  -4    1.13    4.95
   5   8   4    2.29    4.61
   5   8   4    1.30    4.98
  -5  -8  -5   67.34    5.39
  -5  -8  -5   71.43    5.36
   5   8   5   69.45    5.21
   5   8   5   65.18    5.51
   5   8   6    6.53    5.10
  -5  -8  -6    6.45    3.55
  -5  -8  -6    8.12    5.15
   5   8   6    7.71    5.03
   5   8   7   65.90    5.50
  -5  -8  -7   66.33    5.41
  -5  -8  -7   72.62    5.69
   5   8   7   65.13    5.35
   5   8   8    3.56    5.40
  -5  -8  -8    5.21    5.28
  -5  -8  -8    5.19    5.37
   5   8   9   25.00    5.65
  -5  -8  -9   22.62    5.63
  -5  -8  -9   23.44    5.68
   5   8  10    2.72    5.78
  -5  -8 -10    0.24    5.65
  -5  -8 -10    2.48    5.79
   5   8  11   29.12    6.26
  -5  -8 -11   27.86    4.34
  -5  -8 -11   29.33    6.21
  -5  -9   0   60.74    5.33
   5   9   0   60.99    5.18
  -5  -9  -1   20.35    5.24
   5   9   1   20.93    3.63
  -5  -9  -2   21.72    5.23
  -5  -9  -2   21.97    7.54
   5   9   2   19.67    5.01
   5   9   2   18.47    6.66
  -5  -9  -3    8.07    6.16
  -5  -9  -3    7.27    3.65
   5   9   3    7.58    4.99
   5   9   3    7.22    6.37
  -5  -9  -4   24.11    5.28
   5   9   4   21.26    5.46
  -5  -9  -4   28.96    5.28
   5   9   4   27.34    5.11
  -5  -9  -5    9.93    5.24
  -5  -9  -5   12.05    5.28
   5   9   5   12.69    5.46
   5   9   5   14.38    5.13
  -5  -9  -6   12.87    5.28
  -5  -9  -6   13.95    5.42
   5   9   6   11.44    5.34
   5   9   6   11.15    5.43
  -5  -9  -7   53.10    5.62
  -5  -9  -7   55.69    5.61
   5   9   7   50.10    5.48
   5   9   7   50.97    5.73
  -5  -9  -8   10.81    5.65
  -5  -9  -8   11.66    5.70
   5   9   8   11.10    5.64
   5   9   8   10.81    5.76
  -5  -9  -9    2.67    5.77
  -5  -9  -9    2.94    5.84
   5   9   9    0.52    4.21
  -5  -9 -10    4.88    5.93
  -5  -9 -10    4.86    6.09
   5   9  10    5.57    6.11
  -5 -10   0    1.88    5.29
   5  10   0    3.22    5.23
  -5 -10  -1   13.34    3.81
   5  10   1   11.75    5.06
  -5 -10  -2   39.13    5.47
  -5 -10  -2   33.80    8.02
   5  10   2   31.95    3.74
  -5 -10  -2   32.35    7.85
  -5 -10  -3    2.40    5.37
  -5 -10  -3    3.84    5.40
   5  10   3    2.37    6.74
   5  10   3    3.83    5.14
  -5 -10  -4   10.34    5.38
  -5 -10  -4   10.97    5.49
   5  10   4   13.53    5.26
   5  10   4   12.68    6.82
   5  10   5   10.10    6.92
  -5 -10  -5   10.37    5.54
  -5 -10  -5   13.11    5.63
   5  10   5   16.27    5.49
  -5 -10  -6   29.76    5.70
  -5 -10  -6   29.64    5.91
   5  10   6   32.14    5.79
   5  10   6   34.17    5.59
  -5 -10  -7   14.73    5.44
  -5 -10  -7   12.47    4.22
   5  10   7   13.30    5.76
   5  10   7   13.35    5.68
  -5 -10  -8    5.52    5.90
  -5 -10  -8    4.83    5.92
   5  10   8    2.93    5.98
   5  10   8    4.88    5.81
  -5 -10  -9    0.73    6.02
  -5 -10  -9   -0.28    6.21
   5  10   9   -1.99    6.19
  -5 -11   0    3.63    5.64
   5  11   0    7.50    5.53
  -5 -11  -1   13.55    4.07
   5  11   1   13.19    3.88
  -5 -11  -2    0.49    5.63
  -5 -11  -2    1.80    8.20
   5  11   2    1.06    5.34
  -5 -11  -2   -0.37    7.81
  -5 -11  -3    1.52    6.92
  -5 -11  -3    0.01    5.71
   5  11   3   -0.89    3.88
   5  11   3    0.42    5.68
  -5 -11  -4   36.10    7.30
  -5 -11  -4   38.56    6.04
   5  11   4   41.72    5.80
   5  11   4   35.22    6.18
  -5 -11  -5   12.05    5.91
  -5 -11  -5   13.46    4.19
   5  11   5   12.75    6.19
   5  11   5   13.04    5.69
   5  11   6   42.14    6.39
  -5 -11  -6   43.86    6.13
  -5 -11  -6   46.86    6.22
   5  11   6   43.43    5.93
  -5 -11  -7   -0.88    4.32
   5  11   7    0.98    6.23
  -5 -11  -7    0.00    6.14
   5  11   7    0.61    6.03
  -5 -12   0   15.35    6.13
   5  12   0   18.36    4.19
  -5 -12  -1    4.81    6.08
   5  12   1    5.28    4.04
  -5 -12  -2    1.15    9.79
  -5 -12  -2    2.66    6.11
   5  12   2    0.78    5.81
  -5 -12  -2    0.42    8.38
  -5 -12  -3    4.01    7.41
  -5 -12  -3    7.84    6.19
   5  12   3    5.24    5.88
  -5 -12  -3    4.82    7.41
  -5 -12  -4   11.61    6.39
  -5 -12  -4   13.45    6.13
   5  12   4   11.29    5.96
   5  12   4   11.86    7.73
  -5 -12  -5    1.11    7.61
  -5 -12  -5   -0.72    6.29
   5  12   5    0.82    5.90
   5  12   5   -0.44    6.42
   6  -9   1    9.07    4.32
   6  -9   1    8.93    5.96
   6  -9   1   10.64    6.12
   6  -9   2   11.58    4.33
   6  -9   2   11.61    4.49
   6  -9   2   12.80    6.26
   6  -9   3    1.95    6.10
   6  -9   3    0.50    4.22
   6  -9   3   -0.31    4.33
  -6   9  -3    0.76    6.02
   6  -9   4   25.93    6.50
   6  -9   4   16.77    6.40
   6  -9   4   22.29    6.19
  -6   9  -4   27.91    4.61
   6  -8   1    3.79    5.58
   6  -8   1    2.83    3.98
   6  -8   1    4.33    4.11
   6  -8   2   13.41    4.08
   6  -8   2   13.45    4.04
   6  -8   2   15.27    5.73
   6  -8   3    9.36    5.69
   6  -8   3   13.44    5.61
   6  -8   3    7.87    5.71
  -6   8  -3   10.41    5.74
   6  -8   4    1.54    5.71
   6  -8   4   -0.67    5.79
   6  -8   4    0.00    5.81
  -6   8  -4   -1.60    5.72
   6  -8   5    6.12    5.93
   6  -8   5    7.72    5.94
   6  -8   5    7.29    5.84
  -6   8  -5    9.46    5.92
   6  -8   6   10.37    4.35
   6  -8   6    8.67    6.15
   6  -8   6   13.84    6.05
  -6   8  -6   11.33    5.97
   6  -8   7    4.06    6.33
   6  -8   7    1.03    6.15
  -6   8  -7    3.57    6.20
   6  -8   7    4.57    6.19
   6  -7   1    3.47    5.27
   6  -7   1   -2.08    5.32
   6  -7   1    2.31    5.27
   6  -7   2   27.81    5.63
   6  -7   2   23.50    3.87
   6  -7   2   29.47    5.56
   6  -7   3    6.85    5.45
   6  -7   3    8.71    5.43
   6  -7   3    7.78    5.43
   6  -7   4    4.47    3.89
   6  -7   4    7.43    3.94
   6  -7   4   11.50    5.47
  -6   7  -4    7.45    5.51
   6  -7   5    7.14    5.54
   6  -7   5    6.41    5.42
   6  -7   5    6.44    5.45
  -6   7  -5    7.84    5.54
   6  -7   6    3.94    3.92
   6  -7   6    4.42    5.69
   6  -7   6    5.11    3.91
  -6   7  -6    5.10    5.58
   6  -7   7    5.57    5.81
   6  -7   7    6.29    4.01
  -6   7  -7    5.25    5.71
  -6   7  -7    5.59    3.96
   6  -7   8    1.51    6.02
   6  -7   8    3.95    4.05
  -6   7  -8   -0.42    5.80
  -6   7  -8    1.76    4.03
   6  -7   9    1.38    6.16
   6  -7   9   -0.17    4.16
  -6   7  -9    2.11    7.47
  -6   7  -9    1.92    5.88
   6  -6   1    6.62    5.00
   6  -6   1    9.52    3.65
   6  -6   1   10.74    5.25
   6  -6   2    8.81    3.61
   6  -6   2    7.95    5.11
   6  -6   2   10.61    5.10
   6  -6   3   36.90    5.24
   6  -6   3   27.61    3.88
   6  -6   3   35.20    3.76
   6  -6   4   30.09    5.39
   6  -6   4   28.39    5.25
  -6   6  -4   31.86    3.83
   6  -6   4   27.73    3.73
   6  -6   5   48.87    3.97
   6  -6   5   53.51    5.56
   6  -6   5   57.32    5.46
  -6   6  -5   54.69    5.52
   6  -6   6   32.05    5.64
   6  -6   6   27.89    3.93
  -6   6  -6   33.15    5.56
  -6   6  -6   34.51    5.32
   6  -6   7  102.63    6.17
   6  -6   7  109.28    4.20
  -6   6  -7  106.25    6.23
  -6   6  -7  103.28    5.65
   6  -6   8   27.52    5.67
   6  -6   8   26.78    5.55
  -6   6  -8   28.27    5.69
  -6   6  -8   25.58    5.52
   6  -6   9    1.72    5.77
   6  -6   9    0.92    5.54
  -6   6  -9    1.25    5.83
  -6   6  -9    1.23    3.87
   6  -6  10    0.01    6.02
   6  -6  10   -2.82    5.87
  -6   6 -10   -1.14    7.33
  -6   6 -10    2.43    4.18
   6  -5   1   25.36    5.18
   6  -5   1   25.39    3.62
   6  -5   1   30.61    3.70
   6  -5   2   19.35    4.95
   6  -5   2   18.58    5.02
   6  -5   2   19.80    4.92
   6  -5   3    6.70    3.59
   6  -5   3    5.91    4.92
   6  -5   3    4.92    3.48
   6  -5   4   19.22    5.06
   6  -5   4   24.92    5.13
   6  -5   4   21.49    5.13
   6  -5   5   37.31    5.39
   6  -5   5   31.70    3.87
  -6   5  -5   39.50    5.34
  -6   5  -5   39.84    3.87
   6  -5   6   26.89    5.50
   6  -5   6   29.69    5.08
  -6   5  -6   28.28    5.43
  -6   5  -6   27.12    3.71
   6  -5   7   47.57    5.74
   6  -5   7   49.44    5.21
  -6   5  -7   54.15    5.60
  -6   5  -7   52.25    3.81
   6  -5   8    3.25    6.69
   6  -5   8    2.37    3.62
  -6   5  -8    4.55    5.32
  -6   5  -8    4.02    3.66
   6  -5   9    5.51    5.65
   6  -5   9    6.03    3.68
  -6   5  -9    6.44    5.65
  -6   5  -9    2.14    5.30
   6  -5  10   -0.76    5.87
   6  -5  10    0.64    3.91
  -6   5 -10    3.75    7.12
  -6   5 -10    1.50    3.82
   6  -5  11    4.13    7.75
   6  -5  11    3.37    4.19
  -6   5 -11    3.05    6.04
  -6   5 -11    2.14    4.07
   6  -4   1  110.06    5.39
   6  -4   1  132.55    5.49
   6  -4   1  130.39    5.40
   6  -4   2   24.39    4.87
   6  -4   2   25.36    4.80
   6  -4   2   26.62    4.94
   6  -4   3   15.00    4.86
   6  -4   3   10.46    3.59
   6  -4   3    9.34    4.87
   6  -4   4    3.42    4.80
   6  -4   4    4.23    3.49
   6  -4   5    9.90    4.98
   6  -4   5    9.14    4.75
  -6   4  -5    9.33    4.76
   6  -4   6    0.96    4.98
   6  -4   6   -1.09    3.37
  -6   4  -6   -0.43    4.79
   6  -4   7   86.41    5.73
   6  -4   7   87.53    5.28
  -6   4  -7   95.66    6.78
  -6   4  -7   92.44    5.35
   6  -4   8    1.12    6.26
   6  -4   8   -1.12    3.46
  -6   4  -8    0.74    5.20
  -6   4  -8    0.03    4.91
   6  -4   9   10.64    6.57
   6  -4   9    6.74    3.71
  -6   4  -9   11.07    6.61
  -6   4  -9    9.74    5.28
   6  -4  10    0.82    7.04
   6  -4  10    0.75    3.75
  -6   4 -10    0.90    6.79
  -6   4 -10   -1.59    5.32
   6  -4  11    1.45    7.36
   6  -4  11    0.72    4.04
  -6   4 -11    0.83    7.19
  -6   4 -11   -0.39    5.63
   6  -4  12   -0.72    4.20
  -6   4 -12    1.13    7.37
  -6   4 -12    0.61    4.18
   6  -4  12    2.15    7.67
   6  -3   1   30.80    4.88
   6  -3   1   32.66    3.52
   6  -3   1   29.66    4.84
   6  -3   2   17.09    3.43
   6  -3   2   17.17    4.70
   6  -3   2   19.84    3.47
   6  -3   3   62.00    5.10
   6  -3   3   63.34    3.57
   6  -3   4    5.89    4.53
   6  -3   4    3.96    3.33
  -6   3  -4    9.16    4.55
   6  -3   5    7.69    4.72
   6  -3   5    5.49    3.29
  -6   3  -5    6.25    3.27
   6  -3   6    1.58    5.77
   6  -3   6    2.86    4.83
  -6   3  -6    4.08    3.42
   6  -3   7   40.00    7.26
   6  -3   7   36.21    3.59
  -6   3  -7   42.62    4.84
   6  -3   8   13.47    7.52
   6  -3   8   12.82    4.81
  -6   3  -8   16.68    5.26
   6  -3   9   47.32    8.20
   6  -3   9   44.36    5.18
  -6   3  -9   52.83    5.17
  -6   3  -9   54.66    8.17
   6  -3  10   29.18    5.58
  -6   3 -10   32.75    5.53
  -6   3 -10   33.07    8.19
   6  -3  10   27.52    8.26
   6  -3  11   35.45    5.60
  -6   3 -11   33.94    5.73
  -6   3 -11   37.43    8.42
   6  -3  12    6.30    5.75
  -6   3 -12    3.85    8.53
  -6   3 -12    3.76    4.01
   6  -2   1   17.08    3.34
   6  -2   1   16.94    4.55
   6  -2   1   10.97    3.38
   6  -2   1   12.84    4.64
   6  -2   2   11.07    4.60
   6  -2   2   14.18    4.45
   6  -2   2   13.71    4.67
   6  -2   2   12.38    4.63
   6  -2   3   98.86    4.98
   6  -2   3   95.73    5.25
  -6   2  -3   96.44    3.80
   6  -2   4    2.01    3.21
   6  -2   4    5.04    5.72
  -6   2  -4    2.67    4.54
   6  -2   5    5.69    5.64
   6  -2   5    4.30    3.36
  -6   2  -5    5.95    4.45
   6  -2   6    5.27    7.48
   6  -2   6    3.24    4.65
  -6   2  -6    6.51    4.59
   6  -2   7   99.10   11.74
   6  -2   7  106.64    5.16
  -6   2  -7  101.14    5.10
   6  -2   8   61.97    4.94
  -6   2  -8   64.66    5.03
   6  -2   9   36.55    5.06
  -6   2  -9   33.72    3.88
   6  -2  10   64.11    5.54
  -6   2 -10   70.40    5.39
   6  -2  11    4.96    5.55
  -6   2 -11    0.56    3.73
   6  -2  12   34.22    4.12
  -6   2 -12   39.59    6.03
   6  -2  13    4.90    6.05
  -6   2 -13    5.30    6.06
  -6   2 -13    1.72   15.21
  -6   2 -13    1.09   14.11
   6  -1   1   39.45    4.70
   6  -1   1   37.56    3.44
   6  -1   1   42.04    4.65
   6  -1   1   42.32    4.81
   6  -1   2   -0.28    4.47
   6  -1   2    0.58    4.46
   6  -1   2    0.25    4.26
   6  -1   2   -0.37    4.46
   6  -1   3    1.47    4.59
   6  -1   3    1.56    4.54
   6  -1   3    1.81    4.26
  -6   1  -3    0.63    3.15
   6  -1   4   17.60    5.85
   6  -1   4   21.35    4.50
   6  -1   4   19.14    5.73
  -6   1  -4   19.08    4.54
   6  -1   5    0.46    7.96
   6  -1   5    0.26    7.85
   6  -1   5    1.78    4.51
  -6   1  -5    0.33    3.13
   6  -1   6   36.15    4.72
  -6   1  -6   33.86    4.66
   6  -1   7    8.25    3.25
  -6   1  -7    6.39    3.30
   6  -1   8   29.50    4.94
  -6   1  -8   28.49    4.86
   6  -1   9    4.16    4.90
  -6   1  -9    1.89    3.50
   6  -1  10    3.73    3.52
  -6   1 -10   -1.60    3.66
   6  -1  11   -0.09    5.48
  -6   1 -11    3.02    5.53
   6  -1  12    2.01    3.92
  -6   1 -12    0.96    4.03
  -6   1 -13   -0.33    4.40
   6  -1  13   -2.22    6.20
   6   0   0   16.39    4.51
   6   0   0   14.84    3.39
   6   0   0   14.50    3.14
   6   0   0   18.43    4.58
   6   0   1   -0.32    4.55
   6   0   1    0.53    4.40
   6   0   1    0.32    4.45
   6   0   1   -0.14    4.16
   6   0   2    4.32    4.44
   6   0   2    5.43    4.40
   6   0   2    4.27    4.34
   6   0   3   52.43    6.11
   6   0   3   44.37    3.41
   6   0   3   54.80    5.98
  -6   0  -3   51.54    3.52
   6   0   4    2.18    7.84
   6   0   4    3.16    4.44
   6   0   4    1.76    7.76
  -6   0  -4    1.61    3.13
   6   0   5    9.08    4.57
  -6   0  -5   11.80    4.50
   6   0   6    0.83    3.15
  -6   0  -6    0.70    4.51
   6   0   7   18.79    4.57
  -6   0  -7   15.90    3.51
   6   0   8    9.93    4.75
  -6   0  -8   10.32    4.63
   6   0   9    4.22    4.97
  -6   0  -9    7.07    4.92
   6   0  10   12.67    3.64
  -6   0 -10   11.48    5.15
   6   0  11    0.41    5.42
  -6   0 -11    2.52    5.40
  -6   0 -12   14.64    5.71
   6   0  12    8.52    5.72
  -6   0 -13    2.78    5.90
   6   0  13    1.34    5.92
   6   1   0    2.68    4.24
   6   1   0    1.90    4.57
   6   1   0    2.83    4.54
   6   1   1  127.32    5.34
   6   1   1  127.58    5.25
   6   1   1  117.13    5.21
   6   1   2   65.04    4.99
   6   1   2   66.41    3.72
   6   1   2   69.23    5.97
  -6  -1  -2   69.00    3.65
   6   1   3    7.13    6.54
   6   1   3    6.41    4.33
   6   1   3    7.23    5.47
  -6  -1  -3    6.65    4.41
   6   1   4   35.47    4.60
  -6  -1  -4   36.99    4.53
   6   1   5    1.42    3.19
  -6  -1  -5    0.79    4.38
   6   1   6   26.26    4.66
  -6  -1  -6   25.42    3.32
   6   1   7    7.68    4.61
  -6  -1  -7    7.98    3.26
   6   1   8   24.24    4.82
  -6  -1  -8   24.73    3.50
   6   1   9    0.15    3.34
  -6  -1  -9    1.83    4.83
   6   1  10   17.46    5.42
  -6  -1 -10   15.12    5.14
  -6  -1 -11    8.35    3.93
   6   1  11   11.80    5.13
  -6  -1 -12    0.88    3.93
   6   1  12    3.74    5.55
  -6  -1 -13    9.85    5.85
   6   1  13   10.55    5.90
   6   2   0   25.42    4.41
   6   2   0   21.62    4.65
   6   2   0   25.80    4.60
   6   2   1  117.38    5.33
   6   2   1  116.71    5.18
   6   2   1  107.78    5.28
   6   2   2  136.24    5.75
   6   2   2  125.01    5.15
  -6  -2  -2  134.80    5.07
   6   2   3  101.08    5.07
   6   2   3  108.02    6.74
   6   2   3  104.36    6.74
  -6  -2  -3  103.96    4.96
   6   2   4    2.79    4.49
  -6  -2  -4    6.27    4.32
   6   2   5   15.66    4.59
  -6  -2  -5   17.99    4.52
   6   2   6  154.06    5.33
  -6  -2  -6  171.95    4.30
   6   2   7   58.97    4.95
  -6  -2  -7   59.80    3.76
   6   2   8    1.04    3.34
  -6  -2  -8    3.01    3.39
  -6  -2  -9   29.64    4.99
   6   2   9   30.92    3.77
  -6  -2 -10   81.91    4.00
   6   2  10   86.05    4.02
  -6  -2 -11   11.38    5.62
   6   2  11   10.20    3.99
  -6  -2 -12   65.73    5.97
   6   2  12   58.63    5.88
  -6  -2 -13    2.48    4.29
   6   2  13    6.50    6.21
   6   3   0   18.38    4.62
   6   3   0   17.30    5.59
   6   3   0   18.24    5.66
   6   3   1   76.21    4.98
   6   3   1   77.77    4.87
   6   3   1   66.90    4.98
   6   3   2   14.85    5.33
   6   3   2   14.87    5.49
  -6  -3  -2   14.59    5.41
   6   3   3   48.84    4.77
   6   3   3   48.66    5.85
  -6  -3  -3   47.10    4.74
   6   3   4   16.12    3.31
   6   3   4   16.82    8.09
  -6  -3  -4   16.84    4.50
   6   3   5   11.76    4.84
  -6  -3  -5   12.48    4.70
   6   3   6   68.21    3.77
  -6  -3  -6   68.64    3.77
  -6  -3  -7   21.66    4.94
   6   3   7   21.53    3.49
  -6  -3  -8    0.88    4.82
   6   3   8   -0.12    3.46
  -6  -3  -9  139.25    4.33
   6   3   9  133.34    5.58
  -6  -3 -10    5.82    5.26
   6   3  10    6.10    5.14
  -6  -3 -11   46.74    5.64
   6   3  11   36.30    5.47
  -6  -3 -12   41.44    5.79
   6   3  12   43.26    4.23
  -6  -3 -13    3.03    4.35
   6   3  13   -0.93    5.90
   6   4   0   45.27    6.21
   6   4   0   48.29    4.85
   6   4   0   42.90    6.23
  -6  -4   0   44.10    5.01
   6   4   1  477.43    8.34
   6   4   1  500.30    7.39
   6   4   1  425.16    7.97
  -6  -4  -1  476.20    7.31
   6   4   2   29.34    4.72
   6   4   2   30.09    4.61
  -6  -4  -2   29.92    4.65
  -6  -4  -2   30.47    5.88
   6   4   3 1035.76   10.02
   6   4   3 1084.86   11.96
  -6  -4  -3 1045.07   10.38
  -6  -4  -3 1047.80   12.30
   6   4   4  335.77    9.02
  -6  -4  -4  319.57    6.38
  -6  -4  -4  327.20    9.07
   6   4   4  321.86    6.47
  -6  -4  -5    5.63    3.30
   6   4   5    4.09    4.59
  -6  -4  -6   39.60    3.64
   6   4   6   37.13    3.64
  -6  -4  -7  104.50    5.38
   6   4   7   99.70    5.32
  -6  -4  -8   11.23    5.00
   6   4   8    7.43    4.96
  -6  -4  -9   13.29    5.18
   6   4   9   15.76    5.21
  -6  -4 -10    8.54    5.27
   6   4  10    7.54    5.35
  -6  -4 -11   87.20    5.85
   6   4  11   74.40    4.32
  -6  -4 -12   15.27    5.83
   6   4  12   13.26    4.11
  -6  -4 -13    4.39    6.08
   6   4  13    2.88    4.22
  -6  -5   0  116.25    5.40
   6   5   0  126.36    5.28
   6   5   0   99.63    9.01
   6   5   0  112.60    9.79
  -6  -5  -1   60.77    5.20
   6   5   1   60.80    4.88
   6   5   1   54.04    6.49
   6   5   1   60.04    6.55
  -6  -5  -2  301.92    6.56
   6   5   2  310.51    6.49
   6   5   2  280.29    8.00
  -6  -5  -2  300.01    7.90
  -6  -5  -3   50.23    6.06
   6   5   3   50.90    4.99
  -6  -5  -3   46.86    5.92
   6   5   3   52.08    6.08
  -6  -5  -4  114.73    6.80
   6   5   4  116.20    5.78
  -6  -5  -4  116.55    5.43
   6   5   4  112.34    5.49
  -6  -5  -5   28.31    7.21
  -6  -5  -5   29.61    5.01
   6   5   5   27.36    7.02
   6   5   5   28.09    4.92
  -6  -5  -6   34.18    7.47
  -6  -5  -6   36.20    5.02
   6   5   6   36.16    5.16
  -6  -5  -7    1.82    5.03
   6   5   7   -0.38    4.94
  -6  -5  -8   -1.11    4.96
   6   5   8    1.24    5.04
  -6  -5  -9   27.25    5.25
   6   5   9   25.12    3.94
  -6  -5 -10    1.39    5.34
   6   5  10    1.35    5.37
  -6  -5 -11   40.74    5.74
   6   5  11   41.34    5.81
  -6  -5 -12    1.54    4.22
   6   5  12    1.94    4.30
  -6  -6   0   75.76    5.23
   6   6   0   73.48    5.20
  -6  -6  -1    2.58    4.81
   6   6   1    5.39    4.67
   6   6   1    3.63   10.67
   6   6   1    3.98   10.52
  -6  -6  -2    7.20    4.86
   6   6   2    6.21    6.03
   6   6   2    7.02    4.64
  -6  -6  -2    7.23    5.68
  -6  -6  -3   78.83    5.33
   6   6   3   73.91    6.54
   6   6   3   81.13    6.16
  -6  -6  -3   78.50    6.25
  -6  -6  -4    9.87    4.88
   6   6   4    8.97    6.17
  -6  -6  -4   10.90    5.90
   6   6   4    9.05    4.74
  -6  -6  -5    0.37    6.01
  -6  -6  -5    0.59    4.92
   6   6   5    0.55    4.92
   6   6   5   -0.34    4.88
  -6  -6  -6   13.85    6.14
  -6  -6  -6   15.44    5.12
   6   6   6   14.81    5.16
   6   6   6   14.18    6.05
  -6  -6  -7   15.43    7.19
  -6  -6  -7   15.16    5.20
   6   6   7   16.30    5.18
  -6  -6  -8    2.95    7.59
  -6  -6  -8    3.22    3.73
   6   6   8    1.89    5.31
  -6  -6  -9   16.33    8.72
  -6  -6  -9   16.24    5.35
   6   6   9   15.75    5.42
  -6  -6  -9   13.62    8.91
  -6  -6 -10    4.43   10.22
  -6  -6 -10    3.37    9.09
  -6  -6 -10    4.43    5.50
   6   6  10    3.32    5.65
  -6  -6 -11    0.61   10.52
  -6  -6 -11    0.55   10.41
  -6  -6 -11   -0.29    5.81
   6   6  11   -0.45    5.88
  -6  -6 -12    0.40   10.82
  -6  -6 -12   -0.68   10.59
  -6  -6 -12    3.03    6.17
   6   6  12    1.71    4.42
  -6  -7   0   10.31    5.12
   6   7   0   12.43    4.97
  -6  -7  -1    3.46    4.93
   6   7   1    1.33    4.81
  -6  -7  -2  144.58    5.72
   6   7   2  146.76    5.46
   6   7   2  141.52    9.64
  -6  -7  -2  148.66    9.55
   6   7   3   21.69    6.36
  -6  -7  -3   26.24    5.13
   6   7   3   20.05    4.93
  -6  -7  -3   22.82    6.11
  -6  -7  -4    2.65    4.98
   6   7   4    2.63    5.11
  -6  -7  -4    1.65    4.96
   6   7   4    1.99    4.86
  -6  -7  -5    1.36    6.31
   6   7   5    0.50    5.16
  -6  -7  -5    2.61    5.17
   6   7   5    1.39    6.06
  -6  -7  -6    0.88    5.06
   6   7   6    2.54    5.25
  -6  -7  -6    2.19    5.17
   6   7   6    1.38    5.00
  -6  -7  -7   14.19    5.38
   6   7   7   16.82    5.51
  -6  -7  -7   14.02    5.37
   6   7   7   14.50    6.37
  -6  -7  -8    1.03    5.55
  -6  -7  -8    1.51    5.29
   6   7   8   -1.66    5.34
  -6  -7  -9    2.69    6.96
  -6  -7  -9    0.46    5.60
   6   7   9    2.87    5.81
  -6  -7 -10    0.23    6.98
  -6  -7 -10    0.03    5.79
   6   7  10    3.39    4.18
  -6  -7 -10    0.61    8.32
  -6  -7 -11    2.23    6.10
  -6  -7 -11    0.82    7.38
   6   7  11    5.42    6.23
  -6  -7 -11    0.56    7.69
  -6  -8   0    9.61    3.71
   6   8   0   12.66    3.62
  -6  -8  -1    9.76    5.29
   6   8   1    6.48    4.86
  -6  -8  -2   12.59    3.69
   6   8   2   15.22    5.01
  -6  -8  -3    3.30    5.16
   6   8   3    1.58    6.50
   6   8   3    2.49    4.97
  -6  -8  -3    3.31    7.03
  -6  -8  -4    4.47    5.08
  -6  -8  -4    5.95    6.63
   6   8   4    3.73    4.99
   6   8   4    3.38    5.39
   6   8   5   -0.25    5.37
  -6  -8  -5    1.02    5.28
  -6  -8  -5    0.10    5.39
   6   8   5    0.01    6.38
   6   8   6    5.81    5.47
  -6  -8  -6    7.04    5.43
  -6  -8  -6    6.46    5.41
   6   8   6    6.88    5.24
   6   8   7    2.20    5.56
  -6  -8  -7    1.63    6.71
  -6  -8  -7    3.13    5.47
   6   8   7    1.97    5.54
   6   8   8   11.24    3.97
  -6  -8  -8   10.60    5.72
  -6  -8  -8   12.63    5.45
   6   8   9    4.64    5.96
  -6  -8  -9    5.15    7.25
  -6  -8  -9    2.92    5.74
   6   8  10    5.84    6.13
  -6  -8 -10    7.81    5.90
  -6  -8 -10    5.32    7.39
  -6  -9   0   82.63    5.76
   6   9   0   81.64    5.49
  -6  -9  -1   -0.74    5.45
   6   9   1    2.59    5.08
  -6  -9  -2   26.73    5.59
   6   9   2   24.73    5.21
  -6  -9  -3    4.82    5.45
   6   9   3    5.28    7.72
   6   9   3    6.08    5.21
  -6  -9  -3    6.26    7.62
  -6  -9  -4    6.45    5.43
   6   9   4    4.49    6.71
  -6  -9  -4    4.66    6.77
   6   9   4    5.56    5.25
  -6  -9  -5    6.46    5.33
  -6  -9  -5    6.22    5.63
   6   9   5    7.72    6.87
   6   9   5    8.31    5.35
  -6  -9  -6   27.06    5.84
  -6  -9  -6   27.47    5.70
[truncated: 399,107 more chars]
