# Supplementary material for: The crystal structures, Hirshfeld surface analyses and energy frameworks of 8-{1-[3-(cyclo­pent-1-en-1-yl)benz­yl]piperidin-4-yl}-2-meth­oxy­quinoline and 8-{4-[3-(cyclo­pent-1-en-1-yl)benz­yl]piperazin-1-yl}-2-meth­oxy­quinoline
Source: Acta Crystallogr E Crystallogr Commun. 2021 Mar 9;77(Pt 4):372–7. doi: 10.1107/S2056989021002474 (PMC8025868; doi:10.1107/S2056989021002474)
Supplement: Supplementary file 2 [file e-77-00372-Isup2.hkl]

data_I                                                                          
_shelx_title ' SA64    IPDS2  -100DEGC'                                         
_shelx_refln_list_code          4                                               
_shelx_F_calc_maximum      144.20                                               
_exptl_crystal_F_000       428.00                                               
_reflns_d_resolution_high  0.8213                                               
                                                                                
loop_                                                                           
 _space_group_symop_operation_xyz                                               
 'x, y, z'                                                                      
 '-x, -y, -z'                                                                   
                                                                                
_cell_length_a     7.7099                                                       
_cell_length_b    11.2838                                                       
_cell_length_c    12.9539                                                       
_cell_angle_alpha  89.413                                                       
_cell_angle_beta   79.094                                                       
_cell_angle_gamma  82.270                                                       
                                                                                
_shelx_F_squared_multiplier     1.000                                           
                                                                                
loop_                                                                           
 _refln_index_h                                                                 
 _refln_index_k                                                                 
 _refln_index_l                                                                 
 _refln_F_squared_calc                                                          
 _refln_F_squared_meas                                                          
 _refln_F_squared_sigma                                                         
 _refln_observed_status                                                         
   1   0   0          0.61          1.72         6.08 o                         
   2   0   0       5611.84       5394.98        90.91 o                         
   3   0   0         96.14        104.67         4.85 o                         
   4   0   0         33.72         24.51         4.47 o                         
   5   0   0         32.62         35.18         3.75 o                         
   6   0   0         29.79         29.76         3.54 o                         
   7   0   0          1.35          1.40         3.79 o                         
   8   0   0         45.55         43.55         5.30 o                         
   9   0   0         16.53         22.02         6.19 o                         
  -9   1   0          1.55          1.85         6.74 o                         
  -8   1   0          3.70          5.10         4.72 o                         
  -7   1   0         16.82         11.82         4.77 o                         
  -6   1   0          2.13          4.37         4.23 o                         
  -5   1   0        102.36        111.20         3.68 o                         
  -4   1   0        356.23        324.61         8.01 o                         
  -3   1   0         95.18         98.00         4.14 o                         
  -2   1   0         10.81         10.78         3.94 o                         
  -1   1   0        160.35        163.45         4.79 o                         
   0   1   0        209.17        178.33         6.62 o                         
   1   1   0        643.12        642.68        10.57 o                         
   2   1   0       7906.99       7994.36        65.87 o                         
   3   1   0       4403.96       4348.73        75.59 o                         
   4   1   0        955.86        991.35        29.02 o                         
   5   1   0          1.53          4.58         4.47 o                         
   6   1   0          5.48          4.69         4.86 o                         
   7   1   0          0.07          1.70         5.34 o                         
   8   1   0         10.69          5.33         5.08 o                         
   9   1   0          6.12          5.50         5.89 o                         
  -8   2   0          0.50         -0.76         4.72 o                         
  -7   2   0          5.28          8.04         4.28 o                         
  -6   2   0         32.69         30.83         3.93 o                         
  -5   2   0          0.64          0.24         4.66 o                         
  -4   2   0         12.94         20.76         4.39 o                         
  -3   2   0        176.31        166.49         7.54 o                         
  -2   2   0        443.39        369.14        11.33 o                         
  -1   2   0        336.98        317.16        13.81 o                         
   0   2   0       1134.22       1157.59        39.16 o                         
   1   2   0       3548.44       3553.01        86.52 o                         
   2   2   0       1956.65       2045.19        13.29 o                         
   3   2   0        875.11        824.09         7.73 o                         
   4   2   0        126.68        135.38         4.76 o                         
   5   2   0        126.89        119.32         6.65 o                         
   6   2   0         48.26         46.34         4.97 o                         
   7   2   0          0.94          3.90         5.36 o                         
   8   2   0          0.83          2.67         6.32 o                         
   9   2   0         23.24         27.55         6.14 o                         
  -8   3   0         20.08         20.09         4.98 o                         
  -7   3   0          4.49          8.61         4.88 o                         
  -6   3   0         45.60         49.50         5.24 o                         
  -5   3   0         65.73         62.46         3.94 o                         
  -4   3   0        203.49        200.55         7.61 o                         
  -3   3   0         13.64         19.79         3.35 o                         
  -2   3   0        620.38        617.29        16.81 o                         
  -1   3   0        141.36        127.41         4.52 o                         
   0   3   0         46.80         38.37         3.41 o                         
   1   3   0          5.60          2.99         3.84 o                         
   2   3   0        350.96        344.12         6.48 o                         
   3   3   0        141.86        130.63         4.90 o                         
   4   3   0          0.88          0.38         4.03 o                         
   5   3   0        564.85        561.68        12.53 o                         
   6   3   0         28.66         34.15         5.71 o                         
   7   3   0          1.51          3.34         6.16 o                         
   8   3   0         50.55         55.86         6.29 o                         
   9   3   0         11.09          9.89         6.75 o                         
  -8   4   0         15.11         19.03         5.82 o                         
  -7   4   0         34.65         40.27         5.90 o                         
  -6   4   0         37.12         34.09         4.63 o                         
  -5   4   0        265.26        267.44        12.61 o                         
  -4   4   0        217.67        221.63        10.28 o                         
  -3   4   0        148.17        134.34         5.00 o                         
  -2   4   0          4.60          4.39         3.28 o                         
  -1   4   0        836.71        878.54        21.83 o                         
   0   4   0        179.27        189.03         6.61 o                         
   1   4   0         50.20         45.94         3.88 o                         
   2   4   0          2.90          2.77         4.00 o                         
   3   4   0         18.03         18.76         4.53 o                         
   4   4   0        124.67        129.80         5.05 o                         
   5   4   0        406.00        368.68         6.04 o                         
   6   4   0         87.91         86.20         5.17 o                         
   7   4   0         96.10         84.20         6.50 o                         
   8   4   0         64.93         57.33         6.29 o                         
   9   4   0          1.88          2.08         7.77 o                         
  -8   5   0         54.44         55.58         5.44 o                         
  -7   5   0          0.60          3.79         5.20 o                         
  -6   5   0         11.10         13.33         5.50 o                         
  -5   5   0        344.91        348.02         5.27 o                         
  -4   5   0         38.41         33.65         3.11 o                         
  -3   5   0          7.98          4.98         3.11 o                         
  -2   5   0       1069.25       1145.64        21.90 o                         
  -1   5   0        722.95        774.50        18.86 o                         
   0   5   0         10.45         15.35         3.59 o                         
   1   5   0       1081.05       1134.07        22.79 o                         
   2   5   0          6.90         11.10         3.81 o                         
   3   5   0         54.84         58.27         4.43 o                         
   4   5   0         13.69         12.50         5.59 o                         
   5   5   0          7.76          9.20         4.70 o                         
   6   5   0        205.31        223.89         9.37 o                         
   7   5   0         34.00         27.40         5.78 o                         
   8   5   0         22.28         17.18         7.66 o                         
  -7   6   0          0.35          1.28         5.47 o                         
  -6   6   0         12.27         16.36         4.39 o                         
  -5   6   0        187.97        179.23         5.81 o                         
  -4   6   0          1.44          0.60         3.73 o                         
  -3   6   0          0.67          0.70         3.53 o                         
  -2   6   0        141.92        160.31         3.61 o                         
  -1   6   0        261.45        272.79         7.73 o                         
   0   6   0        282.11        288.66         5.01 o                         
   1   6   0        584.20        682.42         7.40 o                         
   2   6   0        295.30        296.22         7.38 o                         
   3   6   0         93.39         95.34         4.25 o                         
   4   6   0        308.05        328.43        15.05 o                         
   5   6   0        507.05        549.09        13.05 o                         
   6   6   0        138.10        141.35         6.98 o                         
   7   6   0         25.54         32.69         7.12 o                         
   8   6   0          0.01          3.13         7.68 o                         
  -7   7   0          0.00         -0.06         5.17 o                         
  -6   7   0         66.06         64.22         4.75 o                         
  -5   7   0         26.86         26.62         5.37 o                         
  -4   7   0          0.20          1.30         4.30 o                         
  -3   7   0          3.49          2.67         3.34 o                         
  -2   7   0         89.33         88.47         4.07 o                         
  -1   7   0          3.10          5.68         3.43 o                         
   0   7   0        464.09        455.54         8.97 o                         
   1   7   0          1.16         -1.03         3.64 o                         
   2   7   0          0.23          0.37         3.13 o                         
   3   7   0        613.62        645.93        11.79 o                         
   4   7   0         75.44         66.73         5.85 o                         
   5   7   0         32.83         35.75         4.95 o                         
   6   7   0         26.60         21.56         6.75 o                         
   7   7   0          8.88         13.35         7.22 o                         
   8   7   0         12.63         16.85         6.48 o                         
  -6   8   0         16.57         15.71         4.89 o                         
  -5   8   0         43.31         49.33         5.72 o                         
  -4   8   0          1.69          3.20         4.48 o                         
  -3   8   0         21.76         24.32         3.82 o                         
  -2   8   0         24.57         27.42         3.76 o                         
  -1   8   0        183.85        188.54         3.75 o                         
   0   8   0         12.66         18.23         3.55 o                         
   1   8   0         22.50         26.19         3.60 o                         
   2   8   0         17.06         15.33         4.31 o                         
   3   8   0          9.94         14.34         4.58 o                         
   4   8   0         55.29         51.76         5.12 o                         
   5   8   0        307.15        312.47        27.67 o                         
   6   8   0         18.71         21.34         4.91 o                         
   7   8   0         24.73         33.22         6.08 o                         
   8   8   0         11.49         14.96         8.33 o                         
  -6   9   0          0.00          2.64         5.79 o                         
  -5   9   0        112.11        111.77         6.19 o                         
  -4   9   0         33.19         35.52         4.34 o                         
  -3   9   0         11.72          6.12         3.41 o                         
  -2   9   0         24.03         16.20         3.84 o                         
  -1   9   0         20.08         14.44         3.49 o                         
   0   9   0         57.42         62.41         3.52 o                         
   1   9   0         84.88         80.14         3.84 o                         
   2   9   0          1.55          3.13         3.65 o                         
   3   9   0         72.23         73.96         4.92 o                         
   4   9   0        540.47        558.55         7.29 o                         
   5   9   0        114.74        115.27         7.03 o                         
   6   9   0        155.62        155.52         7.53 o                         
   7   9   0         17.98         22.68         7.85 o                         
  -5  10   0          5.52          6.15         4.27 o                         
  -4  10   0         43.87         36.45         4.25 o                         
  -3  10   0          1.18          1.91         4.31 o                         
  -2  10   0         18.54         17.38         4.65 o                         
  -1  10   0          0.19         -1.52         3.56 o                         
   0  10   0        453.59        432.61         8.45 o                         
   1  10   0        242.34        241.02         6.77 o                         
   2  10   0         81.49         85.48         3.82 o                         
   3  10   0         35.64         38.15         5.05 o                         
   4  10   0          2.54          1.88         4.76 o                         
   5  10   0          0.11          4.84         7.04 o                         
   6  10   0          1.48          4.04         6.15 o                         
   7  10   0         15.79         17.29         6.70 o                         
  -4  11   0          0.92          4.94         4.96 o                         
  -3  11   0         11.57         15.64         4.73 o                         
  -2  11   0          2.03          3.61         4.01 o                         
  -1  11   0          0.50          2.79         4.13 o                         
   0  11   0          2.60          7.04         3.82 o                         
   1  11   0         64.60         61.66         4.31 o                         
   2  11   0         73.48         77.86         4.38 o                         
   3  11   0        188.79        197.50         5.80 o                         
   4  11   0          6.31          7.28         5.01 o                         
   5  11   0          8.90         10.57         7.48 o                         
   6  11   0          3.47          5.93         8.00 o                         
  -3  12   0          0.43          1.37         5.69 o                         
  -2  12   0          5.02          5.34         4.84 o                         
  -1  12   0         23.76         24.70         4.64 o                         
   0  12   0          0.15          1.14         4.43 o                         
   1  12   0          2.89          5.64         5.04 o                         
   2  12   0          1.05          2.26         4.53 o                         
   3  12   0         43.15         35.52         4.47 o                         
   4  12   0         56.28         51.51         5.49 o                         
   5  12   0         30.73         32.95         6.55 o                         
  -1  13   0          0.25          2.41         4.49 o                         
   0  13   0         15.00         21.46         4.46 o                         
   1  13   0          0.00          0.03         4.85 o                         
   2  13   0          7.98         10.13         4.48 o                         
   3  13   0          0.35         -0.47         5.10 o                         
   4  13   0         19.89         19.85         6.79 o                         
  -3 -13   1         23.57         23.94         5.38 o                         
  -2 -13   1          6.61          7.82         5.80 o                         
  -1 -13   1         18.32         20.27         4.97 o                         
   0 -13   1          9.03          8.56         5.41 o                         
   1 -13   1         10.83         13.73         4.61 o                         
  -5 -12   1         10.99         13.88         6.59 o                         
  -4 -12   1         18.63         11.20         6.46 o                         
  -3 -12   1          7.56         11.18         4.95 o                         
  -2 -12   1         51.97         53.01         5.23 o                         
  -1 -12   1         11.45          8.48         4.96 o                         
   0 -12   1         13.55         17.26         3.79 o                         
   1 -12   1          4.49          7.47         4.22 o                         
   2 -12   1         11.79         12.60         4.50 o                         
   3 -12   1          1.96          8.42         4.27 o                         
  -6 -11   1          7.03          7.16         8.05 o                         
  -5 -11   1         73.04         79.37         7.66 o                         
  -4 -11   1          7.04         13.32         5.79 o                         
  -3 -11   1          7.50          8.17         4.66 o                         
  -2 -11   1         66.69         69.10         4.64 o                         
  -1 -11   1         52.32         46.90         4.19 o                         
   0 -11   1         91.27         77.66         3.96 o                         
   1 -11   1         27.83         28.00         4.33 o                         
   2 -11   1         30.17         26.77         3.78 o                         
   3 -11   1          0.74          0.69         4.24 o                         
   4 -11   1          1.62          4.40         4.61 o                         
  -7 -10   1          3.82          8.82        11.57 o                         
  -6 -10   1          0.43          1.00         7.52 o                         
  -5 -10   1         71.34         77.58        11.67 o                         
  -4 -10   1        479.10        489.45         6.88 o                         
  -3 -10   1        313.97        320.56         5.91 o                         
  -2 -10   1         82.33         85.14         4.78 o                         
  -1 -10   1         37.01         38.33         3.96 o                         
   0 -10   1          0.21          0.34         3.59 o                         
   1 -10   1         11.65         11.71         4.42 o                         
   2 -10   1        103.06         80.61         4.33 o                         
   3 -10   1          3.00          0.55         4.00 o                         
   4 -10   1          4.54          5.76         3.93 o                         
   5 -10   1          0.28          4.07         4.01 o                         
  -7  -9   1         46.83         53.35         7.94 o                         
  -6  -9   1         12.07         11.75         7.26 o                         
  -5  -9   1        126.31        111.49        17.82 o                         
  -4  -9   1         64.31         71.08         6.49 o                         
  -3  -9   1         49.50         50.82         4.28 o                         
  -2  -9   1          9.03          8.37         3.97 o                         
  -1  -9   1          7.25          9.65         3.68 o                         
   0  -9   1        317.97        302.06         4.25 o                         
   1  -9   1        307.71        302.88         7.28 o                         
   2  -9   1         17.59         18.55         3.66 o                         
   3  -9   1          1.00          4.94         4.02 o                         
   4  -9   1         17.53         17.79         3.87 o                         
   5  -9   1          0.90          3.26         4.23 o                         
   6  -9   1         10.53         17.96         5.75 o                         
  -8  -8   1          2.47         -0.06        11.61 o                         
  -7  -8   1         13.91         21.69         6.33 o                         
  -6  -8   1          2.99          7.17         6.95 o                         
  -5  -8   1         27.35         34.71         5.21 o                         
  -4  -8   1        646.94        683.10         7.24 o                         
  -3  -8   1        547.80        540.72        10.89 o                         
  -2  -8   1        208.22        220.97         5.31 o                         
  -1  -8   1         43.83         38.02         3.08 o                         
   0  -8   1         45.14         48.79         3.36 o                         
   1  -8   1         18.14         17.68         3.60 o                         
   2  -8   1          0.45          0.89         4.03 o                         
   3  -8   1          1.21          0.41         4.31 o                         
   4  -8   1         28.78         26.14         3.72 o                         
   5  -8   1        101.41         97.79         4.56 o                         
   6  -8   1          0.85          6.87         4.82 o                         
  -8  -7   1         24.91         26.44         8.35 o                         
  -7  -7   1         20.10         25.14         7.41 o                         
  -6  -7   1          6.26          4.36         6.68 o                         
  -5  -7   1          0.52          0.50         6.17 o                         
  -4  -7   1          0.29          0.88         6.02 o                         
  -3  -7   1        195.52        193.86         4.96 o                         
  -2  -7   1        132.66        136.68         4.12 o                         
  -1  -7   1          0.55          0.43         3.29 o                         
   0  -7   1        415.93        468.66         6.74 o                         
   1  -7   1         75.90         65.77         3.34 o                         
   2  -7   1         11.75         13.23         3.46 o                         
   3  -7   1          1.70          0.28         4.08 o                         
   4  -7   1          2.82          3.51         3.49 o                         
   5  -7   1         38.48         42.82         4.74 o                         
   6  -7   1          1.68          2.35         5.78 o                         
   7  -7   1          7.83          8.96         5.11 o                         
  -8  -6   1          3.96          2.35         7.86 o                         
  -7  -6   1         39.87         33.51         7.35 o                         
  -6  -6   1         26.32         29.40         6.51 o                         
  -5  -6   1         59.61         51.99         5.09 o                         
  -4  -6   1         39.45         37.58         5.77 o                         
  -3  -6   1         94.14         92.44         6.35 o                         
  -2  -6   1         96.70         91.73         3.94 o                         
  -1  -6   1         58.94         71.75         3.98 o                         
   0  -6   1         89.47         97.85         3.68 o                         
   1  -6   1         21.16         18.40         3.34 o                         
   2  -6   1         21.01         19.36         3.09 o                         
   3  -6   1         39.69         38.69         3.06 o                         
   4  -6   1          0.02          1.02         3.70 o                         
   5  -6   1        123.49        120.66         5.35 o                         
   6  -6   1         16.90         17.03         4.87 o                         
   7  -6   1          9.49          9.53         5.43 o                         
  -8  -5   1          8.12          3.17         8.96 o                         
  -7  -5   1          9.41          5.53         6.77 o                         
  -6  -5   1          8.47         10.23         5.25 o                         
  -5  -5   1         51.36         46.67         6.13 o                         
  -4  -5   1         30.51         27.25         4.71 o                         
  -3  -5   1         86.75         89.30         5.56 o                         
  -2  -5   1         35.39         25.24         3.73 o                         
  -1  -5   1          4.74          4.51         3.29 o                         
   0  -5   1        507.07        515.70        14.90 o                         
   1  -5   1       1999.27       2178.55        61.07 o                         
   2  -5   1         32.07         27.47         3.75 o                         
   3  -5   1        270.09        276.08         6.84 o                         
   4  -5   1          2.14          4.92         3.00 o                         
   5  -5   1         26.51         22.79         4.34 o                         
   6  -5   1         58.31         52.38         4.38 o                         
   7  -5   1          3.67          3.23         6.02 o                         
   8  -5   1         15.30         15.37         5.32 o                         
  -8  -4   1         48.42         47.35         6.69 o                         
  -7  -4   1         65.04         63.55         6.74 o                         
  -6  -4   1        113.58        124.99         4.88 o                         
  -5  -4   1         11.57         15.33         4.80 o                         
  -4  -4   1         44.27         42.18         5.63 o                         
  -3  -4   1        107.30        109.87         4.83 o                         
  -2  -4   1         23.09         14.30         4.51 o                         
  -1  -4   1          0.44          1.02         3.10 o                         
   0  -4   1         18.98         17.48         3.32 o                         
   1  -4   1       2178.67       2104.76        38.58 o                         
   2  -4   1          0.01          1.41         3.55 o                         
   3  -4   1        319.74        329.68         8.89 o                         
   4  -4   1        445.02        433.83        12.26 o                         
   5  -4   1        211.28        204.97        12.58 o                         
   6  -4   1        224.28        236.91        12.42 o                         
   7  -4   1          4.81          3.54         5.82 o                         
   8  -4   1          5.92          6.56         5.11 o                         
  -9  -3   1          7.98          6.49         6.84 o                         
  -8  -3   1          1.47          2.74         6.82 o                         
  -7  -3   1         23.94         16.41         5.80 o                         
  -6  -3   1         96.01         99.34         5.78 o                         
  -5  -3   1          1.62          5.29         3.71 o                         
  -4  -3   1         48.12         52.33         4.44 o                         
  -3  -3   1       1259.77       1337.59        15.43 o                         
  -2  -3   1         27.85         34.90         5.42 o                         
  -1  -3   1         16.44         20.00         3.46 o                         
   0  -3   1       1507.24       1370.30        23.60 o                         
   1  -3   1       2227.77       2188.62        29.23 o                         
   2  -3   1        281.70        255.46         4.61 o                         
   3  -3   1         14.61         19.16         2.78 o                         
   4  -3   1         84.80         83.22         4.10 o                         
   5  -3   1         17.15         20.41         4.68 o                         
   6  -3   1         60.49         59.58         4.66 o                         
   7  -3   1          0.79          3.99         4.80 o                         
   8  -3   1         37.02         38.82         4.99 o                         
  -9  -2   1          3.85          2.05         6.20 o                         
  -8  -2   1         33.94         38.44         6.16 o                         
  -7  -2   1          1.08          2.06         5.45 o                         
  -6  -2   1          7.33          8.65         5.27 o                         
  -5  -2   1         27.02         29.24         4.76 o                         
  -4  -2   1        577.17        561.91        12.14 o                         
  -3  -2   1        412.35        368.50         7.69 o                         
  -2  -2   1          1.02          2.85         3.41 o                         
  -1  -2   1       5908.46       6138.73        96.81 o                         
   0  -2   1        660.03        586.92        15.34 o                         
   2  -2   1        591.73        578.19         5.91 o                         
   3  -2   1        361.23        364.34         7.11 o                         
   4  -2   1          0.31          1.04         3.30 o                         
   5  -2   1        316.82        297.85        17.33 o                         
   6  -2   1         29.13         28.16         3.63 o                         
   7  -2   1          3.71          1.82         4.23 o                         
   8  -2   1          7.62          6.99         4.74 o                         
  -9  -1   1         25.48         23.72         5.95 o                         
  -8  -1   1          4.19          5.94         5.16 o                         
  -7  -1   1          3.79          5.40         5.44 o                         
  -6  -1   1          2.98          5.14         4.97 o                         
  -5  -1   1        210.95        234.32         5.59 o                         
  -4  -1   1       1773.41       1891.41        26.17 o                         
  -3  -1   1        523.39        566.55         9.51 o                         
  -2  -1   1        947.66        860.17        15.14 o                         
  -1  -1   1       1136.29       1110.30        17.50 o                         
   0  -1   1        319.11        274.07         6.59 o                         
   1  -1   1       1954.22       1899.15        12.47 o                         
   2  -1   1         18.17         16.71         3.42 o                         
   3  -1   1       1624.78       1619.36        13.51 o                         
   4  -1   1         85.02        104.66         6.10 o                         
   5  -1   1        806.74        841.91        16.90 o                         
   6  -1   1         71.63         75.63         4.04 o                         
   7  -1   1         15.11         17.52         4.71 o                         
   8  -1   1         37.05         26.62         4.75 o                         
   9  -1   1         20.04         16.72         6.15 o                         
  -9   0   1          1.70          5.04        12.02 o                         
  -8   0   1         29.65         27.99         4.79 o                         
  -7   0   1          4.77         11.54         4.28 o                         
  -6   0   1          4.04          7.03         4.98 o                         
  -5   0   1          5.27          4.84         4.63 o                         
  -4   0   1       1520.68       1608.72        27.97 o                         
  -3   0   1        108.76         98.35         4.34 o                         
  -2   0   1         92.49         76.67         5.08 o                         
  -1   0   1       1988.24       1852.53        30.22 o                         
   1   0   1         43.95         54.83         6.84 o                         
   2   0   1      12009.49      12114.01       208.85 o                         
   3   0   1        510.80        498.24         8.87 o                         
   4   0   1         39.81         49.27         4.37 o                         
   5   0   1         29.47         34.26         4.07 o                         
   6   0   1          0.92          0.18         4.15 o                         
   7   0   1         35.12         34.08         4.70 o                         
   8   0   1          0.18          0.25         5.31 o                         
   9   0   1          0.67          4.27         5.80 o                         
  -8   1   1          0.05          0.64         4.78 o                         
  -7   1   1          0.03          1.86         4.76 o                         
  -6   1   1          0.76          3.09         3.85 o                         
  -5   1   1          1.44          2.91         4.00 o                         
  -4   1   1        127.87        119.97         4.87 o                         
  -3   1   1         18.07         22.96         5.25 o                         
  -2   1   1         44.92         47.86         6.05 o                         
  -1   1   1        724.86        662.40        10.51 o                         
   0   1   1       3170.94       3131.75        18.24 o                         
   1   1   1        888.22        886.21        11.25 o                         
   2   1   1       7125.72       7246.52       100.65 o                         
   3   1   1        477.52        504.74         7.25 o                         
   4   1   1       2312.91       2386.93        39.46 o                         
   5   1   1        417.59        424.61         8.03 o                         
   6   1   1        240.62        235.19         6.09 o                         
   7   1   1          1.03         -0.68         4.76 o                         
   8   1   1          5.04          6.35         5.34 o                         
   9   1   1         16.64         17.47         6.27 o                         
  -8   2   1          1.94          6.48         5.38 o                         
  -7   2   1          0.28          1.83         4.30 o                         
  -6   2   1          4.00          4.31         3.64 o                         
  -5   2   1         26.47         30.11         4.83 o                         
  -4   2   1          8.34          5.61         3.82 o                         
  -3   2   1        124.97        123.47         4.23 o                         
  -2   2   1         36.16         41.59         3.99 o                         
  -1   2   1        320.99        283.70         7.52 o                         
   0   2   1          0.48          3.48         3.49 o                         
   1   2   1        512.08        452.49         6.75 o                         
   2   2   1        269.29        297.86         5.99 o                         
   3   2   1          3.04          2.21         3.65 o                         
   4   2   1       2181.69       2233.49        28.78 o                         
   5   2   1        166.55        160.38         5.31 o                         
   6   2   1        233.11        216.25         5.76 o                         
   7   2   1         50.35         59.29         5.56 o                         
   8   2   1          0.81          1.71         5.61 o                         
   9   2   1          1.41          4.12         6.27 o                         
  -8   3   1          0.02         -0.18         4.19 o                         
  -7   3   1          9.46          7.58         4.02 o                         
  -6   3   1          6.80          8.44         5.14 o                         
  -5   3   1        212.98        217.35         6.31 o                         
  -4   3   1        309.16        311.12         7.45 o                         
  -3   3   1         92.47         83.70         3.72 o                         
  -2   3   1         15.35         11.90         2.96 o                         
  -1   3   1        284.58        278.29         8.55 o                         
   0   3   1         18.84          8.04         3.25 o                         
   1   3   1         15.25         14.81         3.82 o                         
   2   3   1         52.54         62.33         3.45 o                         
   3   3   1        242.52        254.77         5.38 o                         
   4   3   1        409.80        444.08         5.87 o                         
   5   3   1         75.27         66.93         4.46 o                         
   6   3   1        155.71        140.17         5.84 o                         
   7   3   1        176.40        164.69         6.96 o                         
   8   3   1          3.50          3.94         5.94 o                         
   9   3   1         28.76         28.40         6.05 o                         
  -8   4   1          9.58          8.74         4.74 o                         
  -7   4   1          0.01          3.59         5.11 o                         
  -6   4   1         39.45         36.91         4.64 o                         
  -5   4   1        146.80        144.96         5.50 o                         
  -4   4   1        373.60        354.77        12.24 o                         
  -3   4   1         96.92        114.75         4.76 o                         
  -2   4   1        584.88        606.20         7.33 o                         
  -1   4   1        389.22        377.03        12.99 o                         
   0   4   1        847.53        832.09        22.00 o                         
   1   4   1        112.16        124.24         3.87 o                         
   2   4   1         23.44         35.64         3.93 o                         
   3   4   1         18.18         28.48         4.06 o                         
   4   4   1        150.83        178.29         4.96 o                         
   5   4   1          3.85          3.03         4.39 o                         
   6   4   1        924.70        897.35        22.88 o                         
   7   4   1        254.80        218.08         7.83 o                         
   8   4   1          5.19          1.91         6.37 o                         
   9   4   1         11.77          5.67         7.19 o                         
  -7   5   1          0.07          1.70         5.29 o                         
  -6   5   1         92.65        103.00         5.11 o                         
  -5   5   1         25.95         29.24         4.43 o                         
  -4   5   1        352.47        365.57         5.77 o                         
  -3   5   1          8.02          6.12         3.12 o                         
  -2   5   1         20.60         23.75         3.37 o                         
  -1   5   1        653.77        694.20        13.93 o                         
   0   5   1        179.85        191.66         5.43 o                         
   1   5   1          8.59          6.08         3.33 o                         
   2   5   1        216.59        215.95         5.46 o                         
   3   5   1          6.92          7.61         3.91 o                         
   4   5   1        230.06        227.44         4.87 o                         
   5   5   1        460.74        450.18         7.41 o                         
   6   5   1        129.51        112.67         5.34 o                         
   7   5   1         27.34         29.22         5.39 o                         
   8   5   1         55.43         62.05         7.78 o                         
   9   5   1        223.90        194.96        10.52 o                         
  -7   6   1          0.60          2.77         4.55 o                         
  -6   6   1         50.33         50.36         4.66 o                         
  -5   6   1          0.03          4.74         4.43 o                         
  -4   6   1         15.37         16.78         4.90 o                         
  -3   6   1         28.23         30.37         3.32 o                         
  -2   6   1         11.40         14.71         3.73 o                         
  -1   6   1         18.29         21.09         3.38 o                         
   0   6   1        146.11        155.94         3.83 o                         
   1   6   1        863.55        881.69        15.15 o                         
   2   6   1          9.82          5.65         3.76 o                         
   3   6   1        275.04        276.45         5.24 o                         
   4   6   1         93.54         98.60         4.39 o                         
   5   6   1         18.02         21.71         5.70 o                         
   6   6   1          9.12          7.47         5.79 o                         
   7   6   1         31.37         38.31         6.36 o                         
   8   6   1          4.90          7.68         7.49 o                         
  -7   7   1          8.51         13.44         5.86 o                         
  -6   7   1         43.01         44.27         6.00 o                         
  -5   7   1         12.21         12.84         4.13 o                         
  -4   7   1        177.51        173.43         3.97 o                         
  -3   7   1         22.75         26.42         3.71 o                         
  -2   7   1          1.80          4.60         3.47 o                         
  -1   7   1          2.62         -0.30         4.41 o                         
   0   7   1         18.86         15.20         3.46 o                         
   1   7   1         56.13         58.19         3.60 o                         
   2   7   1        107.40        110.66         3.81 o                         
   3   7   1        266.61        281.57        11.26 o                         
   4   7   1        294.84        291.76         6.20 o                         
   5   7   1       1169.98       1183.01        27.49 o                         
   6   7   1          1.07          4.51         6.52 o                         
   7   7   1         20.06         24.75         7.08 o                         
   8   7   1          0.20          6.48         7.89 o                         
  -6   8   1          1.80          6.58         5.48 o                         
  -5   8   1          0.71          2.97         4.85 o                         
  -4   8   1         30.83         33.60         3.50 o                         
  -3   8   1         17.52         15.96         4.28 o                         
  -2   8   1          0.28          1.83         3.98 o                         
  -1   8   1          8.14          9.02         3.98 o                         
   0   8   1        205.95        220.73         4.02 o                         
   1   8   1        777.42        776.39        12.95 o                         
   2   8   1        174.78        168.00         4.06 o                         
   3   8   1         13.14         11.28         4.50 o                         
   4   8   1          0.70          4.29         5.46 o                         
   5   8   1         80.15         75.10         6.69 o                         
   6   8   1         14.82         15.24         6.78 o                         
   7   8   1         15.81         12.14         7.36 o                         
   8   8   1         32.65         44.55         8.30 o                         
  -5   9   1         28.09         24.91         4.76 o                         
  -4   9   1          1.47          2.63         4.36 o                         
  -3   9   1         11.67          6.90         4.02 o                         
  -2   9   1         93.78         82.73         3.98 o                         
  -1   9   1          5.30         11.37         3.81 o                         
   0   9   1          0.01         -0.03         3.37 o                         
   1   9   1        309.77        297.59         5.83 o                         
   2   9   1         22.84         25.28         4.73 o                         
   3   9   1          0.54          1.29         3.97 o                         
   4   9   1        764.78        766.86         8.30 o                         
   5   9   1         43.12         39.28         5.65 o                         
   6   9   1          0.19          1.86         7.04 o                         
   7   9   1          3.88          4.77         6.26 o                         
  -5  10   1          0.32          1.96         6.55 o                         
  -4  10   1          1.67         -0.48         4.23 o                         
  -3  10   1          1.74          2.60         3.99 o                         
  -2  10   1         15.05         16.74         3.52 o                         
  -1  10   1         14.07          8.06         3.97 o                         
   0  10   1         18.42         24.54         3.65 o                         
   1  10   1        152.56        134.37         4.03 o                         
   2  10   1        128.46        130.22         4.72 o                         
   3  10   1         33.04         36.91         4.23 o                         
   4  10   1         17.43         18.83         5.18 o                         
   5  10   1         26.24         24.08         5.76 o                         
   6  10   1          2.34          5.89         7.44 o                         
   7  10   1          8.79          8.41         6.63 o                         
  -4  11   1          0.54          1.86         4.70 o                         
  -3  11   1          0.88          2.94         4.64 o                         
  -2  11   1          5.22          4.10         4.38 o                         
  -1  11   1         17.22         20.77         4.20 o                         
   0  11   1         55.64         50.55         3.90 o                         
   1  11   1          0.20          3.75         4.61 o                         
   2  11   1         20.62         21.44         3.91 o                         
   3  11   1         14.08         16.01         5.10 o                         
   4  11   1         63.41         68.79         4.92 o                         
   5  11   1         26.84         25.30         5.32 o                         
   6  11   1          5.60          5.45         7.84 o                         
  -3  12   1          0.71          2.63         4.63 o                         
  -2  12   1          0.17         -0.71         4.77 o                         
  -1  12   1         13.46         15.99         3.90 o                         
   0  12   1          2.30          5.16         4.41 o                         
   1  12   1          4.68          5.45         4.45 o                         
   2  12   1          0.66          0.20         5.29 o                         
   3  12   1         25.36         27.91         4.79 o                         
   4  12   1          1.40          2.87         5.11 o                         
   5  12   1          4.26          9.64         6.37 o                         
  -1  13   1         17.74         24.52         5.08 o                         
   0  13   1          7.03          9.07         4.14 o                         
   1  13   1         31.05         35.24         4.88 o                         
   2  13   1          0.63          0.93         4.92 o                         
   3  13   1         12.26         11.68         5.62 o                         
   4  13   1          6.08          8.16         5.60 o                         
  -3 -13   2          8.61          5.69         5.47 o                         
  -2 -13   2         40.77         38.68         4.53 o                         
  -1 -13   2          0.88          3.05         4.80 o                         
   0 -13   2          4.70          8.15         4.16 o                         
   1 -13   2         11.34         12.18         4.62 o                         
  -5 -12   2          7.94          3.95         8.32 o                         
  -4 -12   2         15.11         15.89         6.14 o                         
  -3 -12   2        128.74        121.85         5.33 o                         
  -2 -12   2        123.64        118.33         4.85 o                         
  -1 -12   2         10.19         12.49         4.14 o                         
   0 -12   2          3.56          3.33         4.12 o                         
   1 -12   2         27.05         26.01         4.31 o                         
   2 -12   2          0.63          0.86         4.41 o                         
   3 -12   2          1.54          3.48         4.59 o                         
  -6 -11   2         19.22         20.19         6.86 o                         
  -5 -11   2         17.19         24.99         7.62 o                         
  -4 -11   2         87.16         80.26         6.10 o                         
  -3 -11   2         96.70        100.63         4.68 o                         
  -2 -11   2         21.99         20.30         4.31 o                         
  -1 -11   2        128.78        128.61         4.45 o                         
   0 -11   2          6.82          7.68         4.16 o                         
   1 -11   2        159.46        140.43         5.08 o                         
   2 -11   2         53.18         53.67         3.90 o                         
   3 -11   2          0.01          0.17         5.22 o                         
   4 -11   2          1.75          4.85         5.11 o                         
  -6 -10   2          7.96          3.68         5.43 o                         
  -5 -10   2         39.03         36.08         7.22 o                         
  -4 -10   2         50.41         50.63         5.68 o                         
  -3 -10   2        280.48        280.85         5.30 o                         
  -2 -10   2        808.75        841.10         9.96 o                         
  -1 -10   2        122.94        110.81         3.85 o                         
   0 -10   2         15.26         15.11         3.95 o                         
   1 -10   2          0.09          1.62         3.61 o                         
   2 -10   2         17.87         15.51         4.07 o                         
   3 -10   2         12.47          8.49         4.45 o                         
   4 -10   2         18.89         14.61         4.67 o                         
   5 -10   2          0.46          2.77         5.04 o                         
  -7  -9   2          6.80          9.44         8.08 o                         
  -6  -9   2         12.94         11.79         7.33 o                         
  -5  -9   2          6.15          9.03         5.53 o                         
  -4  -9   2        111.23        121.21         6.71 o                         
  -3  -9   2         62.42         67.52         4.57 o                         
  -2  -9   2          6.66          5.50         4.42 o                         
  -1  -9   2         34.34         33.54         4.28 o                         
   0  -9   2         28.58         30.89         4.21 o                         
   1  -9   2         35.73         31.98         3.83 o                         
   2  -9   2        314.25        326.62         9.36 o                         
   3  -9   2        103.72        106.94         3.96 o                         
   4  -9   2         23.98         22.61         4.35 o                         
   5  -9   2         16.32         16.82         4.00 o                         
   6  -9   2         20.89         22.55         5.28 o                         
  -7  -8   2          1.08          1.50         6.38 o                         
  -6  -8   2          5.94          5.74         7.04 o                         
  -5  -8   2          0.79          1.40         4.57 o                         
  -4  -8   2          4.49          4.62         6.16 o                         
  -3  -8   2         26.73         31.35         5.07 o                         
  -2  -8   2        169.37        175.25         3.95 o                         
  -1  -8   2         61.32         54.47         4.11 o                         
   0  -8   2          0.36          0.58         3.21 o                         
   1  -8   2          3.51          6.38         3.58 o                         
   2  -8   2          0.78          0.62         4.08 o                         
   3  -8   2         21.09         17.85         4.31 o                         
   4  -8   2         13.35         10.93         3.75 o                         
   5  -8   2          0.19          1.30         4.38 o                         
   6  -8   2         25.88         26.28         4.86 o                         
  -8  -7   2          0.45          1.84         8.31 o                         
  -7  -7   2         14.29          9.41         6.15 o                         
  -6  -7   2          5.44          6.28         6.77 o                         
  -5  -7   2          0.01          0.77         6.15 o                         
  -4  -7   2          0.72         -0.70         4.79 o                         
  -3  -7   2         29.92         30.35         4.85 o                         
  -2  -7   2         11.46         13.94         3.78 o                         
  -1  -7   2         12.36          8.43         3.90 o                         
   0  -7   2         85.30         87.36         3.44 o                         
   1  -7   2        176.46        166.23         6.88 o                         
   2  -7   2        153.78        161.27         7.84 o                         
   3  -7   2          0.76          3.20         3.65 o                         
   4  -7   2         39.39         38.63         3.97 o                         
   5  -7   2         10.57          9.17         4.20 o                         
   6  -7   2         54.84         49.77         5.24 o                         
   7  -7   2          0.00          1.52         6.63 o                         
  -8  -6   2         18.27         15.46         8.15 o                         
  -7  -6   2         23.76         26.53         7.27 o                         
  -6  -6   2         76.20         76.34         5.69 o                         
  -5  -6   2          2.59          5.49         4.26 o                         
  -4  -6   2        100.96         99.12         6.15 o                         
  -3  -6   2         65.95         69.34         4.65 o                         
  -2  -6   2          1.95          2.41         4.21 o                         
  -1  -6   2         29.49         31.70         3.92 o                         
   0  -6   2        259.13        261.57         6.20 o                         
   1  -6   2        288.46        321.89         6.75 o                         
   2  -6   2         28.02         24.39         3.40 o                         
   3  -6   2          1.57          2.85         3.55 o                         
   4  -6   2        216.55        211.45         6.09 o                         
   5  -6   2         48.14         49.31         4.50 o                         
   6  -6   2         15.23         17.20         4.83 o                         
   7  -6   2          5.77          5.41         4.85 o                         
  -8  -5   2          4.26          6.70        11.19 o                         
  -7  -5   2         30.53         38.61         7.19 o                         
  -6  -5   2         67.27         57.32         5.47 o                         
  -5  -5   2          9.27         13.39         4.87 o                         
  -4  -5   2          2.06          4.56         4.54 o                         
  -3  -5   2          0.04          0.76         4.30 o                         
  -2  -5   2         29.19         28.46         3.77 o                         
  -1  -5   2          8.93          8.40         3.90 o                         
   0  -5   2         13.94         11.12         3.74 o                         
   1  -5   2         37.50         39.14         3.71 o                         
   2  -5   2       2734.02       2893.83        46.76 o                         
   3  -5   2         18.66         17.31         3.22 o                         
   4  -5   2         97.60         93.78         3.84 o                         
   5  -5   2         31.89         31.10         4.34 o                         
   6  -5   2         31.49         36.48         5.43 o                         
   7  -5   2          9.06         10.92         5.16 o                         
   8  -5   2          1.10          1.02         6.80 o                         
  -8  -4   2          2.84         -0.21         7.60 o                         
  -7  -4   2          6.17          4.62         6.57 o                         
  -6  -4   2         15.30         12.66         4.52 o                         
  -5  -4   2          7.97         13.27         4.93 o                         
  -4  -4   2          5.10         10.22         4.01 o                         
  -3  -4   2        878.26        963.32        14.70 o                         
  -2  -4   2        791.19        781.30        19.01 o                         
  -1  -4   2         85.40         74.73         4.15 o                         
   0  -4   2        260.00        267.62         4.04 o                         
   1  -4   2        212.93        221.34         5.61 o                         
   2  -4   2        144.29        162.36         4.08 o                         
   3  -4   2          0.47          0.29         3.78 o                         
   4  -4   2        581.26        599.85        15.16 o                         
   5  -4   2        478.09        443.82        15.42 o                         
   6  -4   2         52.62         48.24         5.32 o                         
   7  -4   2          1.27          0.67         5.00 o                         
   8  -4   2          2.03          4.19         5.62 o                         
  -8  -3   2         77.33         77.10         6.79 o                         
  -7  -3   2         16.93         10.61         5.51 o                         
  -6  -3   2         11.95         13.15         4.62 o                         
  -5  -3   2         21.43         17.41         4.47 o                         
  -4  -3   2         29.18         23.25         4.39 o                         
  -3  -3   2        189.19        187.14         4.65 o                         
  -2  -3   2        227.29        221.07         6.75 o                         
  -1  -3   2        324.15        287.78         7.42 o                         
   0  -3   2         21.11         25.77         3.87 o                         
   1  -3   2       8334.45       8610.17       130.39 o                         
   2  -3   2       1711.71       1815.83         9.93 o                         
   3  -3   2        162.35        142.94         3.86 o                         
   4  -3   2         23.95         24.76         3.42 o                         
   5  -3   2          0.56         -0.98         3.96 o                         
   6  -3   2         33.67         34.60         4.10 o                         
   7  -3   2          7.28          5.97         3.95 o                         
   8  -3   2          6.44          9.98         4.85 o                         
  -8  -2   2          5.91          2.66         5.50 o                         
  -7  -2   2         11.37          5.57         4.79 o                         
  -6  -2   2         11.69         17.16         4.96 o                         
  -5  -2   2          2.06          0.69         4.90 o                         
  -4  -2   2         79.94         73.59         3.90 o                         
  -3  -2   2       1448.42       1551.35        25.58 o                         
  -2  -2   2        309.63        341.85         5.25 o                         
  -1  -2   2          0.01          1.79         3.42 o                         
   0  -2   2         31.00         19.51         3.76 o                         
   1  -2   2         78.01         76.76         3.94 o                         
   2  -2   2       2250.14       2279.18        24.32 o                         
   3  -2   2        224.71        211.61         4.53 o                         
   4  -2   2         10.95         12.99         3.67 o                         
   5  -2   2         87.68         92.04         5.13 o                         
   6  -2   2         27.67         24.36         4.34 o                         
   7  -2   2         29.09         28.69         4.49 o                         
   8  -2   2         11.04          6.86         5.23 o                         
  -8  -1   2         49.16         46.35         6.36 o                         
  -7  -1   2          9.31          6.45         5.58 o                         
  -6  -1   2          4.70          7.18         5.00 o                         
  -5  -1   2          0.11          2.40         4.00 o                         
  -4  -1   2        440.98        473.55        11.98 o                         
  -3  -1   2       1045.98       1146.41         7.67 o                         
  -2  -1   2        649.74        610.93        12.79 o                         
  -1  -1   2       4321.57       3965.83        41.85 o                         
   0  -1   2       1174.48       1052.31         9.31 o                         
   1  -1   2      20794.53      23033.23        90.78 o                         
   2  -1   2       2035.38       2062.32        23.63 o                         
   3  -1   2       1047.27       1013.99        13.09 o                         
   4  -1   2        221.47        223.17         8.10 o                         
   5  -1   2        243.45        256.38         4.51 o                         
   6  -1   2          0.05          0.09         4.17 o                         
   7  -1   2        251.55        240.73         8.70 o                         
   8  -1   2          2.08          3.85         4.76 o                         
   9  -1   2         17.02         18.56         6.16 o                         
  -8   0   2          2.22          4.53         5.33 o                         
  -7   0   2          0.48          1.26         4.81 o                         
  -6   0   2          2.72          1.14         5.02 o                         
  -5   0   2          3.60          5.90         4.10 o                         
  -4   0   2        130.70        152.98         4.98 o                         
  -3   0   2          5.07          4.83         4.24 o                         
  -2   0   2        434.88        391.94         6.54 o                         
  -1   0   2      10098.50       9606.59       285.08 o                         
   0   0   2       1619.34       1485.90        38.08 o                         
   1   0   2          6.47          9.10         4.53 o                         
   2   0   2         89.96         84.91         5.72 o                         
   3   0   2        354.28        362.08         5.73 o                         
   4   0   2        675.88        753.34        19.02 o                         
   5   0   2        281.91        290.19         5.58 o                         
   6   0   2          8.13          8.85         4.80 o                         
   7   0   2          0.05          3.33         4.36 o                         
   8   0   2          2.10          0.98         5.33 o                         
   9   0   2         37.38         41.08         4.89 o                         
  -8   1   2          0.23         -0.29         4.06 o                         
  -7   1   2         15.31         11.69         4.31 o                         
  -6   1   2         15.28         19.34         3.96 o                         
  -5   1   2          0.63          1.92         3.96 o                         
  -4   1   2         19.34         19.73         4.53 o                         
  -3   1   2         21.32         15.32         4.26 o                         
  -2   1   2         19.06         18.13         5.51 o                         
  -1   1   2        101.19         81.69         4.98 o                         
   0   1   2        126.48        129.27         7.01 o                         
   1   1   2        781.91        711.18         9.37 o                         
   2   1   2          3.40          4.07         3.83 o                         
   3   1   2        639.78        622.14        10.76 o                         
   4   1   2        358.18        370.54         6.39 o                         
   5   1   2        147.89        151.21         5.14 o                         
   6   1   2        111.22        127.77         4.08 o                         
   7   1   2         91.06         74.96         5.04 o                         
   8   1   2         35.45         42.59         5.68 o                         
   9   1   2         13.18          9.21         5.99 o                         
  -8   2   2          0.00          2.26         4.89 o                         
  -7   2   2          3.42          2.46         4.95 o                         
  -6   2   2         25.78         23.22         3.99 o                         
  -5   2   2         30.22         34.14         3.78 o                         
  -4   2   2          0.84          0.93         4.40 o                         
  -3   2   2          1.94          5.64         3.65 o                         
  -2   2   2        375.08        304.85         4.87 o                         
  -1   2   2          0.00          0.47         3.50 o                         
   0   2   2        765.37        741.02         8.42 o                         
   1   2   2        927.42        887.54        12.22 o                         
   2   2   2       1192.80       1115.50        18.92 o                         
   3   2   2          2.94          7.34         4.08 o                         
   4   2   2         37.15         43.32         4.29 o                         
   5   2   2        113.71        109.75         5.22 o                         
   6   2   2        269.12        250.02         6.29 o                         
   7   2   2         13.80         22.41         5.67 o                         
   8   2   2         14.93         10.19         5.30 o                         
   9   2   2          2.39          5.77         6.26 o                         
  -8   3   2          0.00         -0.66         5.13 o                         
  -7   3   2          3.91          5.66         5.03 o                         
  -6   3   2         16.30         15.71         4.07 o                         
  -5   3   2         22.02         22.58         3.85 o                         
  -4   3   2          0.30          1.19         3.93 o                         
  -3   3   2        113.91        112.73         4.79 o                         
  -2   3   2        195.04        183.40         7.89 o                         
  -1   3   2          0.02          1.37         3.23 o                         
   0   3   2        108.21        107.97         3.70 o                         
   1   3   2        266.70        264.21         5.00 o                         
   2   3   2        433.54        407.44         7.31 o                         
   3   3   2          0.13          0.48         3.68 o                         
   4   3   2         86.35         76.78         4.19 o                         
   5   3   2        131.05        150.04         4.67 o                         
   6   3   2         34.76         27.97         5.91 o                         
   7   3   2         57.33         57.66         6.69 o                         
   8   3   2         98.67         71.74         6.46 o                         
   9   3   2          7.44          7.19         5.87 o                         
  -8   4   2        338.27        350.12         9.09 o                         
  -7   4   2         17.97         26.15         4.72 o                         
  -6   4   2         53.79         52.68         4.33 o                         
  -5   4   2        179.30        194.35         9.71 o                         
  -4   4   2          5.82          6.61         3.28 o                         
  -3   4   2         90.64         91.44         3.79 o                         
  -2   4   2         50.08         43.72         3.50 o                         
  -1   4   2        385.44        390.99        12.28 o                         
   0   4   2        247.15        238.52         7.09 o                         
   1   4   2        217.05        189.59         4.11 o                         
   2   4   2       2464.88       2545.75        44.04 o                         
   3   4   2        153.79        174.01         4.73 o                         
   4   4   2         97.23         82.21         4.32 o                         
   5   4   2         19.45         24.07         4.24 o                         
   6   4   2         52.61         56.64         4.63 o                         
   7   4   2        136.19        135.53         6.36 o                         
   8   4   2        117.66         97.04         7.11 o                         
   9   4   2         56.12         50.29         7.25 o                         
  -7   5   2          0.33          3.86         4.86 o                         
  -6   5   2        170.88        169.37         5.30 o                         
  -5   5   2         60.71         61.21         4.56 o                         
  -4   5   2         68.45         68.37         3.94 o                         
  -3   5   2        569.35        580.87         6.12 o                         
  -2   5   2          0.69          2.22         3.35 o                         
  -1   5   2        176.73        184.74         3.94 o                         
   0   5   2        388.24        377.07        13.35 o                         
   1   5   2        346.43        372.91         5.99 o                         
   2   5   2         73.09         98.26         3.65 o                         
   3   5   2         66.20         74.46         3.80 o                         
   4   5   2        183.55        189.92         4.86 o                         
   5   5   2        830.19        860.99        11.27 o                         
   6   5   2        535.40        569.24         8.79 o                         
   7   5   2          0.46          1.29         5.47 o                         
   8   5   2        176.84        174.40         8.12 o                         
   9   5   2          0.14         -0.81         8.42 o                         
  -7   6   2         16.67         17.64         5.78 o                         
  -6   6   2         21.54         27.29         5.13 o                         
  -5   6   2          5.55          4.31         4.63 o                         
  -4   6   2         38.66         43.83         3.93 o                         
  -3   6   2         11.57         14.30         3.88 o                         
  -2   6   2         42.66         36.59         3.22 o                         
  -1   6   2         57.45         52.95         3.93 o                         
   0   6   2          0.83          2.38         2.98 o                         
   1   6   2        538.52        545.69        11.98 o                         
   2   6   2          3.10          5.04         3.70 o                         
   3   6   2          1.10          1.71         3.87 o                         
   4   6   2         15.89         14.24         4.40 o                         
   5   6   2        487.08        488.21         6.35 o                         
   6   6   2          9.48         13.14         4.93 o                         
   7   6   2         32.94         28.17         5.62 o                         
   8   6   2          3.93          1.99         6.05 o                         
  -6   7   2          6.58          4.31         6.16 o                         
  -5   7   2          0.16          1.05         4.77 o                         
  -4   7   2          0.59          3.07         5.09 o                         
  -3   7   2         61.64         68.94         3.55 o                         
  -2   7   2         13.67         14.95         3.27 o                         
  -1   7   2        155.43        141.23         3.85 o                         
   0   7   2         18.43          9.74         3.13 o                         
   1   7   2        218.77        234.42         9.73 o                         
   2   7   2         60.31         58.66         3.98 o                         
   3   7   2          0.35          0.08         4.33 o                         
   4   7   2         29.61         32.03         4.60 o                         
   5   7   2         65.64         69.23         5.08 o                         
   6   7   2        267.50        275.85         6.47 o                         
   7   7   2         35.56         36.19         7.11 o                         
   8   7   2          0.58          0.97         8.44 o                         
  -6   8   2         56.37         61.66         4.79 o                         
  -5   8   2         22.91         24.53         4.95 o                         
  -4   8   2        139.49        137.29         5.01 o                         
  -3   8   2         31.96         28.06         4.38 o                         
  -2   8   2          9.06          9.11         3.64 o                         
  -1   8   2          0.66          1.57         3.10 o                         
   0   8   2        125.56        125.75         3.61 o                         
   1   8   2        199.26        191.65         4.96 o                         
   2   8   2         90.68         99.55         3.88 o                         
   3   8   2          2.59          2.09         3.39 o                         
   4   8   2         48.01         48.76         4.81 o                         
   5   8   2        227.32        224.17         5.99 o                         
   6   8   2         28.37         25.81         5.63 o                         
   7   8   2         24.12         19.96         7.32 o                         
   8   8   2          1.43          2.83        10.07 o                         
  -5   9   2          4.28          0.54         6.12 o                         
  -4   9   2          8.51         10.04         4.33 o                         
  -3   9   2         33.84         28.56         3.87 o                         
  -2   9   2         72.67         68.72         3.45 o                         
  -1   9   2         31.19         28.78         4.17 o                         
   0   9   2         49.57         49.62         3.52 o                         
   1   9   2          0.75          0.42         3.10 o                         
   2   9   2         50.84         53.23         3.31 o                         
   3   9   2          0.30         -1.27         4.36 o                         
   4   9   2        118.21        118.89         5.08 o                         
   5   9   2         37.30         38.81         5.55 o                         
   6   9   2         51.93         48.66         7.22 o                         
   7   9   2          9.54         10.44         7.69 o                         
  -5  10   2          3.30          2.52         5.76 o                         
  -4  10   2          5.24          6.73         4.39 o                         
  -3  10   2         60.50         56.62         4.97 o                         
  -2  10   2         20.82         19.18         4.13 o                         
  -1  10   2          0.25         -0.10         3.70 o                         
   0  10   2        117.72        119.28         4.60 o                         
   1  10   2         24.41         18.70         3.90 o                         
   2  10   2         18.90         23.17         3.82 o                         
   3  10   2          7.47          9.13         3.70 o                         
   4  10   2         10.04          8.36         5.01 o                         
   5  10   2         63.36         64.81         5.12 o                         
   6  10   2          0.00          2.50         6.15 o                         
   7  10   2          0.05          2.65         8.05 o                         
  -4  11   2          0.01          4.21         5.79 o                         
  -3  11   2         45.21         43.67         4.82 o                         
  -2  11   2          0.47          2.17         4.07 o                         
  -1  11   2          0.61          3.46         4.36 o                         
   0  11   2         17.39         12.70         4.19 o                         
   1  11   2          4.98          8.94         4.24 o                         
   2  11   2          0.48          3.62         4.86 o                         
   3  11   2          8.87          9.46         4.26 o                         
   4  11   2          1.96          1.33         4.66 o                         
   5  11   2          0.01          1.41         6.05 o                         
   6  11   2         33.63         37.05         8.09 o                         
  -2  12   2          5.46          4.77         4.17 o                         
  -1  12   2          7.50          9.43         5.16 o                         
   0  12   2          0.09         -2.23         5.04 o                         
   1  12   2         21.91         19.07         5.14 o                         
   2  12   2          1.51          1.30         4.54 o                         
   3  12   2          2.72          5.51         4.69 o                         
   4  12   2          2.60          3.25         5.34 o                         
   5  12   2          2.17          2.50         6.65 o                         
  -1  13   2         18.48         26.23         5.69 o                         
   0  13   2         61.31         72.92         5.16 o                         
   1  13   2          3.29         -0.25         3.91 o                         
   2  13   2          6.85          8.21         5.62 o                         
   3  13   2          0.77         -0.33         5.66 o                         
   4  13   2          0.13          3.62         5.58 o                         
  -3 -13   3         21.19         22.52         5.58 o                         
  -2 -13   3        146.06        154.10         5.45 o                         
  -1 -13   3         23.24         22.75         4.58 o                         
   0 -13   3          2.03          2.92         4.55 o                         
   1 -13   3         15.11         17.97         4.78 o                         
  -4 -12   3         12.82         14.22         7.87 o                         
  -3 -12   3          7.30          9.39         6.05 o                         
  -2 -12   3         49.67         49.57         4.27 o                         
  -1 -12   3        191.73        176.37         4.96 o                         
   0 -12   3          1.21          2.05         4.48 o                         
   1 -12   3          0.16          1.28         4.72 o                         
   2 -12   3         14.76         17.49         4.49 o                         
   3 -12   3         35.24         32.47         4.83 o                         
  -5 -11   3         13.59         19.91         6.32 o                         
  -4 -11   3        108.60        114.69         7.67 o                         
  -3 -11   3        182.60        186.21         5.48 o                         
  -2 -11   3        168.97        174.73         5.84 o                         
  -1 -11   3        113.54        107.47         4.96 o                         
   0 -11   3         64.53         58.01         4.34 o                         
   1 -11   3          8.53          8.60         3.66 o                         
   2 -11   3          0.04          3.42         3.84 o                         
   3 -11   3         90.31         83.42         5.51 o                         
   4 -11   3         12.32         12.89         4.11 o                         
  -6 -10   3         83.84         85.52         8.14 o                         
  -5 -10   3        140.45        138.87         7.71 o                         
  -4 -10   3          0.07          3.65         6.81 o                         
  -3 -10   3          0.41          3.49         5.46 o                         
  -2 -10   3         31.57         31.21         4.56 o                         
  -1 -10   3          0.26          2.14         4.00 o                         
   0 -10   3         36.50         34.70         4.11 o                         
   1 -10   3         13.69         14.33         4.11 o                         
   2 -10   3         32.67         26.32         3.55 o                         
   3 -10   3          0.65          1.56         3.70 o                         
   4 -10   3          3.45          5.48         4.75 o                         
   5 -10   3         76.37         78.42         5.33 o                         
  -7  -9   3          0.03          2.97         8.20 o                         
  -6  -9   3          5.03          5.65         5.38 o                         
  -5  -9   3          6.49          7.64         6.82 o                         
  -4  -9   3          0.51          0.58         5.25 o                         
  -3  -9   3         87.84         87.32         4.25 o                         
  -2  -9   3         47.57         48.79         4.18 o                         
  -1  -9   3         10.91         10.84         4.25 o                         
   0  -9   3         63.82         59.50         4.68 o                         
   1  -9   3          7.18          5.42         3.84 o                         
   2  -9   3          0.51          0.27         3.99 o                         
   3  -9   3          0.59          3.82         4.60 o                         
   4  -9   3         13.04         18.43         4.86 o                         
   5  -9   3          3.48          4.05         4.37 o                         
   6  -9   3          2.84          1.17         4.68 o                         
  -7  -8   3          3.38          9.92         6.63 o                         
  -6  -8   3         24.25         29.78         5.18 o                         
  -5  -8   3          3.36         12.50         6.48 o                         
  -4  -8   3          1.01          4.74         6.26 o                         
  -3  -8   3         10.48         10.52         3.97 o                         
  -2  -8   3         36.81         32.34         4.33 o                         
  -1  -8   3          0.26          2.09         3.59 o                         
   0  -8   3          1.45          2.82         3.60 o                         
   1  -8   3         98.71         98.81         4.82 o                         
   2  -8   3         40.71         41.84         3.32 o                         
   3  -8   3         50.62         52.45         3.77 o                         
   4  -8   3         48.12         48.83         3.56 o                         
   5  -8   3          4.38          6.64         3.78 o                         
   6  -8   3         18.87         19.47         5.38 o                         
  -7  -7   3          2.78          6.91         7.40 o                         
  -6  -7   3         28.45         28.14         5.79 o                         
  -5  -7   3          2.56          5.83         6.33 o                         
  -4  -7   3          2.94          2.83         4.84 o                         
  -3  -7   3          3.26          2.85         5.56 o                         
  -2  -7   3          0.90          2.25         4.06 o                         
  -1  -7   3          7.36          3.32         4.05 o                         
   0  -7   3         30.83         29.62         3.53 o                         
   1  -7   3         38.04         42.43         3.59 o                         
   2  -7   3         10.62         11.06         2.99 o                         
   3  -7   3        251.45        254.20         6.11 o                         
   4  -7   3          5.80          6.08         3.57 o                         
   5  -7   3          5.61          3.42         4.22 o                         
   6  -7   3          9.98         14.73         5.94 o                         
   7  -7   3          0.25          0.67         5.65 o                         
  -8  -6   3          5.56          3.77         8.32 o                         
  -7  -6   3          1.65          6.29         7.16 o                         
  -6  -6   3        132.83        122.65         7.10 o                         
  -5  -6   3        101.51        112.82         5.43 o                         
  -4  -6   3          1.86          1.13         5.69 o                         
  -3  -6   3         17.51         16.22         4.46 o                         
  -2  -6   3        528.82        545.68        13.00 o                         
  -1  -6   3        333.00        335.51         5.11 o                         
   0  -6   3        149.32        146.01         3.82 o                         
   1  -6   3          0.90          3.22         3.72 o                         
   2  -6   3        242.62        261.36         4.32 o                         
   3  -6   3         77.11         76.12         3.78 o                         
   4  -6   3         10.34          7.63         4.18 o                         
   5  -6   3        258.23        256.59         9.00 o                         
   6  -6   3         60.81         62.77         5.06 o                         
   7  -6   3          1.49         -1.86         5.61 o                         
  -8  -5   3          7.33         11.42        11.44 o                         
  -7  -5   3        198.32        191.05         7.79 o                         
  -6  -5   3         10.93         10.81         5.24 o                         
  -5  -5   3         37.61         36.55         6.29 o                         
  -4  -5   3          0.02          0.52         4.74 o                         
  -3  -5   3         68.57         73.37         5.49 o                         
  -2  -5   3          0.04          0.32         4.30 o                         
  -1  -5   3         60.70         63.19         3.57 o                         
   0  -5   3       1114.36       1154.99        10.79 o                         
   1  -5   3         66.04         60.14         3.73 o                         
   2  -5   3       2768.44       2898.25        18.80 o                         
   3  -5   3        852.67        858.94        13.30 o                         
   4  -5   3         55.26         68.80         4.29 o                         
   5  -5   3        335.09        311.96         7.49 o                         
   6  -5   3         12.72         11.03         4.22 o                         
   7  -5   3          0.27          0.26         5.24 o                         
   8  -5   3          8.72         16.07         5.90 o                         
  -8  -4   3          4.05          2.46         6.22 o                         
  -7  -4   3          1.69          2.01         6.87 o                         
  -6  -4   3          8.63         14.13         5.38 o                         
  -5  -4   3          2.67          5.20         5.05 o                         
  -4  -4   3         14.89         23.62         4.77 o                         
  -3  -4   3         95.79         98.70         4.78 o                         
  -2  -4   3        389.39        427.61         5.56 o                         
  -1  -4   3        173.84        179.84         4.21 o                         
   0  -4   3         37.29         41.64         3.12 o                         
   1  -4   3        592.54        606.77         5.13 o                         
   2  -4   3        381.97        394.42         4.83 o                         
   3  -4   3          0.75          1.87         3.37 o                         
   4  -4   3          0.05          1.44         3.49 o                         
   5  -4   3         20.38         22.15         4.76 o                         
   6  -4   3         19.00         21.79         4.70 o                         
   7  -4   3        111.72        110.32         6.01 o                         
   8  -4   3          0.89          1.97         5.09 o                         
  -8  -3   3          0.48          2.92         5.71 o                         
  -7  -3   3         55.47         53.11         6.26 o                         
  -6  -3   3         81.09         79.05         4.71 o                         
  -5  -3   3          1.69          1.94         4.38 o                         
  -4  -3   3         63.91         72.62         4.04 o                         
  -3  -3   3         12.48         12.05         3.56 o                         
  -2  -3   3         18.34         23.34         4.10 o                         
  -1  -3   3        594.74        530.63         6.01 o                         
   0  -3   3        174.59        168.93         4.12 o                         
   1  -3   3          7.70          8.26         3.64 o                         
   2  -3   3       2765.63       2799.20        30.24 o                         
   3  -3   3       1544.76       1576.91        21.31 o                         
   4  -3   3         68.21         64.79         3.96 o                         
   5  -3   3          0.48          1.50         3.95 o                         
   6  -3   3        109.30        119.13         5.54 o                         
   7  -3   3          1.01          3.26         5.05 o                         
   8  -3   3         11.76         11.02         4.98 o                         
  -8  -2   3          1.90          2.61         6.73 o                         
  -7  -2   3         12.02          9.28         4.84 o                         
  -6  -2   3         32.43         33.60         5.19 o                         
  -5  -2   3         47.89         45.91         4.84 o                         
  -4  -2   3          3.05          1.79         3.98 o                         
  -3  -2   3        541.67        559.23        12.26 o                         
  -2  -2   3        179.51        167.04         4.62 o                         
  -1  -2   3        556.09        552.13         6.17 o                         
   0  -2   3       6704.91       6224.95       110.36 o                         
   1  -2   3        704.39        700.50        12.49 o                         
   2  -2   3        744.34        738.24         9.35 o                         
   3  -2   3         71.98         79.66         4.20 o                         
   4  -2   3         29.31         25.15         3.48 o                         
   5  -2   3          6.49          7.41         4.77 o                         
   6  -2   3        167.00        183.64         4.96 o                         
   7  -2   3         17.94         21.66         4.44 o                         
   8  -2   3          0.50          0.77         5.09 o                         
   9  -2   3          9.36          5.43         5.39 o                         
  -8  -1   3         17.13         25.40         6.40 o                         
  -7  -1   3         72.03         75.67         5.82 o                         
  -6  -1   3          2.27          2.78         5.07 o                         
  -5  -1   3         95.65         91.78         5.01 o                         
  -4  -1   3         45.32         39.26         4.07 o                         
  -3  -1   3        623.06        612.39         9.52 o                         
  -2  -1   3         12.73         16.15         3.38 o                         
  -1  -1   3        496.40        459.96         5.72 o                         
   0  -1   3       3030.72       2906.30        35.10 o                         
   1  -1   3        214.10        213.65         4.46 o                         
   2  -1   3       2862.74       2725.70        12.05 o                         
   3  -1   3        268.82        248.97         5.10 o                         
   4  -1   3         39.69         50.93         4.72 o                         
   5  -1   3          2.13          2.04         4.26 o                         
   6  -1   3          4.03          2.46         3.77 o                         
   7  -1   3         20.37         11.13         4.85 o                         
   8  -1   3         97.34         94.85         5.92 o                         
   9  -1   3         12.22         12.06         5.67 o                         
  -8   0   3         32.92         26.72         4.97 o                         
  -7   0   3          2.24          7.50         5.62 o                         
  -6   0   3         42.75         40.78         4.55 o                         
  -5   0   3        120.74        133.83         5.45 o                         
  -4   0   3         40.02         45.11         4.54 o                         
  -3   0   3        300.74        280.30         5.04 o                         
  -2   0   3         11.34          9.96         4.32 o                         
  -1   0   3        181.23        153.92         5.04 o                         
   0   0   3       2575.34       2391.63        20.27 o                         
   1   0   3       2046.58       1841.08        11.80 o                         
   2   0   3         35.57         34.56         3.65 o                         
   3   0   3         30.96         28.87         4.05 o                         
   4   0   3         66.39         82.14         3.94 o                         
   5   0   3         52.97         57.88         4.65 o                         
   6   0   3         99.57         93.94         4.15 o                         
   7   0   3         65.92         59.80         5.12 o                         
   8   0   3         21.00         21.63         4.90 o                         
   9   0   3          1.51          4.71         6.14 o                         
  -8   1   3          1.56          2.48         5.53 o                         
  -7   1   3         28.37         24.83         4.49 o                         
  -6   1   3         86.90         89.51         4.26 o                         
  -5   1   3          3.64          4.54         4.23 o                         
  -4   1   3         61.33         61.21         4.71 o                         
  -3   1   3        113.06         98.91         4.14 o                         
  -2   1   3          0.34          0.86         4.15 o                         
  -1   1   3        721.19        708.87        28.86 o                         
   0   1   3        317.34        283.40         7.08 o                         
   1   1   3        433.68        385.94        10.23 o                         
   2   1   3        419.34        409.32         6.81 o                         
   3   1   3          2.92          4.70         4.97 o                         
   4   1   3         87.03         94.88         4.41 o                         
   5   1   3         36.86         32.40         4.56 o                         
   6   1   3          8.72         12.89         4.71 o                         
   7   1   3          0.49          1.69         4.93 o                         
   8   1   3          0.00          1.44         5.47 o                         
   9   1   3          5.84          4.33         6.42 o                         
  -8   2   3          1.50          2.34         5.64 o                         
  -7   2   3         91.61         99.76         4.78 o                         
  -6   2   3          0.48          2.41         3.70 o                         
  -5   2   3          1.96          2.55         3.82 o                         
  -4   2   3          5.47          5.53         3.84 o                         
  -3   2   3        254.92        277.27        15.46 o                         
  -2   2   3          5.79          3.16         4.32 o                         
  -1   2   3          4.51          5.85         3.80 o                         
   0   2   3         58.78         49.62         4.23 o                         
   1   2   3         55.22         48.46         4.02 o                         
   2   2   3          1.75          2.25         3.70 o                         
   3   2   3          5.13          3.36         3.49 o                         
   4   2   3         32.92         36.83         4.44 o                         
   5   2   3         38.62         37.81         5.01 o                         
   6   2   3        206.54        196.84         5.39 o                         
   7   2   3         90.65         82.37         4.73 o                         
   8   2   3         56.61         47.02         5.83 o                         
   9   2   3          6.79          0.54         6.57 o                         
  -8   3   3         24.51         25.61         5.28 o                         
  -7   3   3         70.93         68.03         4.42 o                         
  -6   3   3          6.63          5.18         4.16 o                         
  -5   3   3        404.33        379.14         6.92 o                         
  -4   3   3          0.00          0.47         4.00 o                         
  -3   3   3        319.94        326.51        11.92 o                         
  -2   3   3        374.97        368.11         5.03 o                         
  -1   3   3        111.22        103.68         3.88 o                         
   0   3   3        153.78        138.92         3.72 o                         
   1   3   3        366.11        349.45         7.64 o                         
   2   3   3        298.85        292.06        10.31 o                         
   3   3   3        821.88        862.52        20.51 o                         
   4   3   3         84.88         73.70         4.44 o                         
   5   3   3        112.72        129.14         4.88 o                         
   6   3   3         98.56         91.19         5.52 o                         
   7   3   3        309.05        320.49         6.82 o                         
   8   3   3         13.68          7.22         5.56 o                         
   9   3   3         20.90         16.70         6.67 o                         
  -7   4   3          0.26          1.25         4.35 o                         
  -6   4   3        268.49        286.10         5.56 o                         
  -5   4   3        310.98        319.78         8.64 o                         
  -4   4   3         20.23         25.95         4.19 o                         
  -3   4   3        125.66        123.90         4.89 o                         
  -2   4   3        258.95        265.48        12.77 o                         
  -1   4   3         63.96         63.77         3.11 o                         
   0   4   3          2.45          2.64         2.88 o                         
   1   4   3         30.45         37.01         3.03 o                         
   2   4   3        965.97        972.20        20.10 o                         
   3   4   3        148.13        155.32         4.45 o                         
   4   4   3         65.23         52.99         4.24 o                         
   5   4   3        158.91        163.97         4.84 o                         
   6   4   3       2018.57       2003.03        16.33 o                         
   7   4   3         87.16         79.89         6.00 o                         
   8   4   3          2.03          2.27         6.22 o                         
   9   4   3          0.18          0.26         6.67 o                         
  -7   5   3        276.79        255.46         6.72 o                         
  -6   5   3         35.09         37.85         5.06 o                         
  -5   5   3        124.40        128.09         6.28 o                         
  -4   5   3        171.85        178.54         6.38 o                         
  -3   5   3         33.69         34.48         4.69 o                         
  -2   5   3          7.51          6.72         4.46 o                         
  -1   5   3        185.06        186.32         5.48 o                         
   0   5   3         64.45         69.47         3.59 o                         
   1   5   3        516.81        508.71        10.95 o                         
   2   5   3       1433.88       1553.23        46.16 o                         
   3   5   3        103.83         96.33         4.16 o                         
   4   5   3         90.28         94.17         4.30 o                         
   5   5   3         69.86         64.85         4.49 o                         
   6   5   3         88.62         94.96         5.40 o                         
   7   5   3        150.46        163.02         5.83 o                         
   8   5   3         10.14          7.95         7.41 o                         
   9   5   3         33.30         30.89         7.86 o                         
  -7   6   3         81.62         79.66         5.99 o                         
  -6   6   3          7.54          9.64         4.65 o                         
  -5   6   3         33.34         41.80         5.50 o                         
  -4   6   3        276.83        296.12         6.09 o                         
  -3   6   3         87.54         89.30         3.91 o                         
  -2   6   3          2.53          5.56         3.87 o                         
  -1   6   3          5.25          5.21         3.09 o                         
   0   6   3          8.35          5.30         3.28 o                         
   1   6   3         57.63         61.42         3.88 o                         
   2   6   3         32.24         37.91         3.91 o                         
   3   6   3        106.70        123.54         4.27 o                         
   4   6   3         40.24         37.61         4.11 o                         
   5   6   3        102.97         98.21         4.93 o                         
   6   6   3        157.64        148.38         5.70 o                         
   7   6   3         43.67         36.37         5.24 o                         
   8   6   3         15.97         16.91         7.03 o                         
  -6   7   3         42.93         42.69         4.93 o                         
  -5   7   3         15.86         14.32         5.00 o                         
  -4   7   3        138.04        134.34         4.90 o                         
  -3   7   3          3.10          1.24         3.88 o                         
  -2   7   3          2.08          3.97         3.31 o                         
  -1   7   3         20.71         14.92         3.53 o                         
   0   7   3         29.47         36.86         3.31 o                         
   1   7   3          2.20          3.74         3.37 o                         
   2   7   3        128.67        149.95         3.73 o                         
   3   7   3         54.85         55.62         4.14 o                         
   4   7   3         36.30         29.30         4.36 o                         
   5   7   3         29.83         24.69         4.73 o                         
   6   7   3         47.84         43.54         5.24 o                         
   7   7   3          3.91          4.03         5.98 o                         
   8   7   3          0.06          1.32         6.43 o                         
  -6   8   3          3.37          6.16         5.22 o                         
  -5   8   3          3.11         -0.03         5.03 o                         
  -4   8   3         91.33         93.63         4.91 o                         
  -3   8   3          0.74          1.77         3.52 o                         
  -2   8   3        504.37        464.03         9.81 o                         
  -1   8   3         59.84         63.46         4.18 o                         
   0   8   3        124.27        122.48         4.33 o                         
   1   8   3        152.67        148.75         3.89 o                         
   2   8   3         58.32         52.30         3.51 o                         
   3   8   3          3.56          3.75         3.71 o                         
   4   8   3          4.22          5.66         3.97 o                         
   5   8   3         96.98         85.43         4.68 o                         
   6   8   3          2.44          5.08         5.42 o                         
   7   8   3          0.35          0.50         6.23 o                         
   8   8   3          3.55          3.48         8.08 o                         
  -5   9   3         12.88         16.45         6.25 o                         
  -4   9   3          4.77          5.81         5.01 o                         
  -3   9   3         11.17         12.66         3.90 o                         
  -2   9   3          0.04          3.36         4.03 o                         
  -1   9   3         11.78          9.92         3.27 o                         
   0   9   3        420.12        401.15         9.02 o                         
   1   9   3        655.22        613.01        14.34 o                         
   2   9   3          4.71          6.45         3.53 o                         
   3   9   3         27.94         24.34         4.43 o                         
   4   9   3         12.40         14.84         4.20 o                         
   5   9   3         13.03         14.20         4.64 o                         
   6   9   3         15.12         10.59         5.86 o                         
   7   9   3         28.67         30.47         7.83 o                         
  -4  10   3          5.03         10.80         4.91 o                         
  -3  10   3         34.24         32.44         3.85 o                         
  -2  10   3         71.60         67.23         4.75 o                         
  -1  10   3         23.74         23.58         3.71 o                         
   0  10   3          2.73          3.85         3.53 o                         
   1  10   3        100.19        106.36         3.99 o                         
   2  10   3          1.56          4.47         3.99 o                         
   3  10   3         29.33         29.25         4.65 o                         
   4  10   3         97.13         95.68         5.16 o                         
   5  10   3          2.78          5.98         5.27 o                         
   6  10   3          2.76          3.39         5.31 o                         
   7  10   3          0.00          3.54         8.21 o                         
  -3  11   3         92.87         88.18         4.98 o                         
  -2  11   3          0.64          4.13         4.60 o                         
  -1  11   3          5.12          5.24         4.86 o                         
   0  11   3          0.02          0.67         3.32 o                         
   1  11   3        104.08         94.50         4.56 o                         
   2  11   3          3.29          7.60         4.37 o                         
   3  11   3          0.87          1.69         3.99 o                         
   4  11   3          1.14          2.48         5.08 o                         
   5  11   3          0.12          0.17         4.91 o                         
   6  11   3          5.79         11.93         7.26 o                         
  -2  12   3         24.08         26.78         4.65 o                         
  -1  12   3          9.54          9.83         4.32 o                         
   0  12   3          0.31          2.04         4.58 o                         
   1  12   3         36.70         33.54         5.25 o                         
   2  12   3         13.85         14.09         5.09 o                         
   3  12   3          0.21          4.18         5.44 o                         
   4  12   3          0.00          1.76         6.22 o                         
   5  12   3          6.27         10.54         6.26 o                         
   0  13   3         37.69         42.09         4.30 o                         
   1  13   3         77.45         81.01         5.12 o                         
   2  13   3          5.37          5.64         5.67 o                         
   3  13   3          1.46          2.34         4.64 o                         
  -2 -13   4         22.77         17.31         5.47 o                         
  -1 -13   4        208.80        220.56         5.52 o                         
   0 -13   4         44.86         45.30         5.91 o                         
  -4 -12   4         10.59          7.60         5.69 o                         
  -3 -12   4          0.00         -0.28         6.51 o                         
  -2 -12   4          2.38          4.90         4.45 o                         
  -1 -12   4         10.62          7.81         4.63 o                         
   0 -12   4          7.38          8.30         4.67 o                         
   1 -12   4          2.87          6.67         5.46 o                         
   2 -12   4         13.57         15.00         4.68 o                         
   3 -12   4         32.17         25.42         5.30 o                         
  -5 -11   4        191.25        181.44         7.10 o                         
  -4 -11   4          7.68          8.24         6.19 o                         
  -3 -11   4          0.57         -0.68         5.99 o                         
  -2 -11   4        127.60        138.65         7.15 o                         
  -1 -11   4        196.22        196.64         4.75 o                         
   0 -11   4         15.75         17.13         4.38 o                         
   1 -11   4          3.88          4.07         5.01 o                         
   2 -11   4          9.32         13.88         4.21 o                         
   3 -11   4          5.02         10.07         4.15 o                         
   4 -11   4          0.00          1.22         4.68 o                         
  -6 -10   4         32.16         45.81         6.80 o                         
  -5 -10   4          0.20         -0.71         7.60 o                         
  -4 -10   4         31.12         35.88         5.63 o                         
  -3 -10   4         48.13         41.72         5.95 o                         
  -2 -10   4        143.88        144.27         4.58 o                         
  -1 -10   4          1.24          1.03         4.07 o                         
   0 -10   4         23.52         20.48         3.70 o                         
   1 -10   4         21.20         29.98         4.77 o                         
   2 -10   4         17.05         13.97         4.33 o                         
   3 -10   4         89.26         80.56         4.36 o                         
   4 -10   4          0.31          2.96         4.74 o                         
   5 -10   4          1.52          3.28         5.84 o                         
  -6  -9   4          9.55         11.13         7.79 o                         
  -5  -9   4         24.06         24.49         7.03 o                         
  -4  -9   4         25.90         23.70         5.61 o                         
  -3  -9   4        175.38        184.16         5.16 o                         
  -2  -9   4          0.05          1.50         4.73 o                         
  -1  -9   4         35.63         39.47         4.38 o                         
   0  -9   4         11.59         11.38         3.82 o                         
   1  -9   4          0.87          0.76         3.32 o                         
   2  -9   4          1.65          2.89         3.63 o                         
   3  -9   4         15.70         17.40         4.68 o                         
   4  -9   4         17.13         13.75         3.84 o                         
   5  -9   4         13.40          9.81         4.87 o                         
   6  -9   4         40.31         46.67         5.44 o                         
  -7  -8   4         29.18         25.93         5.78 o                         
  -6  -8   4          6.22         -0.76         7.32 o                         
  -5  -8   4          6.50         11.78         6.73 o                         
  -4  -8   4          3.32          4.37         6.35 o                         
  -3  -8   4         61.15         67.12         4.64 o                         
  -2  -8   4          3.20          1.22         4.37 o                         
  -1  -8   4         42.67         38.59         3.70 o                         
   0  -8   4        181.76        169.17         4.53 o                         
   1  -8   4         26.16         22.80         3.41 o                         
   2  -8   4         13.80         10.81         4.28 o                         
   3  -8   4         28.98         29.06         4.03 o                         
   4  -8   4          5.69          6.06         3.52 o                         
   5  -8   4          0.23          1.98         4.51 o                         
   6  -8   4          0.02         -0.34         5.45 o                         
  -7  -7   4          9.43         10.05         7.85 o                         
  -6  -7   4         11.46          7.07         5.79 o                         
  -5  -7   4          1.39          3.56         4.59 o                         
  -4  -7   4         20.55         19.01         5.11 o                         
  -3  -7   4          2.55          3.79         4.02 o                         
  -2  -7   4         12.71         12.49         4.25 o                         
  -1  -7   4        466.16        466.83         8.26 o                         
   0  -7   4        182.42        172.42         3.99 o                         
   1  -7   4         58.54         64.68         3.71 o                         
   2  -7   4         93.95         88.64         3.72 o                         
   3  -7   4        190.70        197.29         4.71 o                         
   4  -7   4         73.65         73.44         4.61 o                         
   5  -7   4         75.49         81.36         3.82 o                         
   6  -7   4         14.47         14.04         4.27 o                         
   7  -7   4          2.39          1.04         5.86 o                         
  -7  -6   4         36.57         35.08         7.66 o                         
  -6  -6   4         60.41         53.71         5.67 o                         
  -5  -6   4         84.99         79.87         4.71 o                         
  -4  -6   4          8.27          9.63         5.83 o                         
  -3  -6   4          4.76          3.80         5.59 o                         
  -2  -6   4         16.63         18.57         3.76 o                         
  -1  -6   4        154.49        154.65         3.98 o                         
   0  -6   4        199.45        218.92         4.02 o                         
   1  -6   4        679.82        684.73         5.08 o                         
   2  -6   4        778.57        803.18         5.34 o                         
   3  -6   4        317.62        345.55        10.46 o                         
   4  -6   4         48.06         40.35         3.92 o                         
   5  -6   4         79.99         75.98         4.21 o                         
   6  -6   4         58.49         56.18         4.12 o                         
   7  -6   4          0.03         -0.57         5.57 o                         
  -8  -5   4          0.06          2.90         8.16 o                         
  -7  -5   4          1.94          4.48         7.43 o                         
  -6  -5   4         83.58         73.05         5.77 o                         
  -5  -5   4        120.84        120.48         5.46 o                         
  -4  -5   4         17.52         15.45         4.67 o                         
  -3  -5   4         32.49         29.96         4.74 o                         
  -2  -5   4        437.01        479.37         5.85 o                         
  -1  -5   4        144.32        163.68         4.38 o                         
   0  -5   4         15.09         13.37         3.36 o                         
   1  -5   4        418.51        434.12         4.47 o                         
   2  -5   4          2.47          3.53         2.82 o                         
   3  -5   4        688.46        702.47         7.74 o                         
   4  -5   4         14.30         11.41         4.08 o                         
   5  -5   4          4.76          4.89         3.24 o                         
   6  -5   4         39.63         41.85         5.58 o                         
   7  -5   4         22.72         22.72         5.33 o                         
   8  -5   4         10.28          9.96         6.89 o                         
  -8  -4   4          5.18          7.39         7.78 o                         
  -7  -4   4         87.74         76.34         7.45 o                         
  -6  -4   4         34.01         26.02         5.33 o                         
  -5  -4   4        100.46        103.61         5.34 o                         
  -4  -4   4         59.02         63.80         4.55 o                         
  -3  -4   4         31.85         34.07         4.26 o                         
  -2  -4   4         49.88         55.71         3.51 o                         
  -1  -4   4        210.50        226.24         4.29 o                         
   0  -4   4         43.92         39.58         3.47 o                         
   1  -4   4          8.64          7.78         3.46 o                         
   2  -4   4       1346.64       1443.51        11.10 o                         
   3  -4   4       1315.38       1379.67        13.04 o                         
   4  -4   4         49.43         55.33         3.69 o                         
   5  -4   4        102.69        108.61         4.42 o                         
   6  -4   4          4.69          7.36         5.34 o                         
   7  -4   4          1.58          3.85         4.98 o                         
   8  -4   4         27.30         29.38         5.33 o                         
  -8  -3   4          5.20          5.52         7.44 o                         
  -7  -3   4          1.83          6.84         5.83 o                         
  -6  -3   4         27.15         21.80         4.84 o                         
  -5  -3   4         17.22         15.98         3.72 o                         
  -4  -3   4        278.85        291.92         4.80 o                         
  -3  -3   4        226.01        210.79         4.46 o                         
  -2  -3   4       1242.11       1299.10        13.35 o                         
  -1  -3   4        261.82        266.78         4.81 o                         
   0  -3   4         29.81         33.42         2.89 o                         
   1  -3   4         74.11         72.19         3.53 o                         
   2  -3   4         19.68         22.60         3.42 o                         
   3  -3   4        759.40        739.25         6.79 o                         
   4  -3   4        127.35        119.95         3.84 o                         
   5  -3   4          5.67          7.60         4.19 o                         
   6  -3   4         10.57         11.51         4.38 o                         
   7  -3   4         63.95         59.18         7.09 o                         
   8  -3   4          0.62          1.88         5.70 o                         
  -8  -2   4          9.88          9.51         5.60 o                         
  -7  -2   4          5.64          2.64         5.69 o                         
  -6  -2   4         11.99         11.52         4.46 o                         
  -5  -2   4         70.34         73.18         5.13 o                         
  -4  -2   4        136.06        134.18         4.17 o                         
  -3  -2   4          3.86          3.25         3.41 o                         
  -2  -2   4         57.52         56.92         3.66 o                         
  -1  -2   4          2.66          3.55         3.31 o                         
   0  -2   4       1652.39       1635.01        11.93 o                         
   1  -2   4        235.94        254.85         4.47 o                         
   2  -2   4          7.68         20.11         3.36 o                         
   3  -2   4        254.44        276.81         4.50 o                         
   4  -2   4          6.41          5.21         3.65 o                         
   5  -2   4          5.97          9.26         4.82 o                         
   6  -2   4          7.37          5.61         4.51 o                         
   7  -2   4         11.68         10.16         4.48 o                         
   8  -2   4         64.73         68.89         5.31 o                         
  -8  -1   4          0.59          3.13         6.41 o                         
  -7  -1   4         26.69         27.83         5.76 o                         
  -6  -1   4         72.59         76.12         5.42 o                         
  -5  -1   4         47.58         46.03         4.52 o                         
  -4  -1   4        442.85        454.75         8.49 o                         
  -3  -1   4         71.35         60.91         4.00 o                         
  -2  -1   4        297.39        303.49         4.98 o                         
  -1  -1   4         17.26         16.32         3.08 o                         
   0  -1   4         31.67         31.94         3.57 o                         
   1  -1   4         35.60         28.23         3.81 o                         
   2  -1   4          1.42          4.44         3.59 o                         
   3  -1   4        374.70        377.10         4.98 o                         
   4  -1   4         56.68         61.75         3.82 o                         
   5  -1   4         38.40         44.22         5.19 o                         
   6  -1   4         37.57         37.15         4.77 o                         
   7  -1   4         20.69         16.96         5.38 o                         
   8  -1   4          3.18          2.79         5.70 o                         
   9  -1   4          1.25          3.73         5.91 o                         
  -8   0   4          4.64          5.44         4.57 o                         
  -7   0   4          0.02          1.76         5.71 o                         
  -6   0   4         88.09         81.74         5.54 o                         
  -5   0   4          1.08          1.26         5.91 o                         
  -4   0   4        618.87        589.94         7.55 o                         
  -3   0   4        241.26        260.50         5.19 o                         
  -2   0   4          2.62          1.45         4.22 o                         
  -1   0   4         97.49         95.38         4.02 o                         
   0   0   4        248.73        232.16         4.67 o                         
   1   0   4        110.62        111.66         4.06 o                         
   2   0   4        106.00         98.24         4.57 o                         
   3   0   4         22.45         15.20         4.32 o                         
   4   0   4         51.31         48.85         4.52 o                         
   5   0   4         23.46         25.09         3.98 o                         
   6   0   4          1.58          4.09         4.39 o                         
   7   0   4        155.42        157.61         5.26 o                         
   8   0   4         34.97         30.96         7.89 o                         
   9   0   4          1.57          3.27         8.17 o                         
  -8   1   4          0.23          3.54         5.69 o                         
  -7   1   4         37.96         43.86         4.64 o                         
  -6   1   4         16.93         19.56         4.17 o                         
  -5   1   4          0.06          1.23         4.16 o                         
  -4   1   4        230.68        216.08         4.83 o                         
  -3   1   4         40.46         44.17         4.04 o                         
  -2   1   4        168.89        175.53         4.51 o                         
  -1   1   4        184.52        153.48         4.98 o                         
   0   1   4         57.10         57.43         4.86 o                         
   1   1   4         42.97         43.12         4.03 o                         
   2   1   4         66.36         61.21         3.92 o                         
   3   1   4        674.25        646.74        23.13 o                         
   4   1   4        173.74        187.23         6.14 o                         
   5   1   4          0.11         -0.10         5.58 o                         
   6   1   4         72.31         68.66         6.11 o                         
   7   1   4         32.24         39.03         5.41 o                         
   8   1   4         23.59         27.14         7.20 o                         
   9   1   4          1.71          3.10         8.03 o                         
  -8   2   4          5.70          2.06         5.28 o                         
  -7   2   4         40.26         37.49         4.30 o                         
  -6   2   4          8.60          9.57         4.21 o                         
  -5   2   4        137.24        131.83         3.91 o                         
  -4   2   4         27.43         32.78         3.47 o                         
  -3   2   4         15.84         13.39         4.56 o                         
  -2   2   4         40.85         46.04         5.41 o                         
  -1   2   4       1047.66       1057.50        15.31 o                         
   0   2   4         35.90         28.47         4.35 o                         
   1   2   4        193.59        192.41         4.74 o                         
   2   2   4         19.34         21.30         3.72 o                         
   3   2   4         87.16         78.32         3.84 o                         
   4   2   4         67.88         63.31         4.68 o                         
   5   2   4         47.73         48.11         4.78 o                         
   6   2   4         13.26          8.64         5.89 o                         
   7   2   4        301.85        318.49         6.60 o                         
   8   2   4        196.02        171.96         7.79 o                         
   9   2   4          0.03          0.11         6.61 o                         
  -7   3   4        200.43        218.28         6.57 o                         
  -6   3   4        245.05        262.44         7.41 o                         
  -5   3   4          8.65          8.09         4.35 o                         
  -4   3   4        188.36        191.71         5.27 o                         
  -3   3   4        420.64        411.61        11.46 o                         
  -2   3   4        128.84        131.82         4.29 o                         
  -1   3   4        832.87        879.84        16.85 o                         
   0   3   4        112.59        106.20         4.11 o                         
   1   3   4          1.08          3.51         3.14 o                         
   2   3   4        807.02        821.38        18.89 o                         
   3   3   4       1978.10       2122.51        31.74 o                         
   4   3   4          0.16          0.88         4.31 o                         
   5   3   4          0.51          1.09         4.72 o                         
   6   3   4         29.09         31.13         4.79 o                         
   7   3   4         59.93         63.34         6.39 o                         
   8   3   4         46.93         42.88         7.22 o                         
   9   3   4          4.84          8.69         8.13 o                         
  -7   4   4          1.45          1.40         4.98 o                         
  -6   4   4         82.79         80.87         5.00 o                         
  -5   4   4         53.88         66.94         8.50 o                         
  -4   4   4        148.81        137.52         7.66 o                         
  -3   4   4        124.18        128.25         4.44 o                         
  -2   4   4        475.94        529.05        18.75 o                         
  -1   4   4         24.69         25.14         3.47 o                         
   0   4   4          0.24          0.39         3.01 o                         
   1   4   4       1289.53       1334.67        14.84 o                         
   2   4   4       1380.78       1453.96        23.32 o                         
   3   4   4        155.12        159.94         4.41 o                         
   4   4   4         41.11         36.45         4.16 o                         
   5   4   4         10.49         10.71         3.81 o                         
   6   4   4        591.74        615.30         7.02 o                         
   7   4   4         84.22         98.76         6.22 o                         
   8   4   4        128.72        131.38         7.03 o                         
   9   4   4         78.79         85.31         8.65 o                         
  -7   5   4          0.68         -0.14         5.12 o                         
  -6   5   4          0.09          1.65         5.93 o                         
  -5   5   4        130.52        144.19         9.21 o                         
  -4   5   4         70.66         71.61         5.20 o                         
  -3   5   4          1.21          1.66         3.59 o                         
  -2   5   4        118.90        120.82         4.91 o                         
  -1   5   4          4.44          5.45         4.37 o                         
   0   5   4          3.01          1.99         3.64 o                         
   1   5   4         20.76         17.29         3.18 o                         
   2   5   4         34.91         36.44         3.15 o                         
   3   5   4        306.34        324.02         4.63 o                         
   4   5   4         71.19         75.83         4.31 o                         
   5   5   4          0.37          0.81         4.42 o                         
   6   5   4        220.80        217.82         5.50 o                         
   7   5   4          0.35          1.08         5.48 o                         
   8   5   4          4.67          4.55         7.22 o                         
   9   5   4         34.86         38.90         9.28 o                         
  -6   6   4         37.27         41.14         5.43 o                         
  -5   6   4        110.72        118.24         5.21 o                         
  -4   6   4         17.44         20.80         4.53 o                         
  -3   6   4         85.22         76.44         4.42 o                         
  -2   6   4        383.10        392.70        12.62 o                         
  -1   6   4          6.25          7.45         3.47 o                         
   0   6   4          2.51          2.04         3.31 o                         
   1   6   4         41.16         34.44         3.52 o                         
   2   6   4          4.89          4.31         3.80 o                         
   3   6   4          0.07         -0.09         3.87 o                         
   4   6   4          6.41          5.28         4.02 o                         
   5   6   4          0.04          0.57         4.36 o                         
   6   6   4         17.52         18.32         5.03 o                         
   7   6   4         66.19         65.96         5.90 o                         
   8   6   4          4.63          4.70         7.60 o                         
  -6   7   4          0.24          1.64         5.52 o                         
  -5   7   4         91.92         97.32         5.35 o                         
  -4   7   4         26.85         28.34         5.43 o                         
  -3   7   4        252.98        243.12         4.56 o                         
  -2   7   4        389.29        375.87         8.05 o                         
  -1   7   4         58.37         57.06         3.14 o                         
   0   7   4        128.14        132.64         3.85 o                         
   1   7   4        327.32        343.42         4.18 o                         
   2   7   4          8.28          9.62         4.04 o                         
   3   7   4         23.92         21.60         3.62 o                         
   4   7   4         17.86         19.35         4.26 o                         
   5   7   4          0.01          1.69         4.59 o                         
   6   7   4          1.71          4.21         4.71 o                         
   7   7   4          0.91          3.23         5.54 o                         
   8   7   4          0.10          1.61         6.12 o                         
  -5   8   4          2.40          4.96         4.85 o                         
  -4   8   4          5.12          4.63         4.89 o                         
  -3   8   4        157.90        145.70         4.45 o                         
  -2   8   4        189.39        192.47         7.79 o                         
  -1   8   4        179.87        175.01         5.23 o                         
   0   8   4        467.86        472.22         8.49 o                         
   1   8   4        319.78        326.97         6.60 o                         
   2   8   4         81.75         77.56         4.38 o                         
   3   8   4         22.77         21.60         4.28 o                         
   4   8   4         20.98         17.36         3.98 o                         
   5   8   4          2.17          3.22         4.60 o                         
   6   8   4         10.27          8.13         5.13 o                         
   7   8   4          0.15          2.02         5.85 o                         
   8   8   4          4.00          2.61         7.97 o                         
  -5   9   4          6.01          7.30         5.12 o                         
  -4   9   4         55.76         55.43         5.77 o                         
  -3   9   4         52.97         49.95         6.76 o                         
  -2   9   4        246.13        258.03         6.52 o                         
  -1   9   4         38.04         35.03         3.19 o                         
   0   9   4        669.80        661.10        17.25 o                         
   1   9   4        102.88        106.00         4.14 o                         
   2   9   4        753.13        737.76        18.31 o                         
   3   9   4         47.89         51.63         4.10 o                         
   4   9   4         82.44         81.27         4.36 o                         
   5   9   4         48.74         48.95         5.00 o                         
   6   9   4         10.00         10.16         5.60 o                         
   7   9   4         13.50         22.54         6.40 o                         
  -4  10   4          0.09          1.93         5.00 o                         
  -3  10   4         61.64         58.95         4.81 o                         
  -2  10   4        111.20        120.79         4.16 o                         
  -1  10   4         53.03         55.16         4.22 o                         
   0  10   4         30.06         30.28         3.65 o                         
   1  10   4        119.91        110.59         4.06 o                         
   2  10   4        169.84        165.61         4.58 o                         
   3  10   4         54.34         60.50         4.35 o                         
   4  10   4         79.82         73.49         5.09 o                         
   5  10   4         20.25         22.44         5.35 o                         
   6  10   4         42.94         49.26         6.06 o                         
   7  10   4         23.80         21.61         7.14 o                         
  -3  11   4          2.00          3.30         5.58 o                         
  -2  11   4         47.28         50.50         4.36 o                         
  -1  11   4         39.97         43.57         4.24 o                         
   0  11   4          1.38          2.23         3.76 o                         
   1  11   4          1.03          2.43         4.89 o                         
   2  11   4          0.90          1.32         4.34 o                         
   3  11   4        104.39         97.82         5.18 o                         
   4  11   4          9.98         13.53         5.25 o                         
   5  11   4         66.45         72.61         5.93 o                         
   6  11   4         12.69         15.21         5.66 o                         
  -2  12   4        139.82        157.12         5.36 o                         
  -1  12   4         41.74         39.80         4.72 o                         
   0  12   4          0.20         -0.11         3.94 o                         
   1  12   4          7.76         10.80         4.71 o                         
   2  12   4          1.51          0.85         4.77 o                         
   3  12   4         29.89         27.72         5.49 o                         
   4  12   4         13.95         19.78         5.58 o                         
   5  12   4         27.79         22.84         6.11 o                         
   0  13   4          1.30          3.21         5.14 o                         
   1  13   4         54.43         56.21         5.06 o                         
   2  13   4          5.08          3.61         5.68 o                         
   3  13   4          4.11          1.23         6.73 o                         
  -3 -12   5         10.83         11.21         5.71 o                         
  -2 -12   5          4.05          8.07         4.95 o                         
  -1 -12   5        139.45        129.23         4.61 o                         
   0 -12   5         10.91         10.74         4.45 o                         
   1 -12   5         14.12         15.61         5.56 o                         
   2 -12   5          9.93         12.80         5.12 o                         
  -5 -11   5         66.91         62.01        11.74 o                         
  -4 -11   5        208.91        202.83         6.87 o                         
  -3 -11   5         17.67         17.41         5.31 o                         
  -2 -11   5          0.05          0.03         4.39 o                         
  -1 -11   5          0.97         -0.13         4.36 o                         
   0 -11   5          8.17         11.21         4.46 o                         
   1 -11   5          3.43          7.52         5.13 o                         
   2 -11   5         21.85         31.54         5.32 o                         
   3 -11   5          2.84          4.56         4.45 o                         
   4 -11   5          5.56          9.45         5.29 o                         
  -5 -10   5         28.44         25.05         6.30 o                         
  -4 -10   5         41.31         43.67         6.06 o                         
  -3 -10   5          9.89         14.94         5.86 o                         
  -2 -10   5        112.83        106.18         8.16 o                         
  -1 -10   5         58.62         56.04         5.04 o                         
   0 -10   5          0.09          2.13         4.71 o                         
   1 -10   5          4.02          4.30         4.81 o                         
   2 -10   5          1.92          5.14         4.00 o                         
   3 -10   5          0.91          0.23         4.12 o                         
   4 -10   5          0.03          2.05         4.53 o                         
   5 -10   5         19.49         24.56         5.94 o                         
  -6  -9   5          6.62          7.75         6.51 o                         
  -5  -9   5         27.68         27.27         5.25 o                         
  -4  -9   5        166.23        178.13         6.40 o                         
  -3  -9   5          2.60          4.76         4.18 o                         
  -2  -9   5        137.33        135.41         5.18 o                         
  -1  -9   5        254.12        264.33         9.71 o                         
   0  -9   5        101.31         98.77         4.10 o                         
   1  -9   5         25.45         24.27         4.08 o                         
   2  -9   5          9.74         13.08         4.59 o                         
   3  -9   5          2.40          6.31         3.61 o                         
   4  -9   5         18.10         18.91         4.63 o                         
   5  -9   5          3.05          6.48         4.18 o                         
  -6  -8   5          0.06          2.00         6.18 o                         
  -5  -8   5         33.11         35.60         5.92 o                         
  -4  -8   5         21.48         20.65         4.55 o                         
  -3  -8   5          2.75          1.68         5.20 o                         
  -2  -8   5        293.42        297.17         4.98 o                         
  -1  -8   5        123.94        121.10         5.29 o                         
   0  -8   5         44.25         41.10         3.72 o                         
   1  -8   5         33.37         35.27         4.25 o                         
   2  -8   5          4.05          6.77         4.93 o                         
   3  -8   5        232.08        227.21         5.13 o                         
   4  -8   5        150.93        136.65         4.69 o                         
   5  -8   5         33.80         30.99         5.20 o                         
   6  -8   5         10.00         14.48         5.59 o                         
  -7  -7   5         47.43         48.31         6.75 o                         
  -6  -7   5          3.46          5.71         7.30 o                         
  -5  -7   5        111.06         94.26         6.01 o                         
  -4  -7   5          0.13         -1.01         5.10 o                         
  -3  -7   5          3.52          3.18         4.20 o                         
  -2  -7   5         39.64         46.59         3.89 o                         
  -1  -7   5        157.70        164.94        10.35 o                         
   0  -7   5          8.32          9.14         3.97 o                         
   1  -7   5        992.23        960.35         6.53 o                         
   2  -7   5        348.83        354.86         5.02 o                         
   3  -7   5         11.67         12.01         3.54 o                         
   4  -7   5         12.15         12.73         4.52 o                         
   5  -7   5          0.03          0.21         4.26 o                         
   6  -7   5         14.54         13.16         5.19 o                         
   7  -7   5         10.51         12.75         6.81 o                         
  -7  -6   5         11.93         13.78         7.84 o                         
  -6  -6   5        229.88        210.52         7.67 o                         
  -5  -6   5          3.36          1.33         6.50 o                         
  -4  -6   5         16.27         15.59         5.11 o                         
  -3  -6   5        136.91        136.96         4.11 o                         
  -2  -6   5          1.79          2.71         3.42 o                         
  -1  -6   5         48.32         42.39         3.63 o                         
   0  -6   5          7.00         10.30         3.39 o                         
   1  -6   5        112.75        124.58         3.58 o                         
   2  -6   5         82.51         86.62         3.80 o                         
   3  -6   5        116.33        127.80         4.39 o                         
   4  -6   5       2278.10       2382.05        11.50 o                         
   5  -6   5          5.99          8.11         4.61 o                         
   6  -6   5        103.30        100.24         4.70 o                         
   7  -6   5          4.67          9.38         5.43 o                         
  -7  -5   5          2.19          4.11         6.04 o                         
  -6  -5   5          8.54         11.94         5.71 o                         
  -5  -5   5          8.45         13.15         6.41 o                         
  -4  -5   5         29.91         25.93         5.11 o                         
  -3  -5   5        150.21        160.62         4.44 o                         
  -2  -5   5         21.41         26.04         3.77 o                         
  -1  -5   5        825.80        822.09         7.54 o                         
   0  -5   5        143.05        150.90         3.85 o                         
   1  -5   5        785.83        770.34         6.47 o                         
   2  -5   5          3.53          5.69         3.10 o                         
   3  -5   5        237.25        238.21         3.97 o                         
   4  -5   5         40.31         45.74         3.83 o                         
   5  -5   5        164.66        165.38         4.39 o                         
   6  -5   5         64.24         70.11         4.20 o                         
   7  -5   5         48.48         54.83         4.88 o                         
   8  -5   5         56.54         52.10         5.68 o                         
  -8  -4   5          0.11          5.64         8.34 o                         
  -7  -4   5          0.64          0.04         7.42 o                         
  -6  -4   5         10.47          7.16         4.74 o                         
  -5  -4   5         91.89         87.88         4.60 o                         
  -4  -4   5          0.45          1.36         4.04 o                         
  -3  -4   5        147.71        156.62         4.32 o                         
  -2  -4   5         74.78         75.59         3.58 o                         
  -1  -4   5        169.09        174.42         4.37 o                         
   0  -4   5          1.44          0.08         3.66 o                         
   1  -4   5         67.07         59.35         3.17 o                         
   2  -4   5        158.80        154.89         4.16 o                         
   3  -4   5        570.65        600.88         6.53 o                         
   4  -4   5        278.43        289.91         4.43 o                         
   5  -4   5          7.77          9.30         3.38 o                         
   6  -4   5         16.60         17.89         5.28 o                         
   7  -4   5          0.49          3.18         7.17 o                         
   8  -4   5          7.27          8.04         6.24 o                         
  -8  -3   5          0.12         -1.51         6.23 o                         
  -7  -3   5          3.05          3.80         6.39 o                         
  -6  -3   5          3.04          2.09         4.90 o                         
  -5  -3   5          0.27          2.14         5.38 o                         
  -4  -3   5        222.98        216.27         4.52 o                         
  -3  -3   5        313.42        325.98         5.14 o                         
  -2  -3   5        156.14        139.96         4.16 o                         
  -1  -3   5         48.92         59.11         4.00 o                         
   0  -3   5        998.68        987.10        22.57 o                         
   1  -3   5          1.36          1.57         3.51 o                         
   2  -3   5        131.89        140.92         3.67 o                         
   3  -3   5         12.32          7.92         3.52 o                         
   4  -3   5         18.81         24.00         3.67 o                         
   5  -3   5          2.07          1.70         3.56 o                         
   6  -3   5         13.26         12.00         3.94 o                         
   7  -3   5          0.03          1.71         4.81 o                         
   8  -3   5          4.17          3.57         6.02 o                         
  -8  -2   5          0.01          2.15         6.97 o                         
  -7  -2   5         31.90         29.68         5.43 o                         
  -6  -2   5         12.51         15.19         4.93 o                         
  -5  -2   5          2.96          2.98         5.02 o                         
  -4  -2   5        109.80        117.86         4.01 o                         
  -3  -2   5        124.22        121.68         3.91 o                         
  -2  -2   5        123.18        108.40         3.58 o                         
  -1  -2   5       1775.51       1811.12        28.04 o                         
   0  -2   5        562.90        549.00         7.07 o                         
   1  -2   5        258.31        268.03         6.27 o                         
   2  -2   5        362.58        413.96         9.74 o                         
   3  -2   5          3.57          2.68         3.81 o                         
   4  -2   5          3.33          2.47         3.67 o                         
   5  -2   5          5.98          3.25         4.08 o                         
   6  -2   5         13.23          9.81         4.59 o                         
   7  -2   5         40.74         41.27         5.63 o                         
   8  -2   5         18.97         21.57         6.19 o                         
  -8  -1   5         30.43         38.85         6.80 o                         
  -7  -1   5         17.64         12.75         5.88 o                         
  -6  -1   5         31.76         35.51         5.51 o                         
  -5  -1   5          2.43          3.85         5.07 o                         
  -4  -1   5        231.79        226.00         5.00 o                         
  -3  -1   5        109.60        108.55         4.86 o                         
  -2  -1   5         12.99         20.73         3.23 o                         
  -1  -1   5        314.71        305.49         4.29 o                         
   0  -1   5        251.02        208.70         7.52 o                         
   1  -1   5          2.37          1.89         3.57 o                         
   2  -1   5        232.35        254.21         4.43 o                         
   3  -1   5          7.67          7.52         3.88 o                         
   4  -1   5         75.11         61.61         4.58 o                         
   5  -1   5        166.65        173.42         5.15 o                         
   6  -1   5          0.08          1.41         4.42 o                         
   7  -1   5        153.79        147.11         5.77 o                         
   8  -1   5         55.79         48.00         7.50 o                         
   9  -1   5          3.10          3.04         6.88 o                         
  -8   0   5          1.70          4.39         5.14 o                         
  -7   0   5          0.03          0.20         4.65 o                         
  -6   0   5         71.73         69.41         5.67 o                         
  -5   0   5        235.08        238.79         6.43 o                         
  -4   0   5          0.36          1.82         4.69 o                         
  -3   0   5         44.26         44.40         4.01 o                         
  -2   0   5         15.46         17.02         3.44 o                         
  -1   0   5        915.40        920.22        16.87 o                         
   0   0   5        568.49        538.90         6.77 o                         
   1   0   5        438.78        429.81         5.20 o                         
   2   0   5        147.97        141.95         3.84 o                         
   3   0   5        388.35        387.56        11.80 o                         
   4   0   5        456.17        449.72         6.91 o                         
   5   0   5         73.07         73.20         5.83 o                         
   6   0   5         18.81         19.79         6.07 o                         
   7   0   5         42.78         48.67         6.52 o                         
   8   0   5         53.79         58.67         6.11 o                         
   9   0   5         63.93         68.68        11.83 o                         
  -7   1   5          1.49          2.95         4.24 o                         
  -6   1   5         23.86         25.71         4.30 o                         
  -5   1   5        304.23        309.08         5.60 o                         
  -4   1   5         74.08         72.64         4.37 o                         
  -3   1   5        119.31        101.40         4.70 o                         
  -2   1   5       1623.34       1669.47        47.72 o                         
  -1   1   5        171.29        180.57         4.60 o                         
   0   1   5        169.27        166.47         4.50 o                         
   1   1   5          3.63          2.39         3.74 o                         
   2   1   5        147.34        126.98         5.10 o                         
   3   1   5         43.42         37.33         4.56 o                         
   4   1   5        478.68        490.38         7.06 o                         
   5   1   5         20.50         14.93         4.71 o                         
   6   1   5          1.16          2.19         4.88 o                         
   7   1   5        366.06        356.41        10.59 o                         
   8   1   5          7.67         11.14         7.01 o                         
   9   1   5          1.14          1.08         8.08 o                         
  -7   2   5          5.08          2.17         4.80 o                         
  -6   2   5         71.95         67.13         4.05 o                         
  -5   2   5        134.44        127.74         3.77 o                         
  -4   2   5         22.67         17.30         4.17 o                         
  -3   2   5          2.31          5.31         4.51 o                         
  -2   2   5        576.66        619.57        11.36 o                         
  -1   2   5        292.81        276.24         5.87 o                         
   0   2   5        288.78        297.74        14.55 o                         
   1   2   5         54.66         65.47         3.56 o                         
   2   2   5        253.63        264.08         4.97 o                         
   3   2   5        698.42        731.53        17.53 o                         
   4   2   5         16.13         21.45         5.43 o                         
   5   2   5          4.74          6.57         5.68 o                         
   6   2   5         30.23         32.04         6.10 o                         
   7   2   5        116.06        118.04         5.76 o                         
   8   2   5         76.86        102.42         7.49 o                         
   9   2   5         22.49         29.82        11.55 o                         
  -7   3   5          0.59          1.18         5.47 o                         
  -6   3   5        175.29        176.02         4.70 o                         
  -5   3   5         51.49         55.59         4.18 o                         
  -4   3   5         58.64         55.61         4.89 o                         
  -3   3   5         35.80         30.36         4.05 o                         
  -2   3   5         56.86         59.86         4.61 o                         
  -1   3   5        731.99        779.46        19.15 o                         
   0   3   5        631.04        705.19        19.08 o                         
   1   3   5       1044.50       1073.96        35.58 o                         
   2   3   5        414.92        438.45         5.89 o                         
   3   3   5         83.52         86.03         4.22 o                         
   4   3   5        178.48        195.40         5.74 o                         
   5   3   5        276.94        268.42         6.80 o                         
   6   3   5         22.03         22.96         6.38 o                         
   7   3   5        404.69        380.90         8.03 o                         
   8   3   5        111.82        108.11         7.56 o                         
   9   3   5          6.62          6.71         8.09 o                         
  -7   4   5          7.26          5.63         5.18 o                         
  -6   4   5        341.58        325.76        13.17 o                         
  -5   4   5          9.18         15.08         4.69 o                         
  -4   4   5          0.05          1.45         4.23 o                         
  -3   4   5         19.76         19.93         4.09 o                         
  -2   4   5         91.07         90.12         3.57 o                         
  -1   4   5        513.93        509.44        14.47 o                         
   0   4   5         90.12         94.52         3.72 o                         
   1   4   5         33.74         41.30         4.39 o                         
   2   4   5       1177.04       1227.26        22.34 o                         
   3   4   5        248.29        235.51         4.82 o                         
   4   4   5        243.10        248.72         4.79 o                         
   5   4   5        323.82        322.99         6.04 o                         
   6   4   5         11.58          9.44         5.07 o                         
   7   4   5          1.95          2.27         6.73 o                         
   8   4   5         62.27         57.90         7.58 o                         
   9   4   5          0.08          1.90         8.13 o                         
  -6   5   5         67.48         74.09         5.47 o                         
  -5   5   5         11.02         10.19         4.50 o                         
  -4   5   5         53.41         55.63         4.51 o                         
  -3   5   5         78.03         86.92         4.39 o                         
  -2   5   5          3.46          3.87         3.56 o                         
  -1   5   5          1.45         -0.28         4.52 o                         
   0   5   5         21.64         23.82         3.85 o                         
   1   5   5        172.88        188.79         3.95 o                         
   2   5   5         10.19          7.41         3.77 o                         
   3   5   5         33.36         33.56         3.53 o                         
   4   5   5          0.33          0.12         3.26 o                         
   5   5   5        264.83        278.01         5.19 o                         
   6   5   5         54.50         54.02         5.45 o                         
   7   5   5          8.46          7.94         6.38 o                         
   8   5   5          1.85          2.85         7.38 o                         
   9   5   5          0.67          0.67         9.19 o                         
  -6   6   5          9.38         14.67         6.42 o                         
  -5   6   5          2.72          1.84         4.85 o                         
  -4   6   5        124.23        131.93         5.62 o                         
  -3   6   5         46.87         53.23         4.02 o                         
  -2   6   5          3.73          6.50         4.75 o                         
  -1   6   5        143.58        133.14         3.73 o                         
   0   6   5         62.38         62.23         2.95 o                         
   1   6   5        117.13        109.94         3.45 o                         
   2   6   5         39.17         36.41         3.67 o                         
   3   6   5         51.81         50.78         3.71 o                         
   4   6   5         49.06         56.69         4.36 o                         
   5   6   5         21.69         17.87         4.43 o                         
   6   6   5          1.32          0.54         4.85 o                         
   7   6   5          4.02          4.69         5.78 o                         
   8   6   5          7.12          6.84         7.08 o                         
  -6   7   5          4.68          4.25         5.21 o                         
  -5   7   5          6.98          7.01         4.58 o                         
  -4   7   5         48.51         48.26         5.57 o                         
  -3   7   5        400.05        410.85        14.72 o                         
  -2   7   5          0.75          0.53         5.00 o                         
  -1   7   5        491.81        476.38         7.08 o                         
   0   7   5         30.18         31.64         3.98 o                         
   1   7   5        112.44        105.25         3.60 o                         
   2   7   5          0.45          2.64         3.30 o                         
   3   7   5         98.91         98.19         4.40 o                         
   4   7   5         13.94         14.54         4.29 o                         
   5   7   5          9.44          9.84         4.50 o                         
   6   7   5          0.79          2.79         5.31 o                         
   7   7   5          0.03          1.03         6.03 o                         
   8   7   5          3.41          2.63         6.94 o                         
  -5   8   5          1.28          1.35         5.53 o                         
  -4   8   5          1.15          7.13         4.99 o                         
  -3   8   5         57.65         52.37         4.76 o                         
  -2   8   5        328.98        305.96        12.83 o                         
  -1   8   5         54.90         57.63         3.77 o                         
   0   8   5        690.59        692.47         9.81 o                         
   1   8   5        228.44        212.37         4.36 o                         
   2   8   5        744.63        729.96         5.82 o                         
   3   8   5         29.52         26.52         3.61 o                         
   4   8   5          0.61          3.20         4.44 o                         
   5   8   5        134.60        129.71         5.08 o                         
   6   8   5          1.84          0.44         5.26 o                         
   7   8   5          4.60          2.84         6.23 o                         
   8   8   5         89.97         86.05         7.54 o                         
  -4   9   5          0.03         -0.70         5.32 o                         
  -3   9   5         17.81         16.71         5.05 o                         
  -2   9   5         58.56         56.96         4.66 o                         
  -1   9   5          8.51          8.50         4.03 o                         
   0   9   5         61.94         61.29         3.78 o                         
   1   9   5        191.81        194.66         5.01 o                         
   2   9   5        154.19        170.17         3.83 o                         
   3   9   5         35.86         29.92         3.85 o                         
   4   9   5        345.40        342.91        10.46 o                         
   5   9   5         32.68         23.23         4.99 o                         
   6   9   5         10.21         13.55         5.40 o                         
   7   9   5         10.48         11.48         6.20 o                         
  -4  10   5          3.44          6.30         5.13 o                         
  -3  10   5         25.78         27.44         4.55 o                         
  -2  10   5         54.19         56.45         4.73 o                         
  -1  10   5        151.30        143.46         5.55 o                         
   0  10   5          6.85          9.59         4.27 o                         
   1  10   5         16.04         18.18         3.60 o                         
   2  10   5        209.33        206.69         4.55 o                         
   3  10   5         63.97         64.84         4.08 o                         
   4  10   5        282.80        296.41         7.16 o                         
   5  10   5         18.56         23.84         5.51 o                         
   6  10   5         34.88         40.92         5.67 o                         
   7  10   5         15.09         24.88         6.63 o                         
  -3  11   5          0.16         -0.35         5.39 o                         
  -2  11   5          0.05         -1.74         4.96 o                         
  -1  11   5          0.95         -0.95         5.04 o                         
   0  11   5          0.12         -0.87         4.53 o                         
   1  11   5          4.26          3.85         3.98 o                         
   2  11   5         56.68         57.90         5.08 o                         
   3  11   5         59.25         50.69         5.25 o                         
   4  11   5         68.65         65.37         4.88 o                         
   5  11   5         23.43         24.42         5.01 o                         
   6  11   5         79.93         77.27         6.43 o                         
  -1  12   5         37.92         37.16         4.73 o                         
   0  12   5          5.23          6.91         4.83 o                         
   1  12   5          1.65          2.12         5.33 o                         
   2  12   5          7.87          8.00         5.46 o                         
   3  12   5         18.98         22.71         5.52 o                         
   4  12   5          9.08          8.28         5.75 o                         
   5  12   5          1.09          0.31         6.13 o                         
   1  13   5          0.27          4.58         5.91 o                         
   2  13   5          0.01          0.19         5.16 o                         
  -3 -12   6          0.01          2.23         6.36 o                         
  -2 -12   6          1.61          3.44         5.86 o                         
  -1 -12   6         28.65         24.23         5.01 o                         
   0 -12   6         10.55         14.31         4.50 o                         
   1 -12   6         10.43         11.54         4.58 o                         
   2 -12   6         10.26         14.23         5.83 o                         
  -4 -11   6          0.86          4.07         6.42 o                         
  -3 -11   6         53.46         51.81         5.65 o                         
  -2 -11   6         11.97         12.94         4.94 o                         
  -1 -11   6         12.49         11.99         5.08 o                         
   0 -11   6          4.06          7.88         4.61 o                         
   1 -11   6          9.10          9.99         5.25 o                         
   2 -11   6         34.75         35.30         4.53 o                         
   3 -11   6         33.13         36.45         5.77 o                         
  -5 -10   6          0.19          3.69         6.57 o                         
  -4 -10   6         26.52         22.49         6.02 o                         
  -3 -10   6         78.25         78.03         5.19 o                         
  -2 -10   6        105.41        107.02         4.82 o                         
  -1 -10   6         41.29         42.55         4.28 o                         
   0 -10   6         15.28         20.05         4.74 o                         
   1 -10   6         10.70         13.48         4.93 o                         
   2 -10   6         40.25         40.53         4.59 o                         
   3 -10   6          3.19          4.45         3.94 o                         
   4 -10   6         53.14         50.18         5.63 o                         
  -6  -9   6          3.41          4.74         6.73 o                         
  -5  -9   6          4.30          1.98         5.22 o                         
  -4  -9   6          3.85          5.75         4.96 o                         
  -3  -9   6         47.28         42.45         4.94 o                         
  -2  -9   6        136.70        143.79         4.71 o                         
  -1  -9   6         11.68         10.15         4.03 o                         
   0  -9   6         51.74         54.24         4.55 o                         
   1  -9   6        124.20        125.87         5.53 o                         
   2  -9   6         50.79         53.37         4.28 o                         
   3  -9   6          4.16          3.87         3.98 o                         
   4  -9   6         26.86         25.97         4.33 o                         
   5  -9   6         32.12         31.49         4.58 o                         
  -6  -8   6          7.23         17.56         7.90 o                         
  -5  -8   6         34.00         28.44         5.82 o                         
  -4  -8   6         49.28         46.21         6.89 o                         
  -3  -8   6         30.41         27.10         5.15 o                         
  -2  -8   6         33.45         37.22         3.99 o                         
  -1  -8   6         28.99         28.33         4.35 o                         
   0  -8   6        543.08        547.15         6.56 o                         
   1  -8   6         72.70         75.13         3.69 o                         
   2  -8   6          9.13         12.25         4.40 o                         
   3  -8   6         49.71         47.69         4.63 o                         
   4  -8   6         48.48         48.53         5.75 o                         
   5  -8   6        443.83        401.66         5.69 o                         
   6  -8   6         20.76         20.83         5.16 o                         
  -6  -7   6          3.05          8.20         6.24 o                         
  -5  -7   6        125.32        126.54         6.12 o                         
  -4  -7   6          4.16          0.99         6.38 o                         
  -3  -7   6        129.64        132.38         5.22 o                         
  -2  -7   6          4.41          2.81         3.75 o                         
  -1  -7   6          2.71          4.31         3.22 o                         
   0  -7   6        995.88       1037.77         9.29 o                         
   1  -7   6         63.19         62.60         3.80 o                         
   2  -7   6       1087.27       1107.16        11.84 o                         
   3  -7   6        404.69        427.12         5.32 o                         
   4  -7   6         87.71         88.79         4.05 o                         
   5  -7   6         10.04          9.30         4.42 o                         
   6  -7   6          8.55          8.75         4.30 o                         
   7  -7   6          3.32          9.03         6.12 o                         
  -7  -6   6         11.06          6.10         6.81 o                         
  -6  -6   6          0.07          1.55         6.03 o                         
  -5  -6   6         21.93         19.63         6.81 o                         
  -4  -6   6         88.72         83.58         4.89 o                         
  -3  -6   6          3.40          6.14         4.05 o                         
  -2  -6   6         14.28         14.70         4.27 o                         
  -1  -6   6          0.04          0.73         3.54 o                         
   0  -6   6        198.46        192.89         4.97 o                         
   1  -6   6         56.78         56.15         3.73 o                         
   2  -6   6         27.11         24.34         2.95 o                         
   3  -6   6         74.72         72.30         3.94 o                         
   4  -6   6        577.12        568.98        19.72 o                         
   5  -6   6         31.27         36.32         4.31 o                         
   6  -6   6         61.91         59.45         4.68 o                         
   7  -6   6          4.29          2.59         5.67 o                         
  -7  -5   6          9.15          7.50        11.11 o                         
  -6  -5   6         10.81          6.06         5.51 o                         
  -5  -5   6         69.82         66.91         5.73 o                         
  -4  -5   6         14.23         14.73         4.81 o                         
  -3  -5   6         24.21         25.91         4.65 o                         
  -2  -5   6          0.08          0.85         3.74 o                         
  -1  -5   6        159.60        167.57         4.41 o                         
   0  -5   6         10.64         11.37         3.14 o                         
   1  -5   6        180.93        177.17         3.96 o                         
   2  -5   6         38.80         40.33         3.32 o                         
   3  -5   6          0.00         -0.58         3.17 o                         
   4  -5   6         16.65         18.10         4.21 o                         
   5  -5   6         48.15         50.30         3.73 o                         
   6  -5   6         48.44         52.82         4.48 o                         
   7  -5   6         31.33         35.87         6.27 o                         
  -7  -4   6          0.00         -0.18         6.35 o                         
  -6  -4   6          9.06         10.24         5.43 o                         
  -5  -4   6          6.00          5.35         5.03 o                         
  -4  -4   6         13.40         15.27         4.66 o                         
  -3  -4   6         19.64         19.23         4.09 o                         
  -2  -4   6         79.66         86.21         3.82 o                         
  -1  -4   6         35.47         41.36         3.25 o                         
   0  -4   6         60.55         69.87         3.90 o                         
   1  -4   6         73.21         76.75         3.18 o                         
   2  -4   6          1.12         -0.64         3.08 o                         
   3  -4   6         44.91         47.51         4.06 o                         
   4  -4   6         33.41         34.75         3.85 o                         
   5  -4   6        181.09        192.52         4.48 o                         
   6  -4   6          0.12         -0.59         4.57 o                         
   7  -4   6         27.26         32.05         5.41 o                         
   8  -4   6         81.98         73.08         7.88 o                         
  -7  -3   6          9.70         12.90         6.66 o                         
  -6  -3   6          3.27          3.18         4.98 o                         
  -5  -3   6          0.29          3.82         3.75 o                         
  -4  -3   6         10.20         13.54         3.70 o                         
  -3  -3   6        104.67        107.45         4.34 o                         
  -2  -3   6         47.50         45.19         3.66 o                         
  -1  -3   6        350.48        374.62         4.92 o                         
   0  -3   6        418.82        396.53         4.62 o                         
   1  -3   6        174.64        190.66         3.98 o                         
   2  -3   6         11.20         21.26         3.38 o                         
   3  -3   6         10.22         16.63         3.53 o                         
   4  -3   6          2.32          2.45         4.06 o                         
   5  -3   6          0.51          1.47         3.82 o                         
   6  -3   6          3.05          5.79         4.76 o                         
   7  -3   6         98.06         94.90         5.44 o                         
   8  -3   6         46.54         42.26         6.66 o                         
  -7  -2   6          9.94          9.51         6.15 o                         
  -6  -2   6          2.34          2.15         4.89 o                         
  -5  -2   6          0.00          2.00         5.17 o                         
  -4  -2   6         92.52        107.47         4.06 o                         
  -3  -2   6        328.54        312.95         5.33 o                         
  -2  -2   6          5.29          6.98         3.44 o                         
  -1  -2   6         40.12         40.83         3.27 o                         
   0  -2   6       1039.63       1091.58        15.18 o                         
   1  -2   6       1503.25       1501.48         7.52 o                         
   2  -2   6         23.69         25.74         3.85 o                         
   3  -2   6        190.84        192.88         3.94 o                         
   4  -2   6        311.23        343.95         5.27 o                         
   5  -2   6        106.26        119.00         4.29 o                         
   6  -2   6          8.90          9.42         5.67 o                         
   7  -2   6          5.89          4.66         5.00 o                         
   8  -2   6         26.32         22.87         5.36 o                         
  -7  -1   6          1.50          3.83         5.35 o                         
  -6  -1   6         43.13         39.16         6.94 o                         
  -5  -1   6        216.85        229.03         5.96 o                         
  -4  -1   6         11.15         12.52         4.24 o                         
  -3  -1   6        319.18        333.97         4.88 o                         
  -2  -1   6          6.77          9.33         3.89 o                         
  -1  -1   6        134.18        145.50         3.87 o                         
   0  -1   6       1008.18       1066.18        10.45 o                         
   1  -1   6        113.22        123.77         3.79 o                         
   2  -1   6         26.16         27.51         3.99 o                         
   3  -1   6        278.16        294.39         4.71 o                         
   4  -1   6         56.76         67.15         4.17 o                         
   5  -1   6         81.68         89.45         5.97 o                         
   6  -1   6         64.24         66.33         6.28 o                         
   7  -1   6         10.04         10.24         6.52 o                         
   8  -1   6        198.46        194.72         6.69 o                         
  -7   0   6          6.29          6.96         5.40 o                         
  -6   0   6        123.96        128.66         6.02 o                         
  -5   0   6        318.97        316.25         5.12 o                         
  -4   0   6          9.87          9.26         4.21 o                         
  -3   0   6         10.96         11.60         4.70 o                         
  -2   0   6         24.41         23.99         4.02 o                         
  -1   0   6         36.22         52.11         3.89 o                         
   0   0   6         70.40         77.37         3.65 o                         
   1   0   6         17.17         19.44         3.80 o                         
   2   0   6         59.23         49.08         4.13 o                         
   3   0   6        601.40        606.19         7.67 o                         
   4   0   6         59.40         60.15         4.10 o                         
   5   0   6         47.62         45.38         5.98 o                         
   6   0   6          0.00          1.47         4.89 o                         
   7   0   6         17.26         20.18         6.62 o                         
   8   0   6         22.70         23.34         5.97 o                         
   9   0   6          0.81          5.35         6.77 o                         
  -7   1   6          0.60          2.78         4.88 o                         
  -6   1   6         21.71         24.45         7.05 o                         
  -5   1   6         51.64         60.61         4.78 o                         
  -4   1   6         38.16         38.18         4.97 o                         
  -3   1   6          6.26          6.48         4.04 o                         
  -2   1   6         76.41         81.05         4.76 o                         
  -1   1   6        157.40        169.19         4.90 o                         
   0   1   6       1192.79       1202.89        19.90 o                         
   1   1   6         63.07         66.52         3.75 o                         
   2   1   6         59.42         56.62         4.95 o                         
   3   1   6          2.67          4.96         3.25 o                         
   4   1   6         15.96         15.19         3.88 o                         
   5   1   6         12.68         12.17         4.12 o                         
   6   1   6         48.32         48.68         5.12 o                         
   7   1   6          5.57          3.82         5.39 o                         
   8   1   6         95.29         94.71         7.50 o                         
   9   1   6        186.53        173.36         7.43 o                         
  -7   2   6          2.83          3.83         5.03 o                         
  -6   2   6          1.09          3.29         4.87 o                         
  -5   2   6        497.40        483.52         5.96 o                         
  -4   2   6        103.07        102.40         4.21 o                         
  -3   2   6         62.69         63.41         3.96 o                         
  -2   2   6         29.79         26.48         3.54 o                         
  -1   2   6         81.85         81.78         5.77 o                         
   0   2   6       1022.44       1106.52         9.22 o                         
   1   2   6        240.14        238.32         6.46 o                         
   2   2   6         13.36         12.83         3.89 o                         
   3   2   6        399.86        400.23         5.20 o                         
   4   2   6        217.05        221.14         5.46 o                         
   5   2   6        281.33        276.79        25.02 o                         
   6   2   6        310.39        313.36        16.95 o                         
   7   2   6          0.99         -0.80         5.40 o                         
   8   2   6         21.52         20.82         7.30 o                         
   9   2   6         60.57         56.44         8.31 o                         
  -7   3   6          9.12          8.21         5.16 o                         
  -6   3   6          0.16          1.83         5.10 o                         
  -5   3   6        100.25         94.12         4.36 o                         
  -4   3   6        124.00        122.88         3.89 o                         
  -3   3   6         21.06         17.04         3.35 o                         
  -2   3   6         80.89         80.20         3.78 o                         
  -1   3   6        156.80        176.27         4.10 o                         
   0   3   6          1.88          5.11         4.30 o                         
   1   3   6        171.16        168.66         4.44 o                         
   2   3   6       2045.78       2113.96        27.09 o                         
   3   3   6        586.05        629.06         9.32 o                         
   4   3   6         52.05         53.43         4.58 o                         
   5   3   6         61.11         58.03         5.02 o                         
   6   3   6        129.23        129.60         5.05 o                         
   7   3   6          0.38          1.25         5.53 o                         
   8   3   6        171.21        156.57        10.57 o                         
   9   3   6          5.52          3.50         8.20 o                         
  -6   4   6          0.05         -1.43         6.03 o                         
  -5   4   6         49.45         48.34         3.84 o                         
  -4   4   6          5.43          7.22         4.46 o                         
  -3   4   6          0.05         -0.62         3.66 o                         
  -2   4   6         78.97         76.06         3.82 o                         
  -1   4   6          8.50          8.63         3.83 o                         
   0   4   6         80.98         85.16         4.06 o                         
   1   4   6         46.24         53.39         3.94 o                         
   2   4   6         83.07         88.25         4.57 o                         
   3   4   6         71.50         68.33         4.67 o                         
   4   4   6        236.15        253.39         9.62 o                         
   5   4   6        240.94        239.66         9.27 o                         
   6   4   6         75.18         72.73         4.87 o                         
   7   4   6          0.77         -0.44         5.52 o                         
   8   4   6          0.13          1.44         6.14 o                         
   9   4   6          7.67          4.95         8.28 o                         
  -6   5   6          0.39          1.16         4.11 o                         
  -5   5   6         65.13         65.22         4.69 o                         
  -4   5   6         16.86         16.48         4.15 o                         
  -3   5   6         14.00         11.71         4.18 o                         
  -2   5   6          3.83          5.20         4.08 o                         
  -1   5   6          0.53          1.02         4.59 o                         
   0   5   6        112.14        114.21         4.65 o                         
   1   5   6         65.40         70.03         4.61 o                         
   2   5   6          2.11          1.73         4.38 o                         
   3   5   6        226.91        221.90         4.34 o                         
   4   5   6        122.41        141.35         4.30 o                         
   5   5   6         58.25         57.90         4.89 o                         
   6   5   6         76.33         67.83         6.14 o                         
   7   5   6         34.97         33.90         7.15 o                         
   8   5   6          9.43         14.06         7.64 o                         
  -6   6   6          0.70          3.23         5.15 o                         
  -5   6   6          2.79          3.57         6.04 o                         
  -4   6   6         41.92         41.21         5.66 o                         
  -3   6   6          6.05          5.19         4.45 o                         
  -2   6   6         73.53         74.94         5.17 o                         
  -1   6   6         21.90         25.05         3.74 o                         
   0   6   6         10.43         12.06         4.02 o                         
   1   6   6         31.17         30.09         3.63 o                         
   2   6   6         13.26         11.66         3.62 o                         
   3   6   6          0.05          2.49         3.95 o                         
   4   6   6         38.74         52.79         3.96 o                         
   5   6   6         36.91         39.87         4.56 o                         
   6   6   6         24.38         27.68         5.26 o                         
   7   6   6         71.73         60.89         6.25 o                         
   8   6   6          0.02         -1.76         7.84 o                         
  -5   7   6          9.88         11.23         4.92 o                         
  -4   7   6         15.00         18.97         5.05 o                         
  -3   7   6         56.23         51.65         4.75 o                         
  -2   7   6        229.23        225.47         7.35 o                         
  -1   7   6        342.90        346.92         9.38 o                         
   0   7   6         25.66         24.56         3.46 o                         
   1   7   6          9.41         13.19         3.46 o                         
   2   7   6         11.70         13.07         3.48 o                         
   3   7   6          4.39          6.86         3.67 o                         
   4   7   6          7.28          3.54         3.86 o                         
   5   7   6         50.41         43.99         4.64 o                         
   6   7   6          0.99          3.29         4.84 o                         
   7   7   6         63.58         56.24         6.54 o                         
   8   7   6          4.06          7.24         8.15 o                         
  -5   8   6          1.45          1.37         6.76 o                         
  -4   8   6         74.29         69.14         5.38 o                         
  -3   8   6          5.67          7.60         4.38 o                         
  -2   8   6         98.80         99.53         4.06 o                         
  -1   8   6        118.49        133.12         4.80 o                         
   0   8   6        924.22        948.52        10.79 o                         
   1   8   6       1095.55       1071.83        19.71 o                         
   2   8   6          1.64          2.30         3.81 o                         
   3   8   6        294.81        281.73         4.45 o                         
   4   8   6          6.46          4.23         4.55 o                         
   5   8   6          7.96         13.50         4.29 o                         
   6   8   6         12.26         12.40         5.10 o                         
   7   8   6         36.80         41.04         6.23 o                         
  -4   9   6          0.44         -1.12         4.94 o                         
  -3   9   6         28.61         30.65         4.66 o                         
  -2   9   6         53.37         52.73         5.74 o                         
  -1   9   6        300.21        300.02        10.34 o                         
   0   9   6         82.30         82.36         3.91 o                         
   1   9   6         29.96         29.55         4.02 o                         
   2   9   6          0.29         -0.55         4.01 o                         
   3   9   6        460.16        448.00         4.98 o                         
   4   9   6         65.24         72.22         4.95 o                         
   5   9   6         25.43         23.39         5.08 o                         
   6   9   6         42.11         52.48         5.43 o                         
   7   9   6          0.02          1.61         6.31 o                         
  -3  10   6          0.42          3.59         5.65 o                         
  -2  10   6          3.83          6.24         5.09 o                         
  -1  10   6        133.06        149.03         6.17 o                         
   0  10   6         10.89         11.54         4.37 o                         
   1  10   6          0.01          1.30         3.90 o                         
   2  10   6         24.06         27.65         4.34 o                         
   3  10   6          1.13          4.99         4.93 o                         
   4  10   6         94.67         89.74         5.28 o                         
   5  10   6         59.69         59.82         5.44 o                         
   6  10   6        115.62        123.32         6.05 o                         
  -2  11   6          3.84          9.21         5.50 o                         
  -1  11   6         67.47         71.65         5.67 o                         
   0  11   6         47.57         49.26         4.73 o                         
   1  11   6          0.00          2.09         5.18 o                         
   2  11   6         35.74         32.02         5.17 o                         
   3  11   6          0.38          1.98         4.19 o                         
   4  11   6         22.89         18.91         4.44 o                         
   5  11   6         82.09         83.59         5.83 o                         
  -1  12   6         34.09         41.43         5.91 o                         
   0  12   6         19.48         25.90         4.30 o                         
   1  12   6          1.11          0.68         4.47 o                         
   2  12   6          0.03          1.22         4.43 o                         
   3  12   6          0.37          1.36         5.59 o                         
   4  12   6         22.43         19.40         5.90 o                         
  -1 -12   7          0.94          3.07         5.07 o                         
   0 -12   7         20.97         22.42         5.20 o                         
   1 -12   7          0.70         -1.54         5.78 o                         
  -3 -11   7          0.95          5.90         6.45 o                         
  -2 -11   7          3.23          5.31         5.64 o                         
  -1 -11   7         14.62         16.36         5.34 o                         
   0 -11   7          0.96          2.36         4.73 o                         
   1 -11   7         10.05         12.16         4.94 o                         
   2 -11   7          6.32          6.56         4.18 o                         
   3 -11   7          2.87          7.39         5.26 o                         
  -4 -10   7         50.66         46.86         5.51 o                         
  -3 -10   7          2.58          3.59         4.60 o                         
  -2 -10   7         14.23         16.04         4.53 o                         
  -1 -10   7         34.64         30.77         5.02 o                         
   0 -10   7         42.81         46.38         4.11 o                         
   1 -10   7        197.33        197.87         6.56 o                         
   2 -10   7          4.14          2.99         3.94 o                         
   3 -10   7         40.96         41.45         3.91 o                         
   4 -10   7          3.29          5.10         4.30 o                         
  -5  -9   7         36.71         30.60         8.01 o                         
  -4  -9   7         42.49         39.43         5.21 o                         
  -3  -9   7          3.15          3.56         5.71 o                         
  -2  -9   7          1.03          1.26         5.46 o                         
  -1  -9   7         71.41         73.78         4.88 o                         
   0  -9   7          6.63          8.58         3.91 o                         
   1  -9   7        162.12        154.12         4.22 o                         
   2  -9   7          4.92          9.50         3.92 o                         
   3  -9   7          3.80          3.53         4.50 o                         
   4  -9   7         86.16         80.28         4.96 o                         
   5  -9   7        188.80        169.22         5.66 o                         
  -6  -8   7          1.83          3.68         6.68 o                         
  -5  -8   7          0.18          4.77         7.60 o                         
  -4  -8   7         16.89         15.57         5.92 o                         
  -3  -8   7          1.97          2.14         4.42 o                         
  -2  -8   7        116.93        120.74         4.94 o                         
  -1  -8   7         29.86         31.65         4.01 o                         
   0  -8   7          0.05          0.83         4.34 o                         
   1  -8   7         59.41         61.99         3.51 o                         
   2  -8   7        147.82        151.12         4.42 o                         
   3  -8   7          3.30          4.88         3.87 o                         
   4  -8   7         58.89         56.17         4.20 o                         
   5  -8   7         40.17         38.71         4.91 o                         
   6  -8   7          4.32          6.25         5.88 o                         
  -6  -7   7         26.32         31.09         6.63 o                         
  -5  -7   7         26.14         23.28         7.45 o                         
  -4  -7   7         46.92         45.99         5.89 o                         
  -3  -7   7          2.92          3.00         3.89 o                         
  -2  -7   7         40.01         39.78         4.49 o                         
  -1  -7   7         26.01         25.28         3.85 o                         
   0  -7   7        113.60        108.59         4.43 o                         
   1  -7   7        386.00        378.90         6.56 o                         
   2  -7   7        112.41        110.47         4.09 o                         
   3  -7   7          0.50          3.75         4.01 o                         
   4  -7   7          3.43          3.79         3.59 o                         
   5  -7   7        531.92        504.92         8.34 o                         
   6  -7   7         12.52         10.83         4.39 o                         
  -6  -6   7          2.88          1.87         6.26 o                         
  -5  -6   7         10.31         11.88         5.02 o                         
  -4  -6   7         28.93         25.51         4.70 o                         
  -3  -6   7         32.63         28.29         4.10 o                         
  -2  -6   7         10.77         11.13         3.77 o                         
  -1  -6   7          1.73          3.90         3.70 o                         
   0  -6   7         73.70         79.73         3.63 o                         
   1  -6   7         27.42         23.00         3.75 o                         
   2  -6   7         25.91         23.06         3.12 o                         
   3  -6   7        168.61        158.91         3.88 o                         
   4  -6   7        417.35        432.23         7.20 o                         
   5  -6   7         14.87         16.21         4.25 o                         
   6  -6   7        199.77        201.18         5.06 o                         
   7  -6   7         47.61         39.40         8.25 o                         
  -7  -5   7          0.15          5.83        11.70 o                         
  -6  -5   7          0.21         -0.98         6.13 o                         
  -5  -5   7          0.98         -0.79         4.99 o                         
  -4  -5   7          2.06          2.27         4.84 o                         
  -3  -5   7          0.08          1.60         3.98 o                         
  -2  -5   7         11.24         16.34         3.37 o                         
  -1  -5   7         30.88         34.26         4.06 o                         
   0  -5   7          3.65          2.00         3.46 o                         
   1  -5   7          0.03         -0.10         3.29 o                         
   2  -5   7          0.07          1.87         3.52 o                         
   3  -5   7         37.62         39.80         3.76 o                         
   4  -5   7         78.94         75.54         3.70 o                         
   5  -5   7         11.76         12.77         4.13 o                         
   6  -5   7         99.21         97.05         4.62 o                         
   7  -5   7         30.54         34.64         5.46 o                         
  -7  -4   7          3.33          4.48         7.45 o                         
  -6  -4   7          1.41          0.01         6.71 o                         
  -5  -4   7         35.14         35.38         5.33 o                         
  -4  -4   7          2.52          2.58         3.70 o                         
  -3  -4   7          9.69          9.75         4.13 o                         
  -2  -4   7         17.56         19.10         3.74 o                         
  -1  -4   7          0.75          1.00         3.54 o                         
   0  -4   7          6.59          9.00         3.13 o                         
   1  -4   7        135.28        132.15         3.91 o                         
   2  -4   7         75.53         78.07         3.41 o                         
   3  -4   7         16.03         17.39         4.00 o                         
   4  -4   7         30.02         29.23         3.79 o                         
   5  -4   7          2.37          2.87         3.63 o                         
   6  -4   7        170.85        170.89         5.40 o                         
   7  -4   7         34.63         37.06         4.83 o                         
   8  -4   7         10.12          9.65         5.13 o                         
  -7  -3   7         51.80         58.13         6.79 o                         
  -6  -3   7          2.95          4.91         6.11 o                         
  -5  -3   7        117.48        110.78         5.12 o                         
  -4  -3   7         86.48         92.49         4.65 o                         
  -3  -3   7          1.83         -0.68         4.13 o                         
  -2  -3   7         76.04         72.15         3.80 o                         
  -1  -3   7         32.94         31.10         3.23 o                         
   0  -3   7         29.51         35.89         3.89 o                         
   1  -3   7        188.85        219.15         3.87 o                         
   2  -3   7          2.00          2.92         3.39 o                         
   3  -3   7        168.83        169.03         4.13 o                         
   4  -3   7         20.50         18.44         3.89 o                         
   5  -3   7         11.46          9.71         3.54 o                         
   6  -3   7         68.26         73.68         5.07 o                         
   7  -3   7          9.27          9.54         5.39 o                         
   8  -3   7         65.33         69.45         7.40 o                         
  -7  -2   7         31.52         37.58         6.60 o                         
  -6  -2   7          5.47          2.67         5.87 o                         
  -5  -2   7          0.39          2.90         4.68 o                         
  -4  -2   7       1009.60       1015.46         9.94 o                         
  -3  -2   7          0.04          1.66         3.71 o                         
  -2  -2   7          1.93          4.29         3.54 o                         
  -1  -2   7          2.20          4.50         3.46 o                         
   0  -2   7         12.51         11.31         3.39 o                         
   1  -2   7         33.01         45.36         3.52 o                         
   2  -2   7         10.35         15.42         3.77 o                         
   3  -2   7        134.15        146.59         4.45 o                         
   4  -2   7         69.77         59.21         4.41 o                         
   5  -2   7          5.18          6.63         4.61 o                         
   6  -2   7        190.88        196.11         6.56 o                         
   7  -2   7         10.84         10.79         5.49 o                         
   8  -2   7          0.30         -3.43         7.65 o                         
  -7  -1   7         16.31         18.19         6.58 o                         
  -6  -1   7         18.25         23.87         5.16 o                         
  -5  -1   7         62.20         61.71         5.56 o                         
  -4  -1   7        356.83        342.19         7.72 o                         
  -3  -1   7         16.00         19.91         4.12 o                         
  -2  -1   7          5.27          5.79         3.98 o                         
  -1  -1   7        152.71        156.33         3.93 o                         
   0  -1   7        371.46        386.89         4.84 o                         
   1  -1   7         93.56         96.69         3.67 o                         
   2  -1   7          3.27          7.06         3.48 o                         
   3  -1   7        177.00        178.64         3.89 o                         
   4  -1   7        102.44        106.59         4.90 o                         
   5  -1   7        292.16        314.10         6.87 o                         
   6  -1   7         16.39         13.87         4.38 o                         
   7  -1   7         99.14        105.10         6.93 o                         
   8  -1   7         12.20         17.83         6.14 o                         
  -7   0   7          0.19          3.24         5.61 o                         
  -6   0   7         24.37         27.22         5.29 o                         
  -5   0   7         19.05         15.10         4.83 o                         
  -4   0   7        489.48        472.74         6.30 o                         
  -3   0   7         19.79         13.55         3.71 o                         
  -2   0   7        171.89        170.68         4.31 o                         
  -1   0   7        181.36        223.95         5.11 o                         
   0   0   7        647.71        699.51        10.34 o                         
   1   0   7         52.99         43.36         3.96 o                         
   2   0   7         71.21         69.93         4.69 o                         
   3   0   7          1.63          4.59         4.68 o                         
   4   0   7          9.68         11.14         4.28 o                         
   5   0   7        527.11        539.83         6.81 o                         
   6   0   7         28.18         32.35         5.27 o                         
   7   0   7         26.36         32.46         6.87 o                         
   8   0   7         71.05         68.80         7.55 o                         
  -7   1   7          3.59          5.27         4.65 o                         
  -6   1   7         10.72         19.07         6.01 o                         
  -5   1   7         32.79         34.76         5.61 o                         
  -4   1   7         99.96         89.87         4.67 o                         
  -3   1   7         32.00         41.51         4.97 o                         
  -2   1   7          0.35          2.00         3.86 o                         
  -1   1   7          8.01         11.65         3.44 o                         
   0   1   7        239.18        250.06         4.86 o                         
   1   1   7          1.59          2.50         4.39 o                         
   2   1   7          5.01          4.65         3.80 o                         
   3   1   7        356.94        336.59         4.89 o                         
   4   1   7         32.93         35.96         4.56 o                         
   5   1   7          0.92          1.61         4.84 o                         
   6   1   7          9.00         14.87         5.04 o                         
   7   1   7         27.50         27.38         5.42 o                         
   8   1   7         47.82         51.47         6.23 o                         
   9   1   7         75.26         71.68         6.94 o                         
  -7   2   7          5.81          3.28         5.85 o                         
  -6   2   7          7.54          7.52         4.75 o                         
  -5   2   7         49.67         48.40         5.63 o                         
  -4   2   7          0.14          3.74         5.08 o                         
  -3   2   7          2.62          6.56         4.84 o                         
  -2   2   7          3.70          5.07         3.90 o                         
  -1   2   7         26.72         28.13         3.91 o                         
   0   2   7        140.36        158.33         4.41 o                         
   1   2   7        141.20        107.31         4.34 o                         
   2   2   7          4.38          4.24         3.35 o                         
   3   2   7          2.15          6.33         3.72 o                         
   4   2   7         18.82         24.63         5.13 o                         
   5   2   7        140.85        148.30         8.15 o                         
   6   2   7        113.87        112.68         5.67 o                         
   7   2   7         11.42          9.10         5.47 o                         
   8   2   7          5.73          8.11         6.07 o                         
   9   2   7         15.06         19.12         6.92 o                         
  -6   3   7         12.09         11.39         4.76 o                         
  -5   3   7         28.99         24.58         4.28 o                         
  -4   3   7         15.94         15.70         4.02 o                         
  -3   3   7         37.14         37.74         3.82 o                         
  -2   3   7         47.85         54.19         4.74 o                         
  -1   3   7        228.57        229.97         5.57 o                         
   0   3   7         53.52         49.61         4.05 o                         
   1   3   7         91.49        102.98         3.76 o                         
   2   3   7        529.59        563.02        10.89 o                         
   3   3   7          0.12          1.29         3.54 o                         
   4   3   7         91.49         91.39         4.81 o                         
   5   3   7          3.47          4.00         4.76 o                         
   6   3   7         45.45         40.85         5.40 o                         
   7   3   7          6.88         12.53         6.93 o                         
   8   3   7         10.66         11.94         7.59 o                         
  -6   4   7          6.32          8.48         4.99 o                         
  -5   4   7         19.10         17.11         4.10 o                         
  -4   4   7          0.33          1.20         3.44 o                         
  -3   4   7         35.36         33.35         5.12 o                         
  -2   4   7        120.26        110.19         5.78 o                         
  -1   4   7         31.02         26.87         4.62 o                         
   0   4   7        308.63        327.75         7.66 o                         
   1   4   7        104.79        103.50         4.72 o                         
   2   4   7        508.30        509.55        13.32 o                         
   3   4   7          1.75          4.67         3.55 o                         
   4   4   7        123.80        128.18         5.53 o                         
   5   4   7         14.10         14.87         5.28 o                         
   6   4   7        192.64        193.46         7.17 o                         
   7   4   7         33.92         41.59         7.14 o                         
   8   4   7          3.60          2.65         7.65 o                         
  -6   5   7          5.96          7.98         6.55 o                         
  -5   5   7          7.87          9.31         4.27 o                         
  -4   5   7          8.36          9.83         4.94 o                         
  -3   5   7         78.15         80.59         5.25 o                         
  -2   5   7          1.47          2.59         4.24 o                         
  -1   5   7          3.88          4.58         3.57 o                         
   0   5   7         14.92         12.35         3.50 o                         
   1   5   7        108.79         95.13         3.84 o                         
   2   5   7         48.10         47.63         4.21 o                         
   3   5   7         36.22         40.74         4.83 o                         
   4   5   7         30.10         27.24         4.90 o                         
   5   5   7          9.09         12.56         5.43 o                         
   6   5   7          5.52          1.34         6.67 o                         
   7   5   7         11.65         11.07         7.25 o                         
   8   5   7          9.55          8.48         7.86 o                         
  -5   6   7          2.07          2.00         5.02 o                         
  -4   6   7          0.22         -1.52         4.42 o                         
  -3   6   7          2.42          2.39         4.11 o                         
  -2   6   7        145.06        150.60         4.80 o                         
  -1   6   7          9.95         14.26         4.80 o                         
   0   6   7         72.66         73.16         3.96 o                         
   1   6   7        235.86        227.21         7.84 o                         
   2   6   7         41.41         36.21         4.85 o                         
   3   6   7          8.54          7.82         4.13 o                         
   4   6   7         31.66         29.76         5.10 o                         
   5   6   7         45.89         53.58         5.74 o                         
   6   6   7         27.13         29.66         6.19 o                         
   7   6   7          0.24          0.88         7.37 o                         
   8   6   7          5.73          6.29         8.16 o                         
  -5   7   7         13.37         15.55         5.21 o                         
  -4   7   7         84.12         84.32         5.35 o                         
  -3   7   7         16.19         14.20         3.87 o                         
  -2   7   7         47.29         48.06         4.65 o                         
  -1   7   7        160.65        156.94         8.95 o                         
   0   7   7        161.91        150.88         4.61 o                         
   1   7   7        636.50        597.77         8.01 o                         
   2   7   7         27.59         29.06         4.31 o                         
   3   7   7          1.70          5.24         4.32 o                         
   4   7   7         19.07         13.41         3.71 o                         
   5   7   7          1.68          2.52         5.12 o                         
   6   7   7         25.45         28.20         5.32 o                         
   7   7   7          7.26          8.84         7.05 o                         
   8   7   7          7.90          6.28         8.46 o                         
  -4   8   7         53.67         51.78         5.55 o                         
  -3   8   7         94.15         94.53         4.93 o                         
  -2   8   7          3.06          4.60         4.64 o                         
  -1   8   7          5.14          2.95         4.61 o                         
   0   8   7          1.57          6.04         5.21 o                         
   1   8   7         39.80         39.79         4.56 o                         
   2   8   7         75.00         74.31         3.79 o                         
   3   8   7         55.17         49.39         3.88 o                         
   4   8   7        126.13         95.14         4.94 o                         
   5   8   7        116.32        127.82         5.19 o                         
   6   8   7          1.32          4.28         5.45 o                         
   7   8   7          1.13          2.32         6.13 o                         
  -4   9   7         10.50         15.10         5.75 o                         
  -3   9   7         17.31         17.84         5.41 o                         
  -2   9   7         10.49         13.24         5.21 o                         
  -1   9   7         59.54         64.60         5.88 o                         
   0   9   7         23.67         18.51         4.77 o                         
   1   9   7         45.09         43.36         3.88 o                         
   2   9   7          6.50          7.30         3.72 o                         
   3   9   7          8.80         11.09         4.81 o                         
   4   9   7          1.63         -0.60         4.41 o                         
   5   9   7        106.55         99.50         5.31 o                         
   6   9   7          1.51          2.02         5.51 o                         
   7   9   7         50.01         58.49         6.69 o                         
  -3  10   7          2.60          4.22         6.79 o                         
  -2  10   7          3.48          4.16         4.94 o                         
  -1  10   7          1.79          3.16         4.64 o                         
   0  10   7          1.43          1.23         4.51 o                         
   1  10   7         39.88         37.42         3.81 o                         
   2  10   7          0.16          1.72         4.02 o                         
   3  10   7          3.13          3.07         5.03 o                         
   4  10   7         69.49         66.43         5.38 o                         
   5  10   7         23.93         25.37         4.87 o                         
   6  10   7         13.29         16.18         5.77 o                         
  -1  11   7         15.59         17.51         5.08 o                         
   0  11   7          2.87          3.83         4.81 o                         
   1  11   7          1.92          2.27         4.67 o                         
   2  11   7          5.39          9.11         4.74 o                         
   3  11   7         18.85         20.83         4.84 o                         
   4  11   7         75.53         89.68         5.21 o                         
   5  11   7          0.57          0.14         5.18 o                         
   0  12   7          0.01         -0.42         6.06 o                         
   1  12   7          7.70         10.15         4.72 o                         
   2  12   7         12.03         17.70         4.40 o                         
   3  12   7          0.99         -0.40         5.83 o                         
  -2 -11   8          7.12         10.46         5.05 o                         
  -1 -11   8          0.05          2.26         5.53 o                         
   0 -11   8          0.79         -0.42         4.85 o                         
   1 -11   8          0.41          1.39         3.86 o                         
   2 -11   8         11.69         11.34         5.19 o                         
  -4 -10   8         15.86         13.68         8.33 o                         
  -3 -10   8          2.61          5.85         6.35 o                         
  -2 -10   8          7.29          4.77         5.38 o                         
  -1 -10   8          0.31         -3.08         5.82 o                         
   0 -10   8          3.63          5.41         4.62 o                         
   1 -10   8         18.27         20.49         5.19 o                         
   2 -10   8         22.65         21.65         4.83 o                         
   3 -10   8          0.80          1.57         5.59 o                         
   4 -10   8          0.19         -1.38         4.80 o                         
  -4  -9   8          6.35          5.24         7.63 o                         
  -3  -9   8        106.11        103.56         5.57 o                         
  -2  -9   8          3.29          2.91         4.60 o                         
  -1  -9   8          2.12          1.19         4.34 o                         
   0  -9   8          0.08          0.14         4.39 o                         
   1  -9   8          1.06          1.98         4.89 o                         
   2  -9   8          4.09          2.08         4.00 o                         
   3  -9   8         22.18         22.50         5.19 o                         
   4  -9   8          8.82         10.17         4.46 o                         
   5  -9   8         34.09         27.98         5.34 o                         
  -5  -8   8          0.00         -1.67         6.47 o                         
  -4  -8   8         68.42         60.16         4.97 o                         
  -3  -8   8         14.34         13.39         4.74 o                         
  -2  -8   8        110.14        111.16         4.64 o                         
  -1  -8   8         35.27         32.46         3.87 o                         
   0  -8   8         20.93         21.25         4.14 o                         
   1  -8   8        370.40        350.89         6.30 o                         
   2  -8   8          1.20          5.12         4.66 o                         
   3  -8   8         49.94         46.56         4.07 o                         
   4  -8   8         11.91         11.57         5.19 o                         
   5  -8   8         76.58         74.74         5.67 o                         
  -6  -7   8          6.68         10.11         8.35 o                         
  -5  -7   8          0.72          3.43         6.44 o                         
  -4  -7   8         23.69         27.71         5.04 o                         
  -3  -7   8         53.05         57.38         5.27 o                         
  -2  -7   8          5.13          4.65         4.59 o                         
  -1  -7   8         23.29         24.03         4.43 o                         
   0  -7   8          0.09         -0.94         3.64 o                         
   1  -7   8        370.34        364.20         4.86 o                         
   2  -7   8        122.91        125.42         3.94 o                         
   3  -7   8         54.51         53.22         4.25 o                         
   4  -7   8         62.86         65.53         4.49 o                         
   5  -7   8         26.61         25.42         4.74 o                         
   6  -7   8          0.23          3.61         4.46 o                         
  -6  -6   8          3.07          3.99         6.55 o                         
  -5  -6   8          0.68          4.10         6.12 o                         
  -4  -6   8         29.05         32.28         5.39 o                         
  -3  -6   8         58.49         53.20         3.96 o                         
  -2  -6   8          7.05          7.91         3.61 o                         
  -1  -6   8          6.61          6.84         3.45 o                         
   0  -6   8         32.39         36.02         3.84 o                         
   1  -6   8          3.83          7.76         3.20 o                         
   2  -6   8         48.97         50.96         4.37 o                         
   3  -6   8          1.01          0.92         3.96 o                         
   4  -6   8          4.37          6.33         4.21 o                         
   5  -6   8         41.40         39.84         4.98 o                         
   6  -6   8         49.98         51.22         5.31 o                         
   7  -6   8          1.54          0.99         7.17 o                         
  -6  -5   8          1.77          7.28         6.27 o                         
  -5  -5   8          0.02         -0.48         4.98 o                         
  -4  -5   8          9.42          8.62         4.48 o                         
  -3  -5   8         24.04         22.14         3.65 o                         
  -2  -5   8        131.39        135.88         4.27 o                         
  -1  -5   8          0.66          2.40         3.74 o                         
   0  -5   8        125.22        127.39         3.54 o                         
   1  -5   8        116.23        116.59         4.44 o                         
   2  -5   8         34.87         34.99         3.88 o                         
   3  -5   8         34.45         33.73         3.82 o                         
   4  -5   8          5.06          5.63         3.57 o                         
   5  -5   8         64.38         63.94         4.83 o                         
   6  -5   8          7.88          6.60         4.14 o                         
   7  -5   8          0.09         -0.24         5.77 o                         
  -6  -4   8          7.10         13.08         8.45 o                         
  -5  -4   8          0.05          3.43         5.24 o                         
  -4  -4   8          3.96          3.89         4.44 o                         
  -3  -4   8        160.11        172.99         4.52 o                         
  -2  -4   8          5.43          6.27         3.15 o                         
  -1  -4   8          2.51          2.55         3.65 o                         
   0  -4   8          2.10          2.89         3.26 o                         
   1  -4   8          8.99          7.20         4.01 o                         
   2  -4   8         10.89         14.56         3.63 o                         
   3  -4   8         78.91         74.18         3.59 o                         
   4  -4   8         20.19         23.54         3.88 o                         
   5  -4   8          0.13         -1.46         4.07 o                         
   6  -4   8          0.00          0.01         4.37 o                         
   7  -4   8          2.17          3.28         4.79 o                         
  -6  -3   8         59.28         54.22         5.58 o                         
  -5  -3   8          9.53          9.93         5.20 o                         
  -4  -3   8          3.12          4.81         4.02 o                         
  -3  -3   8        552.74        535.85         8.66 o                         
  -2  -3   8          3.61          5.61         4.13 o                         
  -1  -3   8        207.39        205.47         4.18 o                         
   0  -3   8         32.05         30.49         4.06 o                         
   1  -3   8        293.07        318.25         4.76 o                         
   2  -3   8          4.34          6.34         3.19 o                         
   3  -3   8          0.16          0.81         3.99 o                         
   4  -3   8         26.59         22.26         3.58 o                         
   5  -3   8        150.86        149.38         5.02 o                         
   6  -3   8         28.88         27.29         6.08 o                         
   7  -3   8        115.68        121.08         6.40 o                         
   8  -3   8         50.94         50.77         8.16 o                         
  -7  -2   8          1.26          0.96         5.89 o                         
  -6  -2   8         45.06         44.31         5.45 o                         
  -5  -2   8          0.70          0.41         5.66 o                         
  -4  -2   8        265.21        279.38         5.41 o                         
  -3  -2   8         27.24         25.00         3.93 o                         
  -2  -2   8         31.70         29.90         3.72 o                         
  -1  -2   8        676.82        679.68        10.07 o                         
   0  -2   8        474.32        492.44         8.87 o                         
   1  -2   8        438.06        451.21        10.29 o                         
   2  -2   8          0.15          3.97         3.96 o                         
   3  -2   8          0.21         -0.44         3.53 o                         
   4  -2   8          1.13          2.52         4.23 o                         
   5  -2   8         41.74         42.24         4.35 o                         
   6  -2   8        115.89        119.92         6.67 o                         
   7  -2   8        112.59        116.45         6.18 o                         
   8  -2   8          0.12          4.32         7.84 o                         
  -7  -1   8          1.45          3.93         6.79 o                         
  -6  -1   8          6.98          7.55         4.83 o                         
  -5  -1   8          0.41          1.92         5.67 o                         
  -4  -1   8        175.26        167.29         4.67 o                         
  -3  -1   8        212.11        213.61         5.56 o                         
  -2  -1   8         16.64         18.84         3.70 o                         
  -1  -1   8         17.40         18.04         3.60 o                         
   0  -1   8         28.46         24.16         2.99 o                         
   1  -1   8        211.88        209.94         4.13 o                         
   2  -1   8         50.69         48.26         3.98 o                         
   3  -1   8          0.00          0.35         3.63 o                         
   4  -1   8         19.12         23.72         4.50 o                         
   5  -1   8         33.67         26.97         4.92 o                         
   6  -1   8         50.21         54.90         6.56 o                         
   7  -1   8         28.63         30.29         7.11 o                         
   8  -1   8          1.23          2.24         7.56 o                         
  -6   0   8          6.00          6.84         5.28 o                         
  -5   0   8         17.36         18.29         4.39 o                         
  -4   0   8         42.90         44.36         4.77 o                         
  -3   0   8        234.60        243.28         4.66 o                         
  -2   0   8         75.34         72.34         3.89 o                         
  -1   0   8        119.91        120.56         4.38 o                         
   0   0   8         66.65         66.41         4.12 o                         
   1   0   8        171.08        183.60         4.19 o                         
   2   0   8         39.74         45.66         3.98 o                         
   3   0   8         15.43         16.39         4.63 o                         
   4   0   8          8.33          7.92         4.28 o                         
   5   0   8          0.08          0.73         5.72 o                         
   6   0   8         15.74         19.17         6.28 o                         
   7   0   8         78.04         83.50         5.62 o                         
   8   0   8         11.17         13.09         5.42 o                         
  -6   1   8         24.53         20.31         4.94 o                         
  -5   1   8         11.10          9.74         4.33 o                         
  -4   1   8        115.37        108.98         4.41 o                         
  -3   1   8         20.45         23.46         4.38 o                         
  -2   1   8         16.64         17.52         3.70 o                         
  -1   1   8         25.67         23.66         4.54 o                         
   0   1   8          7.92          6.03         3.46 o                         
   1   1   8         17.45         23.58         4.44 o                         
   2   1   8        179.21        184.21         5.18 o                         
   3   1   8          0.16          1.02         3.99 o                         
   4   1   8          0.07         -0.68         3.62 o                         
   5   1   8          5.39          7.26         4.79 o                         
   6   1   8         46.06         46.51         5.36 o                         
   7   1   8         36.98         31.27         6.91 o                         
   8   1   8          1.49         -0.44         7.56 o                         
  -6   2   8         31.55         30.62         4.61 o                         
  -5   2   8          0.08          3.28         5.74 o                         
  -4   2   8         18.66         21.43         4.62 o                         
  -3   2   8          2.70          5.47         5.01 o                         
  -2   2   8          7.32          6.90         4.09 o                         
  -1   2   8         70.49         77.19         4.75 o                         
   0   2   8         31.65         25.23         4.04 o                         
   1   2   8         18.24         20.43         4.59 o                         
   2   2   8        643.21        594.24         8.76 o                         
   3   2   8         21.88         27.16         4.36 o                         
   4   2   8         18.47         15.48         4.14 o                         
   5   2   8        143.08        143.37         4.90 o                         
   6   2   8          3.12          3.82         4.50 o                         
   7   2   8         44.55         47.42         5.82 o                         
   8   2   8          5.22          4.83         6.10 o                         
  -6   3   8          8.03          8.67         4.64 o                         
  -5   3   8         67.77         66.12         4.73 o                         
  -4   3   8          3.66          5.26         4.19 o                         
  -3   3   8         10.62         11.41         4.44 o                         
  -2   3   8          8.39         11.10         3.37 o                         
  -1   3   8          8.88         11.80         3.99 o                         
   0   3   8          0.55          1.91         3.47 o                         
   1   3   8         67.87         73.24         4.24 o                         
   2   3   8        565.61        546.15         6.63 o                         
   3   3   8         24.94         25.45         3.39 o                         
   4   3   8         51.59         49.90         3.80 o                         
   5   3   8        168.99        179.01         6.61 o                         
   6   3   8          0.07          0.56         5.32 o                         
   7   3   8          5.28          6.12         7.13 o                         
   8   3   8          0.99          4.43         6.27 o                         
  -6   4   8          6.53          8.42         5.28 o                         
  -5   4   8         21.07         23.89         4.67 o                         
  -4   4   8          0.33          0.74         3.85 o                         
  -3   4   8          0.31         -0.14         3.71 o                         
  -2   4   8          0.09          0.61         3.87 o                         
  -1   4   8          0.47          1.76         3.27 o                         
   0   4   8        152.03        151.01         3.74 o                         
   1   4   8         89.03         93.22         4.82 o                         
   2   4   8         48.80         57.02         4.17 o                         
   3   4   8         49.78         45.53         4.28 o                         
   4   4   8          0.57          0.43         4.46 o                         
   5   4   8        107.58         93.43         5.66 o                         
   6   4   8         19.02         17.65         6.67 o                         
   7   4   8          1.74          2.82         5.89 o                         
   8   4   8          0.28         -0.42         7.78 o                         
  -5   5   8          1.26          2.86         4.90 o                         
  -4   5   8         40.40         40.96         4.57 o                         
  -3   5   8         12.10          8.12         4.71 o                         
  -2   5   8          5.58          6.44         5.04 o                         
  -1   5   8         17.06         20.72         4.88 o                         
   0   5   8        187.03        188.50         4.26 o                         
   1   5   8        219.76        221.22         4.04 o                         
   2   5   8         23.44         23.02         4.13 o                         
   3   5   8         22.12         27.55         4.33 o                         
   4   5   8         77.52         75.61         4.56 o                         
   5   5   8         18.48         14.33         5.66 o                         
   6   5   8          1.49          0.11         6.69 o                         
   7   5   8          0.57          3.78         7.52 o                         
   8   5   8          9.03          3.67         8.02 o                         
  -5   6   8          4.70          6.14         5.71 o                         
  -4   6   8         25.62         26.63         6.12 o                         
  -3   6   8        157.96        154.73         5.22 o                         
  -2   6   8        108.09        116.28         4.03 o                         
  -1   6   8          7.87          4.21         5.07 o                         
   0   6   8        103.26        100.79         4.05 o                         
   1   6   8         33.13         33.64         4.31 o                         
   2   6   8         61.60         61.27         3.93 o                         
   3   6   8          0.53          1.30         4.27 o                         
   4   6   8         38.41         39.48         5.18 o                         
   5   6   8         43.52         27.45         5.72 o                         
   6   6   8          5.25          5.18         5.36 o                         
   7   6   8          0.37          7.43         7.60 o                         
   8   6   8          5.03          1.52         8.39 o                         
  -4   7   8          0.27         -0.58         5.58 o                         
  -3   7   8        230.34        233.71        12.48 o                         
  -2   7   8          8.90         10.90         4.75 o                         
  -1   7   8          2.74          1.46         4.49 o                         
   0   7   8        616.95        638.83        10.99 o                         
   1   7   8        276.31        277.92         6.34 o                         
   2   7   8         25.78         25.58         5.16 o                         
   3   7   8          0.63          1.16         4.02 o                         
   4   7   8          0.66          5.04         5.29 o                         
   5   7   8         24.72         13.43         4.53 o                         
   6   7   8          1.48          0.54         5.89 o                         
   7   7   8         26.72         32.95         7.48 o                         
  -4   8   8         39.61         45.18         5.90 o                         
  -3   8   8         34.52         39.86         4.87 o                         
  -2   8   8          0.22          0.98         5.01 o                         
  -1   8   8         72.42         71.75         4.86 o                         
   0   8   8        311.81        319.73         5.04 o                         
   1   8   8         20.02         22.85         4.48 o                         
   2   8   8          6.36          4.08         4.54 o                         
   3   8   8         21.07         19.13         5.42 o                         
   4   8   8         15.95         11.98         4.38 o                         
   5   8   8         10.48          8.82         5.85 o                         
   6   8   8         23.11         21.73         5.30 o                         
   7   8   8         31.55         46.80         7.30 o                         
  -3   9   8          2.17          4.46         4.66 o                         
  -2   9   8         15.60         22.99         4.46 o                         
  -1   9   8          5.58         10.87         5.07 o                         
   0   9   8         19.94         29.06         5.68 o                         
   1   9   8         71.39         72.16         5.09 o                         
   2   9   8         15.44         18.75         4.34 o                         
   3   9   8          8.78         10.15         5.69 o                         
   4   9   8          6.88          5.93         4.55 o                         
   5   9   8         19.42         21.01         5.38 o                         
   6   9   8          7.63         12.30         6.49 o                         
  -2  10   8          0.21          4.26         6.70 o                         
  -1  10   8         21.35         26.65         4.56 o                         
   0  10   8          0.01         -1.53         4.35 o                         
   1  10   8          1.59          5.22         5.23 o                         
   2  10   8         10.59          7.80         4.25 o                         
   3  10   8          5.79          5.69         5.19 o                         
   4  10   8          9.57          9.18         4.87 o                         
   5  10   8          1.99          8.61         5.59 o                         
   6  10   8          1.39          0.69         5.98 o                         
  -1  11   8          0.76          2.00         6.82 o                         
   0  11   8          0.74          0.25         4.67 o                         
   1  11   8          1.86          4.63         6.38 o                         
   2  11   8          0.00          2.48         5.67 o                         
   3  11   8         24.76         25.18         5.68 o                         
   4  11   8          3.95          4.22         5.14 o                         
  -1 -11   9         12.81         11.00         5.94 o                         
   0 -11   9          1.04          1.02         5.68 o                         
   1 -11   9          3.36          3.80         5.73 o                         
  -3 -10   9         51.38         50.51         6.40 o                         
  -2 -10   9         14.60         16.91         5.65 o                         
  -1 -10   9         16.61         16.46         5.49 o                         
   0 -10   9          0.03          1.29         4.77 o                         
   1 -10   9          0.03          1.36         4.33 o                         
   2 -10   9          0.37          3.57         5.49 o                         
   3 -10   9         16.47         12.40         5.20 o                         
  -4  -9   9          5.19          9.14         8.14 o                         
  -3  -9   9          9.30         13.41         5.11 o                         
  -2  -9   9         26.49         33.32         5.50 o                         
  -1  -9   9          9.77          9.29         4.11 o                         
   0  -9   9         12.26          8.37         4.24 o                         
   1  -9   9          6.08          6.82         4.51 o                         
   2  -9   9        101.92        100.96         4.88 o                         
   3  -9   9          0.03         -0.77         3.80 o                         
   4  -9   9          0.32         -2.53         4.60 o                         
  -4  -8   9          8.82          8.13         4.93 o                         
  -3  -8   9          1.54          0.46         4.73 o                         
  -2  -8   9         30.49         30.27         5.08 o                         
  -1  -8   9          4.60          8.25         4.34 o                         
   0  -8   9          9.34          9.04         3.91 o                         
   1  -8   9          1.52          2.89         4.72 o                         
   2  -8   9         20.34         24.40         4.28 o                         
   3  -8   9         21.01         17.20         4.53 o                         
   4  -8   9         37.55         37.09         4.41 o                         
   5  -8   9         11.29          9.65         4.67 o                         
  -5  -7   9          3.92          5.16         6.50 o                         
  -4  -7   9          3.68          6.55         4.51 o                         
  -3  -7   9         78.29         71.20         4.80 o                         
  -2  -7   9         76.53         85.98         4.99 o                         
  -1  -7   9         11.64         12.57         3.77 o                         
   0  -7   9        104.66        108.60         4.39 o                         
   1  -7   9         64.90         66.04         3.61 o                         
   2  -7   9         47.11         44.79         4.19 o                         
   3  -7   9         13.82         15.52         4.38 o                         
   4  -7   9          2.08          4.83         4.53 o                         
   5  -7   9         39.09         35.60         4.44 o                         
   6  -7   9          2.49          2.12         5.23 o                         
  -5  -6   9          0.54          2.48         4.79 o                         
  -4  -6   9          0.29          1.79         4.58 o                         
  -3  -6   9          2.38          3.73         4.95 o                         
  -2  -6   9          2.39          3.75         4.14 o                         
  -1  -6   9          0.06          0.30         4.44 o                         
   0  -6   9         73.27         68.03         4.19 o                         
   1  -6   9          0.03         -0.10         3.90 o                         
   2  -6   9         10.89          9.17         4.08 o                         
   3  -6   9         87.33         86.24         4.28 o                         
   4  -6   9          1.37         -0.46         4.24 o                         
   5  -6   9         11.44         15.06         4.15 o                         
   6  -6   9          1.64          2.41         4.75 o                         
  -6  -5   9          0.95          2.04         9.02 o                         
  -5  -5   9          0.86          1.25         5.16 o                         
  -4  -5   9         16.05         14.73         4.62 o                         
  -3  -5   9         80.61         78.01         4.41 o                         
  -2  -5   9         55.38         61.14         4.18 o                         
  -1  -5   9          1.61          3.67         4.38 o                         
   0  -5   9         62.78         62.09         3.99 o                         
   1  -5   9          0.51          1.44         3.52 o                         
   2  -5   9          0.67          1.40         3.83 o                         
   3  -5   9          5.29          4.82         3.91 o                         
   4  -5   9         11.75         12.77         3.76 o                         
   5  -5   9         14.12         14.32         4.44 o                         
   6  -5   9         12.03          9.67         4.56 o                         
   7  -5   9         53.12         41.10         5.58 o                         
  -6  -4   9         53.10         54.33         7.43 o                         
  -5  -4   9         13.33         12.34         4.76 o                         
  -4  -4   9         12.70         11.59         3.93 o                         
  -3  -4   9         16.78         19.95         4.11 o                         
  -2  -4   9          4.30          6.20         3.97 o                         
  -1  -4   9          3.78          6.15         3.37 o                         
   0  -4   9         27.91         35.15         3.78 o                         
   1  -4   9        118.82        120.78         4.53 o                         
   2  -4   9         26.93         30.98         3.50 o                         
   3  -4   9          0.21          0.80         3.41 o                         
   4  -4   9          2.78          2.11         4.58 o                         
   5  -4   9         22.16         25.01         4.90 o                         
   6  -4   9         18.00         17.27         4.82 o                         
   7  -4   9         17.92         20.23         5.87 o                         
  -6  -3   9         41.27         44.05         7.04 o                         
  -5  -3   9         34.96         34.64         6.21 o                         
  -4  -3   9          8.26         13.20         4.76 o                         
  -3  -3   9        825.19        839.19        17.44 o                         
  -2  -3   9        123.48        123.55         3.93 o                         
  -1  -3   9          1.48          1.79         4.12 o                         
   0  -3   9         90.54        100.66         3.75 o                         
   1  -3   9         70.53         80.33         3.32 o                         
   2  -3   9         11.72         13.71         3.66 o                         
   3  -3   9         78.66         74.29         4.37 o                         
   4  -3   9          2.16          5.15         4.56 o                         
   5  -3   9          0.72          1.38         3.92 o                         
   6  -3   9         94.52         94.02         5.86 o                         
   7  -3   9        186.94        189.54         6.67 o                         
  -6  -2   9         26.91         26.18         5.71 o                         
  -5  -2   9        277.78        282.77         6.77 o                         
  -4  -2   9        402.38        422.38        14.03 o                         
  -3  -2   9        169.18        166.56         5.00 o                         
  -2  -2   9        129.31        123.37         3.81 o                         
  -1  -2   9          2.93          1.95         3.12 o                         
   0  -2   9         29.71         33.28         3.79 o                         
   1  -2   9         24.65         28.98         3.15 o                         
   2  -2   9        202.97        218.32         4.01 o                         
   3  -2   9        111.27        103.83         3.95 o                         
   4  -2   9          2.58          3.55         4.46 o                         
   5  -2   9          0.29          0.63         4.96 o                         
   6  -2   9         63.80         65.94         5.83 o                         
   7  -2   9          0.78          1.71         5.18 o                         
   8  -2   9         33.29         29.33         6.72 o                         
  -6  -1   9          2.06          3.89         6.43 o                         
  -5  -1   9         15.35         17.53         5.26 o                         
  -4  -1   9        104.88         97.27         5.80 o                         
  -3  -1   9        101.95         96.50         4.27 o                         
  -2  -1   9         17.92         21.17         4.30 o                         
  -1  -1   9          0.15          1.98         3.67 o                         
   0  -1   9         31.89         33.00         3.43 o                         
   1  -1   9        110.47        110.37         3.56 o                         
   2  -1   9         23.77         23.32         4.02 o                         
   3  -1   9         12.63         17.47         3.48 o                         
   4  -1   9          0.01          0.26         5.19 o                         
   5  -1   9          7.90          7.23         5.69 o                         
   6  -1   9          1.56          5.37         5.39 o                         
   7  -1   9          0.13          0.74         5.83 o                         
   8  -1   9          0.45          3.89         5.67 o                         
  -6   0   9         15.02         23.46         5.70 o                         
  -5   0   9         36.05         37.39         5.30 o                         
  -4   0   9         34.52         41.68         4.80 o                         
  -3   0   9         47.63         46.38         3.77 o                         
  -2   0   9        234.79        231.55         5.52 o                         
  -1   0   9        177.42        175.25         4.61 o                         
   0   0   9         33.21         33.86         4.72 o                         
   1   0   9          9.26         10.30         4.62 o                         
   2   0   9          0.72          1.54         4.55 o                         
   3   0   9          2.15          3.33         4.65 o                         
   4   0   9         68.89         68.16         5.24 o                         
   5   0   9          8.68         11.13         4.92 o                         
   6   0   9          8.57         10.70         6.62 o                         
   7   0   9          0.00          2.36         5.83 o                         
   8   0   9          0.41          3.18         6.63 o                         
  -6   1   9          2.96          5.56         5.17 o                         
  -5   1   9          1.45         -0.04         4.60 o                         
  -4   1   9         15.93         18.84         4.29 o                         
  -3   1   9          0.72          3.08         3.95 o                         
  -2   1   9        146.41        151.68         5.30 o                         
  -1   1   9         47.06         39.41         4.26 o                         
   0   1   9         74.45         69.54         4.24 o                         
   1   1   9        276.15        272.64         4.87 o                         
   2   1   9        198.66        179.86         4.58 o                         
   3   1   9          7.14          7.55         3.77 o                         
   4   1   9          1.26          2.63         4.55 o                         
   5   1   9         22.06         27.73         6.28 o                         
   6   1   9          0.51          1.58         5.20 o                         
   7   1   9          0.98          1.41         5.78 o                         
   8   1   9          1.81         -1.96         7.82 o                         
  -6   2   9          4.63          5.90         5.21 o                         
  -5   2   9         82.03         87.86         6.21 o                         
  -4   2   9          1.07          3.16         5.51 o                         
  -3   2   9         12.80         15.64         4.00 o                         
  -2   2   9         39.27         35.30         3.61 o                         
  -1   2   9          6.91          8.10         3.72 o                         
   0   2   9         59.69         54.70         4.81 o                         
   1   2   9         63.38         59.17         4.23 o                         
   2   2   9          0.20          0.93         4.75 o                         
   3   2   9        664.93        675.25         8.94 o                         
   4   2   9        154.34        159.27         5.06 o                         
   5   2   9         13.28         13.11         5.11 o                         
   6   2   9         65.40         57.69         5.70 o                         
   7   2   9          8.97         15.34         5.93 o                         
   8   2   9          0.91          0.53         6.39 o                         
  -5   3   9          2.75          5.60         4.39 o                         
  -4   3   9          0.00         -0.99         4.28 o                         
  -3   3   9         68.94         70.62         3.63 o                         
  -2   3   9        115.48        114.12         4.66 o                         
  -1   3   9          0.58          1.06         3.65 o                         
   0   3   9         30.27         30.46         3.68 o                         
   1   3   9        321.37        323.55         5.18 o                         
   2   3   9        115.08        121.71         3.98 o                         
   3   3   9         77.80         78.01         3.88 o                         
   4   3   9         91.98         91.99         4.92 o                         
   5   3   9         27.57         24.87         5.21 o                         
   6   3   9        239.89        259.71         6.48 o                         
   7   3   9          0.05          1.58         7.16 o                         
   8   3   9          0.28          2.14         5.58 o                         
  -5   4   9         14.58         18.41         4.59 o                         
  -4   4   9          2.08          3.12         3.84 o                         
  -3   4   9        139.76        134.86         4.58 o                         
  -2   4   9          0.09          0.97         3.88 o                         
  -1   4   9         52.30         50.29         3.56 o                         
   0   4   9          0.34          0.03         4.84 o                         
   1   4   9        495.79        492.27         5.14 o                         
   2   4   9        372.27        347.51         5.67 o                         
   3   4   9          6.45          5.89         3.80 o                         
   4   4   9          2.08          4.19         4.01 o                         
   5   4   9         52.84         51.62         5.52 o                         
   6   4   9         29.45         27.50         6.96 o                         
   7   4   9          2.67          6.48         7.48 o                         
   8   4   9         10.35         13.76         8.11 o                         
  -5   5   9          0.66          2.37         4.70 o                         
  -4   5   9          5.37          8.26         4.61 o                         
  -3   5   9         24.40         28.98         4.38 o                         
  -2   5   9         78.91         79.66         4.84 o                         
  -1   5   9         88.80         81.15         4.65 o                         
   0   5   9          0.03          4.28         4.97 o                         
   1   5   9        237.67        231.25         4.49 o                         
   2   5   9        307.71        295.02         5.61 o                         
   3   5   9          0.00          0.48         4.98 o                         
   4   5   9         45.93         45.25         4.62 o                         
   5   5   9         18.05         22.38         5.35 o                         
   6   5   9         46.93         49.09         5.97 o                         
   7   5   9          9.65          7.54         6.24 o                         
   8   5   9          1.10         -4.01         8.32 o                         
  -4   6   9         10.27         11.52         4.49 o                         
  -3   6   9         35.97         47.50         5.94 o                         
  -2   6   9         14.65         20.69         4.73 o                         
  -1   6   9          9.52          6.70         4.60 o                         
   0   6   9        171.66        160.80         4.79 o                         
   1   6   9        362.12        374.71        10.97 o                         
   2   6   9        306.09        282.68         5.79 o                         
   3   6   9          0.09         -0.57         5.10 o                         
   4   6   9          0.61          3.24         4.53 o                         
   5   6   9          0.16          1.65         5.91 o                         
   6   6   9         31.38         29.57         6.15 o                         
   7   6   9         10.62         13.08         7.85 o                         
  -4   7   9          6.65          6.86         5.88 o                         
  -3   7   9         51.01         51.95         6.31 o                         
  -2   7   9         42.30         40.17         4.22 o                         
  -1   7   9          2.73          2.10         5.38 o                         
   0   7   9         29.15         31.31         4.65 o                         
   1   7   9         43.18         35.84         4.23 o                         
   2   7   9        215.08        205.46         6.18 o                         
   3   7   9          0.04          3.36         5.35 o                         
   4   7   9          8.66         11.05         4.87 o                         
   5   7   9         42.25         36.71         5.88 o                         
   6   7   9          2.89          3.69         6.61 o                         
   7   7   9          0.00          3.42         5.80 o                         
  -3   8   9          0.83          2.85         5.03 o                         
  -2   8   9         37.74         50.58         4.82 o                         
  -1   8   9          1.02          2.72         5.09 o                         
   0   8   9         33.57         29.97         4.44 o                         
   1   8   9          8.95         11.64         4.31 o                         
   2   8   9          0.26          2.87         4.29 o                         
   3   8   9          0.81          4.99         5.57 o                         
   4   8   9          3.16          5.55         4.52 o                         
   5   8   9         37.07         44.92         6.18 o                         
   6   8   9          9.09          7.88         6.80 o                         
   7   8   9          5.38          6.28         7.62 o                         
  -2   9   9          5.16          7.32         5.73 o                         
  -1   9   9          5.49         10.54         5.26 o                         
   0   9   9          0.00          3.96         5.21 o                         
   1   9   9          6.20          7.83         5.90 o                         
   2   9   9          0.00          1.92         5.12 o                         
   3   9   9          0.74          1.21         5.13 o                         
   4   9   9          3.77          5.02         5.30 o                         
   5   9   9          0.73          3.54         5.56 o                         
   6   9   9          0.07          0.65         7.13 o                         
  -1  10   9          0.00         -5.61         6.62 o                         
   0  10   9          9.16         14.10         5.05 o                         
   1  10   9          9.80         11.15         4.89 o                         
   2  10   9          0.17          1.07         5.40 o                         
   3  10   9          1.14          3.20         6.29 o                         
   4  10   9          0.26          0.31         6.47 o                         
   5  10   9          0.00         -0.95         6.71 o                         
   1  11   9         17.58         24.74         6.72 o                         
   2  11   9         15.39         18.71         5.25 o                         
   3  11   9         39.72         45.70         5.34 o                         
  -2 -10  10          0.03          0.17        11.85 o                         
  -1 -10  10          2.58          4.16         5.06 o                         
   0 -10  10          1.13          1.39         5.07 o                         
   1 -10  10          5.83          8.57         5.06 o                         
   2 -10  10          0.58          2.84         4.73 o                         
  -3  -9  10         21.64         20.19         5.19 o                         
  -2  -9  10          4.53          2.94         5.20 o                         
  -1  -9  10          3.02          1.39         4.95 o                         
   0  -9  10         59.28         64.85         4.50 o                         
   1  -9  10         46.02         40.72         4.87 o                         
   2  -9  10          2.66          2.15         5.38 o                         
   3  -9  10          0.66         -1.06         4.99 o                         
  -4  -8  10          0.03          2.77         5.58 o                         
  -3  -8  10         40.78         36.58         5.12 o                         
  -2  -8  10         59.28         60.48         5.31 o                         
  -1  -8  10          7.79          8.78         4.64 o                         
   0  -8  10         12.79         11.90         4.48 o                         
   1  -8  10         68.04         63.53         4.02 o                         
   2  -8  10          1.23          5.39         5.11 o                         
   3  -8  10          8.55         10.81         4.02 o                         
   4  -8  10         19.24         16.93         4.94 o                         
  -4  -7  10         40.92         40.08         5.86 o                         
  -3  -7  10         18.67         21.84         4.71 o                         
  -2  -7  10        155.33        143.82         4.91 o                         
  -1  -7  10          0.00          2.78         3.96 o                         
   0  -7  10         58.03         63.18         4.53 o                         
   1  -7  10         72.25         70.88         4.05 o                         
   2  -7  10          1.01          0.65         4.84 o                         
   3  -7  10          3.14          7.21         4.52 o                         
   4  -7  10          2.76          4.42         5.21 o                         
   5  -7  10          0.39         -0.64         4.58 o                         
  -5  -6  10          0.87          1.72         5.66 o                         
  -4  -6  10          0.00         -2.50         4.91 o                         
  -3  -6  10          4.60          7.54         4.48 o                         
  -2  -6  10         61.03         60.86         4.47 o                         
  -1  -6  10        143.78        143.75         5.08 o                         
   0  -6  10          1.45          3.30         4.17 o                         
   1  -6  10        101.26        101.29         4.01 o                         
   2  -6  10         24.62         25.20         3.88 o                         
   3  -6  10          2.15          3.14         4.82 o                         
   4  -6  10          6.33          7.27         4.46 o                         
   5  -6  10          0.05         -1.16         5.20 o                         
   6  -6  10          0.23         -0.14         5.20 o                         
  -5  -5  10         11.44         11.63         4.65 o                         
  -4  -5  10         25.54         26.81         5.71 o                         
  -3  -5  10          6.92          7.53         4.38 o                         
  -2  -5  10        138.91        145.41         4.66 o                         
  -1  -5  10        112.02        110.60         4.34 o                         
   0  -5  10         17.57         20.01         4.57 o                         
   1  -5  10         11.03         13.61         4.42 o                         
   2  -5  10        191.45        184.05         4.61 o                         
   3  -5  10         49.41         47.25         4.26 o                         
   4  -5  10          0.05          1.37         4.20 o                         
   5  -5  10         13.69         10.48         5.24 o                         
   6  -5  10          0.51          2.18         4.43 o                         
  -5  -4  10          4.45          4.77         6.92 o                         
  -4  -4  10         85.09         93.24         5.32 o                         
  -3  -4  10         93.87         89.79         4.46 o                         
  -2  -4  10        200.11        207.46         5.97 o                         
  -1  -4  10          5.34          6.62         3.68 o                         
   0  -4  10          0.59          2.54         3.59 o                         
   1  -4  10          5.44          3.39         3.56 o                         
   2  -4  10        155.59        144.70         4.01 o                         
   3  -4  10         41.02         42.79         4.07 o                         
   4  -4  10          1.68         -0.93         4.08 o                         
   5  -4  10          1.10          3.28         4.80 o                         
   6  -4  10          0.02          0.38         4.92 o                         
   7  -4  10          6.78          8.05         7.41 o                         
  -5  -3  10        157.35        151.49         6.84 o                         
  -4  -3  10        143.01        137.87         5.42 o                         
  -3  -3  10         28.14         28.23         4.28 o                         
  -2  -3  10         81.16         82.53         4.21 o                         
  -1  -3  10         22.23         22.92         3.69 o                         
   0  -3  10        111.36        110.41         4.19 o                         
   1  -3  10         22.87         19.56         3.93 o                         
   2  -3  10        129.02        135.74         4.19 o                         
   3  -3  10         34.20         30.07         4.02 o                         
   4  -3  10         58.05         59.74         4.26 o                         
   5  -3  10          2.95          5.23         4.50 o                         
   6  -3  10         56.95         58.56         6.16 o                         
   7  -3  10          0.99         -0.12         5.56 o                         
  -5  -2  10         21.83         25.54         6.40 o                         
  -4  -2  10          2.75          3.19         4.95 o                         
  -3  -2  10         45.28         51.81         4.36 o                         
  -2  -2  10        553.16        545.68         9.94 o                         
  -1  -2  10          0.29          1.10         3.85 o                         
   0  -2  10        106.31        104.41         4.09 o                         
   1  -2  10          1.46          0.38         3.75 o                         
   2  -2  10         35.90         34.97         3.80 o                         
   3  -2  10         75.18         76.01         4.04 o                         
   4  -2  10          0.52          1.79         4.43 o                         
   5  -2  10         23.15         20.19         5.14 o                         
   6  -2  10        124.75        127.81         7.32 o                         
   7  -2  10          3.46          9.61         7.54 o                         
  -5  -1  10          3.68          3.77         5.49 o                         
  -4  -1  10          9.81         10.43         4.47 o                         
  -3  -1  10        200.73        205.04         5.87 o                         
  -2  -1  10        276.44        267.58         5.81 o                         
  -1  -1  10        117.87        124.80         4.35 o                         
   0  -1  10        313.20        308.78        12.65 o                         
   1  -1  10          0.93          3.38         4.13 o                         
   2  -1  10        117.17        118.31         4.02 o                         
   3  -1  10         13.17         10.81         3.73 o                         
   4  -1  10         34.78         42.53         4.50 o                         
   5  -1  10          7.67         11.50         5.89 o                         
   6  -1  10          1.84          2.11         5.05 o                         
   7  -1  10         28.90         27.19         7.48 o                         
   8  -1  10          0.95          4.45         8.19 o                         
  -5   0  10          0.67          5.33         6.31 o                         
  -4   0  10          0.56          0.75         4.46 o                         
  -3   0  10         10.35          9.03         4.71 o                         
  -2   0  10         85.37         82.97         4.58 o                         
  -1   0  10          5.05          4.59         4.40 o                         
   0   0  10        549.71        537.20         8.73 o                         
   1   0  10          1.43          2.49         4.05 o                         
   2   0  10         74.21         71.31         3.95 o                         
   3   0  10         15.88         16.78         3.78 o                         
   4   0  10         13.94         16.99         3.96 o                         
   5   0  10          7.46          9.64         6.33 o                         
   6   0  10         19.52         23.14         5.63 o                         
   7   0  10          0.89          3.09         6.00 o                         
   8   0  10         10.48         18.43         8.25 o                         
  -5   1  10          2.23          3.76         4.82 o                         
  -4   1  10          2.38          4.37         4.99 o                         
  -3   1  10          6.71          6.44         4.76 o                         
  -2   1  10         16.14         17.59         3.77 o                         
  -1   1  10        182.09        176.36         6.67 o                         
   0   1  10        242.99        249.59         7.74 o                         
   1   1  10        133.77        130.72         5.12 o                         
   2   1  10         72.53         75.08         4.36 o                         
   3   1  10        277.84        280.32         4.69 o                         
   4   1  10          4.37          5.35         4.12 o                         
   5   1  10          4.21          5.99         4.69 o                         
   6   1  10         25.89         30.86         7.06 o                         
   7   1  10         13.41         21.72         7.58 o                         
   8   1  10          9.07         14.97         8.21 o                         
  -5   2  10          0.58          4.42         4.91 o                         
  -4   2  10         16.42         18.16         5.96 o                         
  -3   2  10          5.36          5.46         4.16 o                         
  -2   2  10         56.67         56.37         4.68 o                         
  -1   2  10         30.76         23.48         4.28 o                         
   0   2  10         47.29         48.00         3.79 o                         
   1   2  10         60.92         59.56         4.97 o                         
   2   2  10       1501.29       1506.03         8.28 o                         
   3   2  10         25.89         26.05         4.25 o                         
   4   2  10          4.34          4.68         3.71 o                         
   5   2  10         70.91         71.33         4.87 o                         
   6   2  10        152.90        159.13         5.37 o                         
   7   2  10          1.14          3.95         5.99 o                         
   8   2  10          0.00          5.69         5.71 o                         
  -5   3  10          0.56          0.54         5.18 o                         
  -4   3  10         23.57         26.01         5.15 o                         
  -3   3  10          0.07          1.98         3.62 o                         
  -2   3  10         34.43         30.34         5.33 o                         
  -1   3  10          1.96          0.58         5.03 o                         
   0   3  10         45.86         47.79         3.33 o                         
   1   3  10         32.58         29.92         4.34 o                         
   2   3  10          0.00          2.00         4.28 o                         
   3   3  10          3.76          4.94         3.87 o                         
   4   3  10        112.83        116.92         4.54 o                         
   5   3  10         89.96         85.62         6.15 o                         
   6   3  10         14.08         11.29         6.96 o                         
   7   3  10          0.18          1.97         6.14 o                         
   8   3  10         27.28         32.70         8.35 o                         
  -5   4  10          2.69          3.80         5.14 o                         
  -4   4  10          3.84          4.46         4.33 o                         
  -3   4  10         19.96         16.16         4.45 o                         
  -2   4  10         11.45          7.34         4.15 o                         
  -1   4  10         94.81         89.80         4.56 o                         
   0   4  10          0.00          1.19         3.90 o                         
   1   4  10         12.46         21.28         4.35 o                         
   2   4  10        100.51        104.48         4.14 o                         
   3   4  10        159.83        154.65         4.39 o                         
   4   4  10         13.08         14.81         4.77 o                         
   5   4  10          9.95         11.67         4.73 o                         
   6   4  10         19.82         15.23         7.11 o                         
   7   4  10         11.13          8.46         7.72 o                         
   8   4  10         44.13         47.76         6.05 o                         
  -4   5  10         23.28         31.57         5.02 o                         
  -3   5  10         31.97         33.03         4.60 o                         
  -2   5  10        173.28        148.56         4.80 o                         
  -1   5  10        111.22         97.66         5.84 o                         
   0   5  10         15.04          9.08         3.56 o                         
   1   5  10         56.28         53.89         5.14 o                         
   2   5  10         31.31         30.52         5.12 o                         
   3   5  10         76.96         69.38         4.74 o                         
   4   5  10         46.99         47.77         3.91 o                         
   5   5  10          3.80          3.91         4.84 o                         
   6   5  10          5.51          2.59         7.17 o                         
   7   5  10         52.83         53.62         6.68 o                         
  -4   6  10         33.70         33.38         5.24 o                         
  -3   6  10         48.20         52.91         4.82 o                         
  -2   6  10         10.23         10.22         4.49 o                         
  -1   6  10          8.86          7.92         4.72 o                         
   0   6  10          2.35          0.54         4.52 o                         
   1   6  10        519.20        491.33        12.23 o                         
   2   6  10          5.34          6.63         4.66 o                         
   3   6  10          2.33          4.77         5.36 o                         
   4   6  10          0.36          2.77         4.79 o                         
   5   6  10          7.29          9.18         4.63 o                         
   6   6  10         11.03          7.34         6.45 o                         
   7   6  10         33.78         50.11         8.28 o                         
  -3   7  10         16.64         24.15         6.57 o                         
  -2   7  10          3.92          6.81         4.67 o                         
  -1   7  10          3.49          4.56         4.44 o                         
   0   7  10          0.16          3.67         4.73 o                         
   1   7  10          0.19          1.50         4.20 o                         
   2   7  10          6.50          8.15         4.33 o                         
   3   7  10         38.52         35.87         5.61 o                         
   4   7  10         32.28         24.70         5.09 o                         
   5   7  10         24.69         25.09         5.59 o                         
   6   7  10          0.02          2.59         5.42 o                         
   7   7  10         30.43         33.16         8.49 o                         
  -2   8  10         10.27         16.11         4.43 o                         
  -1   8  10          1.39          0.26         4.27 o                         
   0   8  10          0.00          1.97         5.09 o                         
   1   8  10          3.92          3.60         4.48 o                         
   2   8  10          2.20          3.14         4.45 o                         
   3   8  10          5.85          6.85         5.96 o                         
   4   8  10         74.68         74.99         4.97 o                         
   5   8  10          2.49          3.41         6.27 o                         
   6   8  10         11.41         12.12         6.98 o                         
  -1   9  10          9.23         10.05         5.04 o                         
   0   9  10         35.27         42.44         5.04 o                         
   1   9  10          0.61          1.62         6.10 o                         
   2   9  10          2.03          3.43         4.78 o                         
   3   9  10          0.67          9.45         5.44 o                         
   4   9  10          4.66          2.59         6.40 o                         
   5   9  10          4.86          9.66         6.60 o                         
   0  10  10         32.06         38.60         5.96 o                         
   1  10  10          4.29         10.09         5.05 o                         
   2  10  10          4.82          9.60         5.66 o                         
   3  10  10          9.56         10.90         6.64 o                         
   4  10  10         13.58         15.30         5.31 o                         
  -2  -9  11          0.02          0.13         6.80 o                         
  -1  -9  11          8.95          9.55         5.19 o                         
   0  -9  11          0.10         -1.31         5.57 o                         
   1  -9  11         74.80         80.50         4.76 o                         
   2  -9  11         87.82         91.19         5.19 o                         
  -3  -8  11          6.86          7.89         5.84 o                         
  -2  -8  11          4.19          4.11         4.50 o                         
  -1  -8  11         71.45         68.19         4.66 o                         
   0  -8  11         52.60         52.37         4.88 o                         
   1  -8  11         41.44         36.99         4.31 o                         
   2  -8  11         20.28         19.65         5.39 o                         
   3  -8  11          0.62          1.98         4.92 o                         
   4  -8  11         23.24         21.76         4.36 o                         
  -3  -7  11         37.56         37.74         6.11 o                         
  -2  -7  11          2.34         -0.08         4.76 o                         
  -1  -7  11         38.46         40.68         4.08 o                         
   0  -7  11          4.67          4.65         5.03 o                         
   1  -7  11         97.52         93.52         5.29 o                         
   2  -7  11         18.15         23.52         4.62 o                         
   3  -7  11         48.46         39.27         4.07 o                         
   4  -7  11         10.12          6.28         4.92 o                         
   5  -7  11          9.67         12.49         4.78 o                         
  -4  -6  11          0.31          3.16         6.19 o                         
  -3  -6  11          7.84         13.21         5.61 o                         
  -2  -6  11        180.61        172.82         5.12 o                         
  -1  -6  11        157.23        164.69         4.48 o                         
   0  -6  11          1.37          3.99         4.03 o                         
   1  -6  11          5.69          7.85         4.84 o                         
   2  -6  11          0.19          3.87         4.85 o                         
   3  -6  11         41.04         36.10         4.26 o                         
   4  -6  11          0.66          1.57         4.70 o                         
   5  -6  11          1.37          1.98         4.96 o                         
  -4  -5  11          9.30          8.68         4.95 o                         
  -3  -5  11          1.46          3.81         4.61 o                         
  -2  -5  11         11.96         11.56         5.06 o                         
  -1  -5  11        102.91        116.98         4.72 o                         
   0  -5  11          0.43          4.26         4.19 o                         
   1  -5  11          2.29          1.77         3.55 o                         
   2  -5  11          6.86          4.70         4.23 o                         
   3  -5  11         25.84         27.89         4.41 o                         
   4  -5  11         17.78         18.24         4.49 o                         
   5  -5  11         10.14          9.92         5.27 o                         
   6  -5  11          2.98          5.76         4.71 o                         
  -5  -4  11          9.09         14.53         6.10 o                         
  -4  -4  11         46.34         47.60         5.47 o                         
  -3  -4  11          0.28          2.10         4.54 o                         
  -2  -4  11         69.11         62.45         4.47 o                         
  -1  -4  11        260.48        269.05         5.34 o                         
   0  -4  11          0.00          0.46         4.55 o                         
   1  -4  11         12.20         10.90         3.71 o                         
   2  -4  11          9.09         11.04         3.76 o                         
   3  -4  11         33.86         33.96         4.33 o                         
   4  -4  11        209.98        208.59         5.38 o                         
   5  -4  11         16.89         13.47         5.14 o                         
   6  -4  11          0.48          1.14         5.24 o                         
  -5  -3  11          0.49          1.74         6.79 o                         
  -4  -3  11        172.24        163.46         5.33 o                         
  -3  -3  11        138.65        137.70         6.15 o                         
  -2  -3  11         38.64         36.69         4.08 o                         
  -1  -3  11         10.24         10.66         3.80 o                         
   0  -3  11         65.72         67.95         4.19 o                         
   1  -3  11          2.35          0.51         3.63 o                         
   2  -3  11         40.81         32.14         3.75 o                         
   3  -3  11         95.34         88.49         4.30 o                         
   4  -3  11         54.82         54.77         4.52 o                         
   5  -3  11         20.12         23.02         5.48 o                         
   6  -3  11         64.19         66.76         6.85 o                         
   7  -3  11         66.99         76.81         6.91 o                         
  -5  -2  11         15.36         16.94         6.72 o                         
  -4  -2  11          5.16          4.67         5.19 o                         
  -3  -2  11         11.05          8.13         4.99 o                         
  -2  -2  11          0.29          1.06         4.75 o                         
  -1  -2  11         61.04         66.95         4.27 o                         
   0  -2  11         22.20         22.29         3.62 o                         
   1  -2  11         30.95         27.92         3.61 o                         
   2  -2  11          0.11          3.18         4.34 o                         
   3  -2  11          0.02         -0.03         4.48 o                         
   4  -2  11          0.02         -0.23         4.69 o                         
   5  -2  11         20.89         17.47         5.03 o                         
   6  -2  11          3.25          4.41         5.86 o                         
   7  -2  11         65.16         69.03         6.65 o                         
  -5  -1  11          1.88          4.29         6.60 o                         
  -4  -1  11         16.79         21.77         6.09 o                         
  -3  -1  11         12.90         12.10         4.93 o                         
  -2  -1  11          0.03          1.01         5.41 o                         
  -1  -1  11        296.78        282.69         7.10 o                         
   0  -1  11         64.46         65.12         4.61 o                         
   1  -1  11         97.51         94.40         4.24 o                         
   2  -1  11         59.65         61.11         5.14 o                         
   3  -1  11         58.61         56.54         5.27 o                         
   4  -1  11         20.11         23.99         5.36 o                         
   5  -1  11          5.28          4.96         4.49 o                         
   6  -1  11          0.53          2.76         7.37 o                         
   7  -1  11          0.03          0.26         7.85 o                         
  -5   0  11          4.32          5.40         5.67 o                         
  -4   0  11          0.12          2.20         6.04 o                         
  -3   0  11          1.81          4.77         4.42 o                         
  -2   0  11         53.50         56.72         4.81 o                         
  -1   0  11        102.84         98.21         4.79 o                         
   0   0  11         81.31         68.91         4.51 o                         
   1   0  11         81.13         78.79         4.66 o                         
   2   0  11        192.24        177.09         8.14 o                         
   3   0  11        110.27        108.94         4.74 o                         
   4   0  11         14.88         12.44         5.54 o                         
   5   0  11          0.59         -0.51         4.19 o                         
   6   0  11          3.59          2.78         7.24 o                         
   7   0  11          4.39          7.84         6.36 o                         
  -5   1  11          0.81          0.74         5.30 o                         
  -4   1  11          9.12         11.39         6.14 o                         
  -3   1  11         34.75         37.31         4.50 o                         
  -2   1  11         11.23         10.23         5.40 o                         
  -1   1  11        109.11        102.55         5.43 o                         
   0   1  11          0.32          0.84         3.86 o                         
   1   1  11        333.25        331.36         5.45 o                         
   2   1  11        627.96        606.23        11.08 o                         
   3   1  11         74.33         77.12         4.60 o                         
   4   1  11        293.28        308.99         5.34 o                         
   5   1  11          5.25          3.10         4.46 o                         
   6   1  11         19.01         18.64         5.91 o                         
   7   1  11         17.91         14.33         6.39 o                         
  -4   2  11          0.40          0.15         5.30 o                         
  -3   2  11          1.86          2.71         5.04 o                         
  -2   2  11         37.42         36.37         5.54 o                         
  -1   2  11         36.06         31.35         4.67 o                         
   0   2  11          1.20          1.64         4.40 o                         
   1   2  11          1.83          1.43         4.39 o                         
   2   2  11        225.15        209.94         4.99 o                         
   3   2  11          2.66          3.04         4.42 o                         
   4   2  11        616.43        629.12        14.96 o                         
   5   2  11        186.90        177.49         7.91 o                         
   6   2  11         21.46         20.24         6.16 o                         
   7   2  11        112.66        105.96        18.89 o                         
  -4   3  11          1.55          1.47         4.41 o                         
  -3   3  11          0.72          5.33         4.61 o                         
  -2   3  11         33.38         27.38         4.10 o                         
  -1   3  11          1.02          5.70         4.18 o                         
   0   3  11         35.34         36.80         3.70 o                         
   1   3  11         12.39         12.95         3.92 o                         
   2   3  11        544.34        544.54         5.83 o                         
   3   3  11        249.00        238.74         4.58 o                         
   4   3  11         95.84        101.05         4.56 o                         
   5   3  11         31.68         32.53         5.82 o                         
   6   3  11         80.24         79.57         9.88 o                         
   7   3  11        108.22        111.47         6.75 o                         
  -4   4  11          1.14          0.73         5.08 o                         
  -3   4  11          0.50          4.05         4.77 o                         
  -2   4  11          0.00          2.63         4.35 o                         
  -1   4  11         22.03         21.09         4.21 o                         
   0   4  11         16.06         13.55         4.60 o                         
   1   4  11         21.18         17.66         3.25 o                         
   2   4  11         63.68         62.64         4.15 o                         
   3   4  11        158.07        159.61         5.14 o                         
   4   4  11         12.33         14.38         4.37 o                         
   5   4  11          7.84          5.97         4.80 o                         
   6   4  11        162.00        150.36        12.12 o                         
   7   4  11          0.98         -2.97         8.14 o                         
  -3   5  11         82.04         73.07         4.60 o                         
  -2   5  11          3.31          5.37         4.53 o                         
  -1   5  11          1.02          3.85         3.96 o                         
   0   5  11          0.35          2.75         3.82 o                         
   1   5  11        146.74        135.96         4.99 o                         
   2   5  11         22.13         25.62         3.90 o                         
   3   5  11        142.47        134.21         4.28 o                         
   4   5  11         10.19          8.83         5.05 o                         
   5   5  11          4.06          4.75         5.63 o                         
   6   5  11         76.11         77.71         7.73 o                         
   7   5  11          1.73          4.51         6.65 o                         
  -3   6  11         67.98         68.65         6.46 o                         
  -2   6  11          9.78          7.15         4.77 o                         
  -1   6  11         41.97         44.20         5.04 o                         
   0   6  11         80.78         73.46         4.10 o                         
   1   6  11          0.62          1.03         4.79 o                         
   2   6  11         12.11         10.80         4.32 o                         
   3   6  11        143.32        133.21         5.30 o                         
   4   6  11          0.65          2.85         5.48 o                         
   5   6  11         59.74         71.37         5.07 o                         
   6   6  11          0.27         -0.06         6.83 o                         
   7   6  11          0.48          1.86        11.72 o                         
  -2   7  11         12.46         19.90         5.60 o                         
  -1   7  11          0.08          6.84         6.00 o                         
   0   7  11         13.03         15.19         4.60 o                         
   1   7  11         17.20         20.79         4.60 o                         
   2   7  11          0.77          4.12         5.06 o                         
   3   7  11         24.50         16.37         4.56 o                         
   4   7  11          6.26          9.78         5.29 o                         
   5   7  11         12.23          7.67         5.61 o                         
   6   7  11          5.90          4.56         6.39 o                         
  -1   8  11          0.13          1.58         5.57 o                         
   0   8  11         33.98         37.30         5.11 o                         
   1   8  11          3.66          5.30         6.11 o                         
   2   8  11          4.35          3.33         5.33 o                         
   3   8  11         21.07         23.31         5.45 o                         
   4   8  11         18.32         21.03         6.35 o                         
   5   8  11         47.63         54.06         5.86 o                         
   0   9  11          1.05          5.66         4.63 o                         
   1   9  11          0.75          2.97         6.42 o                         
   2   9  11         12.66         17.30         6.44 o                         
   3   9  11          0.01          1.43         6.60 o                         
   4   9  11         10.88         11.25         5.73 o                         
  -1  -8  12         79.08         78.16         5.43 o                         
   0  -8  12        165.36        171.57         5.38 o                         
   1  -8  12          1.78          5.62         5.56 o                         
   2  -8  12          5.22          4.50         4.63 o                         
   3  -8  12          2.95          8.82         8.32 o                         
  -2  -7  12          5.68         10.23         5.22 o                         
  -1  -7  12         11.90         15.66         5.57 o                         
   0  -7  12         64.63         55.73         5.04 o                         
   1  -7  12          0.27          1.49         4.83 o                         
   2  -7  12         15.36         15.21         4.83 o                         
   3  -7  12          2.02          2.52         5.51 o                         
   4  -7  12         25.17         27.67         5.24 o                         
  -3  -6  12          0.82          1.98         5.24 o                         
  -2  -6  12          2.80          3.94         4.53 o                         
  -1  -6  12         17.34         19.86         4.82 o                         
   0  -6  12        151.40        136.18         4.60 o                         
   1  -6  12          0.00          3.09         5.17 o                         
   2  -6  12         15.18         13.14         4.72 o                         
   3  -6  12         50.09         44.43         5.38 o                         
   4  -6  12         25.53         23.53         5.03 o                         
   5  -6  12         22.61         27.41         5.93 o                         
  -3  -5  12         52.71         57.52         4.68 o                         
  -2  -5  12          0.51          3.50         5.34 o                         
  -1  -5  12        125.05        126.75         5.40 o                         
   0  -5  12          3.79          7.26         4.98 o                         
   1  -5  12         76.70         78.53         5.15 o                         
   2  -5  12         11.99          9.41         4.54 o                         
   3  -5  12          2.11          1.98         5.15 o                         
   4  -5  12         27.62         25.12         4.37 o                         
   5  -5  12          0.00          1.13         5.81 o                         
  -4  -4  12          0.02          1.61         6.68 o                         
  -3  -4  12         18.91         19.88         4.43 o                         
  -2  -4  12         12.44         16.07         4.71 o                         
  -1  -4  12         21.18         20.77         4.53 o                         
   0  -4  12         36.88         28.48         4.38 o                         
   1  -4  12         35.42         34.18         4.91 o                         
   2  -4  12         20.81         16.92         4.09 o                         
   3  -4  12          0.07          0.48         4.44 o                         
   4  -4  12          3.57          6.25         5.34 o                         
   5  -4  12          4.69          6.68         5.05 o                         
   6  -4  12          0.11          1.04         4.90 o                         
  -4  -3  12         23.69         26.79         5.07 o                         
  -3  -3  12          1.97          3.02         4.71 o                         
  -2  -3  12         14.33         15.21         4.53 o                         
  -1  -3  12         40.44         37.99         4.44 o                         
   0  -3  12         17.86         18.62         3.94 o                         
   1  -3  12          1.21          1.13         3.84 o                         
   2  -3  12          1.20          1.33         4.36 o                         
   3  -3  12        105.82        106.61         4.27 o                         
   4  -3  12         37.53         39.90         4.14 o                         
   5  -3  12          4.36          4.68         4.75 o                         
   6  -3  12          5.42          8.70         5.81 o                         
  -4  -2  12          5.45         10.04         6.50 o                         
  -3  -2  12          2.34          5.08         6.03 o                         
  -2  -2  12         25.20         22.28         5.03 o                         
  -1  -2  12          0.53         -0.80         4.32 o                         
   0  -2  12          0.33          1.93         4.15 o                         
   1  -2  12         46.73         45.34         3.92 o                         
   2  -2  12         12.77         13.80         4.68 o                         
   3  -2  12        109.76        102.17         4.48 o                         
   4  -2  12         24.99         22.85         5.89 o                         
   5  -2  12          0.14          1.86         4.59 o                         
   6  -2  12         64.93         68.36         6.44 o                         
  -4  -1  12          8.65         12.72         4.89 o                         
  -3  -1  12         15.89         12.59         5.96 o                         
  -2  -1  12          0.01          1.64         4.47 o                         
  -1  -1  12          2.11          0.34         4.22 o                         
   0  -1  12          0.71          1.03         5.28 o                         
   1  -1  12        109.86        103.28         4.54 o                         
   2  -1  12          1.89          2.16         5.28 o                         
   3  -1  12          1.97          3.29         4.65 o                         
   4  -1  12         71.12         70.06         4.54 o                         
   5  -1  12         71.73         73.00         5.49 o                         
   6  -1  12          1.52          2.83         5.32 o                         
   7  -1  12         42.65         50.56         8.26 o                         
  -4   0  12          0.29          2.88         5.10 o                         
  -3   0  12         58.82         63.16         6.08 o                         
  -2   0  12          4.84          6.37         4.92 o                         
  -1   0  12          4.23          6.99         4.27 o                         
   0   0  12        125.96        121.62         5.02 o                         
   1   0  12         11.72         12.22         4.09 o                         
   2   0  12         65.58         64.61         5.25 o                         
   3   0  12          2.82          3.72         4.61 o                         
   4   0  12         73.90         72.08         5.12 o                         
   5   0  12         75.14         73.75         4.59 o                         
   6   0  12         20.27         21.93         7.65 o                         
   7   0  12          2.51          3.50         6.48 o                         
  -4   1  12          0.34         -3.95         5.07 o                         
  -3   1  12          6.10          7.44         6.05 o                         
  -2   1  12         84.76         88.72         5.21 o                         
  -1   1  12         27.14         24.36         5.04 o                         
   0   1  12         21.43         21.84         4.25 o                         
   1   1  12         49.44         48.54         4.72 o                         
   2   1  12         84.84         84.73         4.76 o                         
   3   1  12       1024.67       1024.93         9.95 o                         
   4   1  12         21.63         21.42         4.00 o                         
   5   1  12          4.00          6.43         4.96 o                         
   6   1  12          2.65          3.91         6.07 o                         
   7   1  12          0.76         -0.30         8.12 o                         
  -4   2  12          8.58         10.34         5.85 o                         
  -3   2  12          8.41          9.53         5.35 o                         
  -2   2  12         71.86         63.28         5.29 o                         
  -1   2  12         58.38         54.95         5.14 o                         
   0   2  12         21.15         24.69         4.20 o                         
   1   2  12        187.28        190.73         6.47 o                         
   2   2  12          0.00          1.70         4.59 o                         
   3   2  12          6.39          6.76         4.17 o                         
   4   2  12          7.98          7.87         4.43 o                         
   5   2  12        106.56        107.20         5.33 o                         
   6   2  12        132.37        118.04         7.93 o                         
   7   2  12          9.25          5.31         8.14 o                         
  -3   3  12          1.82          3.10         4.14 o                         
  -2   3  12          3.75          3.72         3.74 o                         
  -1   3  12          2.12          3.99         3.76 o                         
   0   3  12          6.61          7.62         4.32 o                         
   1   3  12          5.66         12.14         4.69 o                         
   2   3  12          0.65          1.53         4.68 o                         
   3   3  12         53.12         63.81         4.91 o                         
   4   3  12         73.80         74.64         4.48 o                         
   5   3  12         57.06         58.91         5.23 o                         
   6   3  12         81.72         80.75         6.47 o                         
   7   3  12          5.08          7.93         6.75 o                         
  -3   4  12         15.89         21.34         5.03 o                         
  -2   4  12          0.24         -0.60         4.01 o                         
  -1   4  12         28.84         24.39         4.58 o                         
   0   4  12          9.58         15.13         4.32 o                         
   1   4  12          4.02          2.42         4.23 o                         
   2   4  12          0.11          0.51         3.86 o                         
   3   4  12          9.23         11.62         4.36 o                         
   4   4  12         12.32         11.82         5.27 o                         
   5   4  12         57.84         53.61         5.10 o                         
   6   4  12         24.80         26.61         6.36 o                         
   7   4  12         10.04         10.66         6.83 o                         
  -3   5  12         44.08         46.50         5.95 o                         
  -2   5  12         31.06         34.32         5.53 o                         
  -1   5  12          6.14          9.07         3.73 o                         
   0   5  12         25.20         20.79         4.09 o                         
   1   5  12          2.73          2.82         4.88 o                         
   2   5  12          4.87          0.54         4.35 o                         
   3   5  12          9.01         10.51         4.56 o                         
   4   5  12          0.22          5.02         5.37 o                         
   5   5  12          5.04          9.61         5.15 o                         
   6   5  12          3.56          3.29         5.70 o                         
  -2   6  12         51.74         70.62         5.22 o                         
  -1   6  12          3.35          7.06         4.40 o                         
   0   6  12          9.63          7.26         4.16 o                         
   1   6  12         74.74         69.91         5.10 o                         
   2   6  12         12.77          8.64         4.51 o                         
   3   6  12          0.30          1.87         4.20 o                         
   4   6  12         34.90         39.05         5.63 o                         
   5   6  12          1.54          1.20         4.51 o                         
   6   6  12          0.96          2.80         6.15 o                         
  -1   7  12         28.03         42.85         4.67 o                         
   0   7  12          0.57          5.91         4.79 o                         
   1   7  12         12.62         17.23         6.17 o                         
   2   7  12          3.92          5.57         4.32 o                         
   3   7  12          4.94          3.23         5.33 o                         
   4   7  12          3.07          7.37         5.84 o                         
   5   7  12         28.95         28.90         5.95 o                         
   0   8  12          6.77          2.51         5.78 o                         
   1   8  12          2.93          3.37         4.98 o                         
   2   8  12          0.35          2.14         5.58 o                         
   3   8  12         31.83         35.64         5.79 o                         
   4   8  12          0.44         -1.26         6.72 o                         
   2   9  12          3.07          3.65         5.94 o                         
  -1  -7  13         32.73         29.00         5.42 o                         
   0  -7  13        121.37        123.25         5.12 o                         
   1  -7  13          0.12          1.66         5.10 o                         
   2  -7  13         10.79         14.25         4.73 o                         
  -2  -6  13          1.78          5.75         4.84 o                         
  -1  -6  13          9.94         13.54         5.83 o                         
   0  -6  13         10.77         10.61         5.57 o                         
   1  -6  13         18.26         24.02         4.93 o                         
   2  -6  13          0.07          1.23         4.49 o                         
   3  -6  13          2.85          2.01         5.09 o                         
   4  -6  13         13.95         13.94         5.29 o                         
  -2  -5  13          0.89          0.21         5.08 o                         
  -1  -5  13          3.74          2.46         5.50 o                         
   0  -5  13          7.53          7.84         5.39 o                         
   1  -5  13         21.05         19.40         4.05 o                         
   2  -5  13          5.15          7.39         4.77 o                         
   3  -5  13         10.29         14.07         5.50 o                         
   4  -5  13          2.22          4.68         4.62 o                         
  -3  -4  13          0.81          1.57         5.24 o                         
  -2  -4  13          0.46          2.61         4.96 o                         
  -1  -4  13          2.40          4.44         4.78 o                         
   0  -4  13         15.41         19.21         4.29 o                         
   1  -4  13          2.25          3.74         5.05 o                         
   2  -4  13          2.84          2.25         4.25 o                         
   3  -4  13        141.41        129.63         4.66 o                         
   4  -4  13         68.16         65.44         5.02 o                         
   5  -4  13          0.00          1.26         5.53 o                         
  -3  -3  13          0.38          0.69         5.79 o                         
  -2  -3  13          0.82         -0.30         6.28 o                         
  -1  -3  13          6.50          7.68         4.02 o                         
   0  -3  13          0.67          3.33         4.09 o                         
   1  -3  13          3.37          4.35         4.05 o                         
   2  -3  13          5.99          5.38         4.49 o                         
   3  -3  13          3.02          6.33         5.06 o                         
   4  -3  13         52.34         55.69         4.41 o                         
   5  -3  13          0.14          1.32         4.87 o                         
  -3  -2  13         18.08         24.55         5.73 o                         
  -2  -2  13          1.83          4.73         6.09 o                         
  -1  -2  13          0.04          2.61         4.57 o                         
   0  -2  13         16.58         13.94         4.92 o                         
   1  -2  13          6.82          8.51         4.08 o                         
   2  -2  13          0.11          2.93         4.36 o                         
   3  -2  13          2.64          4.31         5.00 o                         
   4  -2  13         23.64         23.54         4.60 o                         
   5  -2  13         27.20         29.11         5.39 o                         
   6  -2  13          1.88          7.60         7.49 o                         
  -3  -1  13          0.02          2.33         5.46 o                         
  -2  -1  13          0.02         -2.44         6.18 o                         
  -1  -1  13          7.44          9.55         4.98 o                         
   0  -1  13          5.30          8.38         5.01 o                         
   1  -1  13          0.24          1.99         4.94 o                         
   2  -1  13          0.00         -1.69         4.88 o                         
   3  -1  13         28.19         21.67         5.69 o                         
   4  -1  13         84.09         82.91         5.24 o                         
   5  -1  13         42.77         44.36         5.55 o                         
   6  -1  13          0.01         -2.11         6.79 o                         
  -3   0  13          0.01         -1.22         6.47 o                         
  -2   0  13         61.52         62.36         6.23 o                         
  -1   0  13        132.90        127.31         6.28 o                         
   0   0  13         47.91         40.11         5.03 o                         
   1   0  13         16.54         18.33         5.72 o                         
   2   0  13         25.76         25.00         4.76 o                         
   3   0  13         20.49         19.78         4.39 o                         
   4   0  13         41.54         43.89         5.96 o                         
   5   0  13         21.46         18.78         5.99 o                         
   6   0  13          0.91          3.90         7.91 o                         
  -3   1  13          0.13         -1.57         5.70 o                         
  -2   1  13         39.16         40.41         5.44 o                         
  -1   1  13         42.86         42.48         5.33 o                         
   0   1  13         13.22         14.52         5.05 o                         
   1   1  13        259.64        254.53         5.03 o                         
   2   1  13         41.75         38.53         4.83 o                         
   3   1  13         42.07         43.24         4.45 o                         
   4   1  13        116.00        122.58         4.96 o                         
   5   1  13        184.84        170.15         5.22 o                         
   6   1  13         22.20         19.31         7.87 o                         
  -3   2  13          4.55          4.80         5.78 o                         
  -2   2  13          2.07          0.47         4.44 o                         
  -1   2  13         12.89         21.00         4.66 o                         
   0   2  13         11.51         11.28         5.80 o                         
   1   2  13          6.30          9.50         4.87 o                         
   2   2  13          8.99         13.63         4.91 o                         
   3   2  13         11.77          9.69         4.37 o                         
   4   2  13        111.35        105.93         5.91 o                         
   5   2  13         22.64         21.57         5.43 o                         
   6   2  13         10.05          7.81         6.68 o                         
  -3   3  13          4.03          2.21         5.26 o                         
  -2   3  13          0.02         -0.57         4.15 o                         
  -1   3  13          0.13          1.81         4.68 o                         
   0   3  13          0.08          0.21         4.09 o                         
   1   3  13          9.99         13.55         3.54 o                         
   2   3  13          0.02          0.65         3.77 o                         
   3   3  13         30.49         33.62         4.62 o                         
   4   3  13         24.86         23.90         4.38 o                         
   5   3  13         15.68         18.67         6.10 o                         
   6   3  13          6.78          2.55         6.63 o                         
  -2   4  13          6.89          5.73         4.67 o                         
  -1   4  13          0.00         -0.85         4.42 o                         
   0   4  13          0.18          4.29         4.61 o                         
   1   4  13          1.00          1.63         3.84 o                         
   2   4  13          1.23          1.77         4.12 o                         
   3   4  13          0.94          3.69         5.09 o                         
   4   4  13          0.48          1.99         5.01 o                         
   5   4  13         10.31         12.55         5.37 o                         
   6   4  13          6.56          6.62         6.56 o                         
  -2   5  13         12.97         18.95         4.85 o                         
  -1   5  13         19.24         20.72         4.21 o                         
   0   5  13          3.65          5.15         4.41 o                         
   1   5  13          4.44          3.42         4.58 o                         
   2   5  13          1.73         -0.09         5.16 o                         
   3   5  13          1.73          3.71         4.26 o                         
   4   5  13          5.18          4.18         5.23 o                         
   5   5  13         37.24         39.86         5.40 o                         
  -1   6  13          1.73          4.29         5.12 o                         
   0   6  13          0.72          3.38         4.89 o                         
   1   6  13         17.59         15.62         4.13 o                         
   2   6  13          6.23          7.51         4.52 o                         
   3   6  13          0.10          1.29         5.51 o                         
   4   6  13         19.06         29.92         5.04 o                         
   5   6  13          0.00          2.53         6.12 o                         
   0   7  13          4.79          5.33         4.68 o                         
   1   7  13          2.10          4.42         4.65 o                         
   2   7  13          3.41          3.01         4.33 o                         
   3   7  13          0.30          2.05         5.16 o                         
   4   7  13         50.67         71.07         6.04 o                         
   0  -6  14         18.45         12.29        11.91 o                         
   1  -6  14          0.00          0.56         5.24 o                         
   2  -6  14          0.82          0.49        11.79 o                         
  -1  -5  14         11.42          8.05         4.86 o                         
   0  -5  14          0.83          3.43         5.79 o                         
   1  -5  14          3.90         -0.73         4.34 o                         
   2  -5  14          0.71          2.63         4.68 o                         
   3  -5  14          0.23          3.02         5.24 o                         
  -1  -4  14          1.15          3.48         5.07 o                         
   0  -4  14          2.72          1.42         4.63 o                         
   1  -4  14          0.74          2.38         4.96 o                         
   2  -4  14         57.75         58.39         5.66 o                         
   3  -4  14          0.23          2.29         5.68 o                         
   4  -4  14         23.87         20.78         4.82 o                         
  -2  -3  14         11.83         12.81         6.74 o                         
  -1  -3  14          1.95         -1.44         6.39 o                         
   0  -3  14          8.34         12.15         6.31 o                         
   1  -3  14         30.52         29.47         4.44 o                         
   2  -3  14         28.75         26.93         4.90 o                         
   3  -3  14         10.40          8.25         4.98 o                         
   4  -3  14         13.38         19.85         6.56 o                         
  -2  -2  14          4.74          4.17         5.71 o                         
  -1  -2  14          2.05          3.63         4.91 o                         
   0  -2  14          0.18          0.41         5.40 o                         
   1  -2  14         20.11         17.24         4.76 o                         
   2  -2  14          1.07         -0.07         4.70 o                         
   3  -2  14          5.47          6.72         5.29 o                         
   4  -2  14         40.74         44.46         5.75 o                         
   5  -2  14         79.72         81.33         6.24 o                         
  -2  -1  14          0.01          2.14         6.57 o                         
  -1  -1  14         18.01         29.22         5.03 o                         
   0  -1  14         20.93         22.63         6.23 o                         
   1  -1  14          0.95          0.77         4.72 o                         
   2  -1  14         35.85         37.00         6.04 o                         
   3  -1  14          2.02          0.56         6.03 o                         
   4  -1  14         15.33         19.15         6.33 o                         
   5  -1  14         69.94         63.39         5.41 o                         
  -2   0  14          3.68          7.55         6.60 o                         
  -1   0  14         33.32         32.39         5.62 o                         
   0   0  14          0.43          0.97         5.32 o                         
   1   0  14         58.62         65.30         6.18 o                         
   2   0  14         75.95         82.45         6.16 o                         
   3   0  14          0.26         -0.96         5.87 o                         
   4   0  14          3.26          4.51         5.50 o                         
   5   0  14         67.04         66.96         6.36 o                         
  -2   1  14          0.08         -0.43         5.79 o                         
  -1   1  14         21.54         20.44         5.04 o                         
   0   1  14          8.43          7.81         5.39 o                         
   1   1  14         26.89         24.63         4.86 o                         
   2   1  14        181.26        165.45         6.36 o                         
   3   1  14         13.52         16.06         5.96 o                         
   4   1  14          0.03          3.76         5.63 o                         
   5   1  14          0.68          3.02         4.91 o                         
  -2   2  14          8.02         12.14         5.88 o                         
  -1   2  14          1.41          2.13         5.01 o                         
   0   2  14          4.60          4.13         5.39 o                         
   1   2  14          0.03          3.70         5.17 o                         
   2   2  14          6.60          9.00         3.96 o                         
   3   2  14          1.36          4.51         5.25 o                         
   4   2  14         17.93         20.78         4.77 o                         
   5   2  14          0.09          3.24         5.52 o                         
  -1   3  14         25.81         36.21         4.64 o                         
   0   3  14          0.00          1.22         4.44 o                         
   1   3  14         28.66         39.99         4.43 o                         
   2   3  14          2.26          2.53         4.75 o                         
   3   3  14          2.83          2.49         4.32 o                         
   4   3  14          8.51          8.20         5.16 o                         
   5   3  14         14.93         15.14         5.49 o                         
  -1   4  14          0.06          1.75         5.78 o                         
   0   4  14          0.02          2.95         5.01 o                         
   1   4  14          4.92         13.88         4.41 o                         
   2   4  14          4.42          2.75         4.40 o                         
   3   4  14          7.39         13.20         4.94 o                         
   4   4  14         10.28         12.42         4.63 o                         
   5   4  14         11.27         15.73         5.69 o                         
   0   5  14          1.26          5.02         5.20 o                         
   1   5  14          0.02          0.29         5.50 o                         
   2   5  14         21.58         26.20         4.92 o                         
   3   5  14          0.33          3.35         5.69 o                         
   4   5  14          9.52         13.44         5.85 o                         
   1   6  14          0.08          0.98         5.73 o                         
   2   6  14          6.32          8.50         4.81 o                         
   3   6  14          4.99          4.83         5.88 o                         
   1  -4  15          1.90          4.48         6.81 o                         
   0  -3  15         17.45         13.63         6.87 o                         
   1  -3  15         19.34         19.15         5.83 o                         
   2  -3  15         23.04         22.35         5.87 o                         
   3  -3  15          7.92          8.03         5.37 o                         
   0  -2  15         10.32         14.16         5.20 o                         
   1  -2  15          2.44          6.80         5.62 o                         
   2  -2  15          2.60          1.75         5.64 o                         
   3  -2  15          2.02          1.67         5.80 o                         
  -1  -1  15          0.70         -0.85         5.90 o                         
   0  -1  15          0.03          1.67         6.70 o                         
   1  -1  15          1.48          2.14         6.40 o                         
   2  -1  15         81.16         88.50         5.73 o                         
   3  -1  15         38.42         36.29         5.82 o                         
   4  -1  15          1.35          4.16         5.85 o                         
  -1   0  15          1.60          2.66         6.84 o                         
   0   0  15          1.13          3.40         6.67 o                         
   1   0  15         32.63         40.26         6.66 o                         
   2   0  15          0.83          0.81         4.98 o                         
   3   0  15         14.92         21.83         6.49 o                         
   4   0  15          9.85         15.38         6.65 o                         
   0   1  15          0.07          2.16         6.63 o                         
   1   1  15          2.88          3.70         5.59 o                         
   2   1  15          0.35          2.88         5.65 o                         
   3   1  15          0.54          1.82         5.51 o                         
   4   1  15          0.47         -0.22         4.65 o                         
   0   2  15          1.90          4.27         5.22 o                         
   1   2  15         35.91         42.49         5.14 o                         
   2   2  15          0.60          0.43         4.88 o                         
   3   2  15          5.10          6.04         5.58 o                         
   4   2  15          4.91          6.72         5.74 o                         
   0   3  15         10.53         13.34         4.19 o                         
   1   3  15          7.98         15.51         5.11 o                         
   2   3  15          4.89          4.99         5.64 o                         
   3   3  15         14.78         18.43         5.09 o                         
   4   3  15          1.38         -2.84        11.76 o                         
   1   4  15          6.01          6.33         5.97 o                         
   2   4  15          3.24          6.44         5.81 o                         
   3   4  15          0.26          1.87         5.90 o                         
                                                                                
