# Supplementary material for: The crystal structures, Hirshfeld surface analyses and energy frameworks of 8-{1-[3-(cyclo­pent-1-en-1-yl)benz­yl]piperidin-4-yl}-2-meth­oxy­quinoline and 8-{4-[3-(cyclo­pent-1-en-1-yl)benz­yl]piperazin-1-yl}-2-meth­oxy­quinoline
Source: Acta Crystallogr E Crystallogr Commun. 2021 Mar 9;77(Pt 4):372–7. doi: 10.1107/S2056989021002474 (PMC8025868; doi:10.1107/S2056989021002474)
Supplement: Supplementary file 4 [file e-77-00372-IIsup3.hkl]

data_II                                                                         
_shelx_title ' SA63   IPDS2   -100DEGC'                                         
_shelx_refln_list_code          4                                               
_shelx_F_calc_maximum      147.71                                               
_exptl_crystal_F_000       428.00                                               
_reflns_d_resolution_high  0.8200                                               
                                                                                
loop_                                                                           
 _space_group_symop_operation_xyz                                               
 'x, y, z'                                                                      
 '-x, -y, -z'                                                                   
                                                                                
_cell_length_a     7.9142                                                       
_cell_length_b    10.9051                                                       
_cell_length_c    12.8896                                                       
_cell_angle_alpha  87.271                                                       
_cell_angle_beta   79.290                                                       
_cell_angle_gamma  82.206                                                       
                                                                                
_shelx_F_squared_multiplier     1.000                                           
                                                                                
loop_                                                                           
 _refln_index_h                                                                 
 _refln_index_k                                                                 
 _refln_index_l                                                                 
 _refln_F_squared_calc                                                          
 _refln_F_squared_meas                                                          
 _refln_F_squared_sigma                                                         
 _refln_observed_status                                                         
   1   0   0          6.87         15.58         6.09 o                         
   2   0   0       7058.92       6990.73        99.67 o                         
   3   0   0          0.58          0.68         5.34 o                         
   4   0   0          5.58         19.74         6.34 o                         
   5   0   0         47.23         57.37         6.69 o                         
   6   0   0         24.82         31.10         6.43 o                         
   7   0   0          5.57          3.76         6.91 o                         
   8   0   0         33.57         35.79         7.06 o                         
   9   0   0         23.96         21.72         7.52 o                         
  -9   1   0          9.74          7.07         9.03 o                         
  -8   1   0          7.53         -0.88         8.74 o                         
  -7   1   0         16.58          8.49         6.93 o                         
  -6   1   0          0.91         -1.52         7.01 o                         
  -5   1   0        139.58        165.10         7.22 o                         
  -4   1   0        309.28        317.28         7.03 o                         
  -3   1   0         40.36         46.87         5.82 o                         
  -2   1   0         39.88         44.26         5.34 o                         
  -1   1   0        231.83        252.95         7.72 o                         
   0   1   0         64.57         49.91        11.65 o                         
   1   1   0        501.62        473.64        11.64 o                         
   2   1   0       7617.24       7868.79       104.27 o                         
   3   1   0       4307.25       4346.34        36.93 o                         
   4   1   0       1664.96       1777.63        11.31 o                         
   5   1   0         50.01         42.89         6.02 o                         
   6   1   0          8.43          9.87         5.31 o                         
   7   1   0          5.86         -4.42         6.99 o                         
   8   1   0          8.14          1.83         7.12 o                         
   9   1   0          5.00         16.38         8.81 o                         
  -9   2   0         11.99         12.09        10.03 o                         
  -8   2   0          0.08         11.68         9.14 o                         
  -7   2   0          9.34          7.96         7.90 o                         
  -6   2   0         55.68         63.71         7.37 o                         
  -5   2   0          1.85          5.14         6.68 o                         
  -4   2   0         10.93         24.88         5.35 o                         
  -3   2   0        153.90        148.89         6.43 o                         
  -2   2   0        481.33        447.70         8.36 o                         
  -1   2   0        249.45        247.88         9.37 o                         
   0   2   0        936.76        835.07        20.83 o                         
   1   2   0       3104.52       2889.03        59.53 o                         
   2   2   0       1846.39       1815.88        35.08 o                         
   3   2   0        691.95        624.31        13.25 o                         
   4   2   0         91.97         94.31         5.84 o                         
   5   2   0        112.05        109.71         6.88 o                         
   6   2   0         63.22         63.20         6.61 o                         
   7   2   0          0.83         11.89         6.37 o                         
   8   2   0          0.33         -4.14         7.72 o                         
   9   2   0         13.83         15.91         8.67 o                         
  -8   3   0         10.61         10.11         8.06 o                         
  -7   3   0          1.01         -5.35         7.54 o                         
  -6   3   0         32.98         37.49         6.07 o                         
  -5   3   0         58.39         60.82         6.28 o                         
  -4   3   0        199.57        212.52         6.63 o                         
  -3   3   0          5.08         17.73         5.10 o                         
  -2   3   0        624.00        672.31        21.15 o                         
  -1   3   0         84.37         71.40         9.30 o                         
   0   3   0         17.24         15.21         7.61 o                         
   1   3   0          0.27          0.67         7.29 o                         
   2   3   0        155.85        150.27         6.98 o                         
   3   3   0         72.42         60.93         7.42 o                         
   4   3   0          0.65         -2.11         5.61 o                         
   5   3   0        588.01        591.43         7.64 o                         
   6   3   0         27.89         33.04         6.72 o                         
   7   3   0          1.68         -0.40         7.10 o                         
   8   3   0         71.29         78.10         8.00 o                         
   9   3   0          4.10          8.23         8.85 o                         
  -8   4   0          1.47          8.60         9.43 o                         
  -7   4   0          7.48         10.78         8.31 o                         
  -6   4   0          9.52          4.49         7.52 o                         
  -5   4   0        247.34        265.76         8.55 o                         
  -4   4   0        252.19        269.25         8.01 o                         
  -3   4   0        196.01        190.78        14.41 o                         
  -2   4   0         10.49          9.93         6.95 o                         
  -1   4   0        993.36        987.06        15.63 o                         
   0   4   0        200.99        195.87        10.10 o                         
   1   4   0         80.52         72.80         6.80 o                         
   2   4   0          0.12          1.16         7.11 o                         
   3   4   0         17.81         20.40         5.76 o                         
   4   4   0         93.46         95.89         5.67 o                         
   5   4   0        208.96        178.61         7.57 o                         
   6   4   0          0.45          2.55         6.68 o                         
   7   4   0        211.09        195.42         8.42 o                         
   8   4   0         70.25         72.70         7.32 o                         
   9   4   0          5.87         10.38         8.23 o                         
  -8   5   0         14.39          9.04        11.46 o                         
  -7   5   0          5.27          5.77         9.99 o                         
  -6   5   0          1.74          2.07         9.13 o                         
  -5   5   0        311.58        299.09        12.03 o                         
  -4   5   0         34.15         28.96         7.95 o                         
  -3   5   0          2.39          3.14         6.27 o                         
  -2   5   0       1186.08       1202.20        38.41 o                         
  -1   5   0        406.17        376.96        14.01 o                         
   0   5   0         79.69         88.26         9.11 o                         
   1   5   0       1218.52       1259.69        28.83 o                         
   2   5   0         13.65          8.67         6.75 o                         
   3   5   0         25.72         28.48         6.58 o                         
   4   5   0         70.56         69.90         6.72 o                         
   5   5   0         31.91         44.45         8.14 o                         
   6   5   0         14.71         33.56         6.76 o                         
   7   5   0         16.79         24.78         8.20 o                         
   8   5   0          0.52         -4.59         9.06 o                         
   9   5   0         13.16          9.18        11.97 o                         
  -7   6   0         11.28         17.96        10.53 o                         
  -6   6   0          7.39         15.61         7.99 o                         
  -5   6   0        192.50        186.89         9.34 o                         
  -4   6   0          0.29          0.09         6.91 o                         
  -3   6   0          0.12         -2.45         6.59 o                         
  -2   6   0        202.90        213.06        10.09 o                         
  -1   6   0        291.56        270.01        10.54 o                         
   0   6   0        235.30        237.18        13.42 o                         
   1   6   0        399.44        417.86        23.04 o                         
   2   6   0        266.73        240.81        10.23 o                         
   3   6   0        223.91        213.45         8.71 o                         
   4   6   0        339.30        339.55         8.03 o                         
   5   6   0        610.17        632.14        18.91 o                         
   6   6   0         28.58         35.21         8.97 o                         
   7   6   0        125.45        157.86        11.79 o                         
   8   6   0          7.86          3.40         9.48 o                         
  -7   7   0          0.44         -2.19        11.69 o                         
  -6   7   0         34.68         37.18         8.78 o                         
  -5   7   0         54.73         43.38         8.56 o                         
  -4   7   0          8.48          4.65         7.23 o                         
  -3   7   0         14.60         11.71         9.74 o                         
  -2   7   0        122.49        125.95         7.63 o                         
  -1   7   0         17.21         15.96         9.79 o                         
   0   7   0        405.82        389.33        31.27 o                         
   1   7   0         22.35         25.05         7.56 o                         
   2   7   0         12.59         25.17         7.75 o                         
   3   7   0        374.97        410.46        19.93 o                         
   4   7   0        109.28        100.82         8.48 o                         
   5   7   0         89.08         96.82         8.88 o                         
   6   7   0          0.40          5.90         9.38 o                         
   7   7   0         13.46          8.07         7.07 o                         
   8   7   0          4.35          5.68         9.91 o                         
  -6   8   0          7.43          5.82        11.16 o                         
  -5   8   0         15.03         20.18         9.86 o                         
  -4   8   0          6.25         10.00         7.96 o                         
  -3   8   0         31.09         35.97         8.73 o                         
  -2   8   0         18.98         20.81         8.16 o                         
  -1   8   0        107.17        100.82        10.37 o                         
   0   8   0         44.69         55.29        10.19 o                         
   1   8   0          0.38          4.56         8.50 o                         
   2   8   0         33.34         30.02         8.23 o                         
   3   8   0          0.27         -6.97         6.97 o                         
   4   8   0         13.94         10.94        10.91 o                         
   5   8   0        263.12        280.00        15.24 o                         
   6   8   0         46.07         50.39         6.86 o                         
   7   8   0         19.71         24.95         8.30 o                         
   8   8   0          6.94         18.11        10.33 o                         
  -6   9   0          0.06         -6.39        11.60 o                         
  -5   9   0        107.57         96.46         9.83 o                         
  -4   9   0         51.18         43.77         9.93 o                         
  -3   9   0          2.80          0.44         9.35 o                         
  -2   9   0          3.77         -5.73         7.03 o                         
  -1   9   0         16.25          2.89        11.04 o                         
   0   9   0         23.09         36.38         8.67 o                         
   1   9   0          0.10         -1.54         7.62 o                         
   2   9   0         50.88         45.93         9.45 o                         
   3   9   0         54.42         42.08        13.37 o                         
   4   9   0        213.96        220.96        11.99 o                         
   5   9   0        213.61        232.89        10.18 o                         
   6   9   0         59.72         60.23        10.45 o                         
   7   9   0          5.11          0.94        15.00 o                         
  -5  10   0          0.38         13.14        11.71 o                         
  -4  10   0         31.66         23.75        10.76 o                         
  -3  10   0          1.85          2.57        10.20 o                         
  -2  10   0          0.64         20.22        10.06 o                         
  -1  10   0          0.52          5.09        11.66 o                         
   0  10   0        428.74        378.44        26.44 o                         
   1  10   0         26.14         17.12        15.71 o                         
   2  10   0        218.27        214.52        22.70 o                         
   3  10   0          0.63         -5.19        10.60 o                         
   4  10   0         58.91         59.07        11.95 o                         
   5  10   0         34.51         39.08         9.03 o                         
   6  10   0          0.96          6.22         9.66 o                         
   7  10   0          4.93         14.31         9.10 o                         
  -4  11   0          0.04         17.62        13.25 o                         
  -3  11   0          1.49         -1.31        10.98 o                         
  -2  11   0          2.27          8.75        10.52 o                         
  -1  11   0          0.06         -2.38        12.54 o                         
   0  11   0          9.39         14.23        12.32 o                         
   1  11   0         22.81         22.82        15.39 o                         
   2  11   0         15.32         17.83        10.41 o                         
   3  11   0        101.71        114.01        20.02 o                         
   4  11   0         95.10         89.76         9.75 o                         
   5  11   0         80.94         90.60        12.01 o                         
   6  11   0          3.39         13.84        17.20 o                         
  -2  12   0          1.50          1.21        11.70 o                         
  -1  12   0          3.53          7.34         9.85 o                         
   0  12   0          3.35          4.66         9.54 o                         
   1  12   0          2.84         13.12        13.23 o                         
   2  12   0         25.25         13.87         9.46 o                         
   3  12   0          6.96         -5.04        13.23 o                         
   4  12   0         21.49         18.82        14.24 o                         
   5  12   0          2.66         12.71        10.50 o                         
   0  13   0          6.06         21.55        14.73 o                         
   1  13   0          0.33         14.81        14.35 o                         
   2  13   0          2.55          8.42        12.21 o                         
   3  13   0          0.28         29.55        23.29 o                         
  -2 -13   1          7.49         -8.88        14.73 o                         
  -1 -13   1          7.18         18.11        18.23 o                         
   0 -13   1          0.07          4.98        14.91 o                         
  -4 -12   1          0.20          6.07        10.06 o                         
  -3 -12   1          4.53          4.90        14.05 o                         
  -2 -12   1          6.24         19.52        13.49 o                         
  -1 -12   1         23.09         21.45        17.59 o                         
   0 -12   1          5.56          4.78        10.99 o                         
   1 -12   1          3.26         10.26        10.95 o                         
   2 -12   1          2.36         -2.22         8.90 o                         
  -6 -11   1          1.46         11.85        10.67 o                         
  -5 -11   1         31.04         33.89         9.65 o                         
  -4 -11   1        110.72        112.24        17.91 o                         
  -3 -11   1          2.33          7.86        12.71 o                         
  -2 -11   1         82.07         96.57         9.14 o                         
  -1 -11   1          1.38          8.11        12.23 o                         
   0 -11   1         34.75         19.66        12.38 o                         
   1 -11   1         28.55         23.71        12.55 o                         
   2 -11   1         25.87         18.99         8.28 o                         
   3 -11   1          1.64         -5.76        11.23 o                         
   4 -11   1          0.27          1.46        10.06 o                         
  -6 -10   1         38.38         43.02        12.16 o                         
  -5 -10   1          4.65         11.10        10.29 o                         
  -4 -10   1        651.19        650.74        45.25 o                         
  -3 -10   1        147.26        171.20        12.58 o                         
  -2 -10   1         25.07         23.17         9.31 o                         
  -1 -10   1        173.46        162.97        11.65 o                         
   0 -10   1          5.47         17.32         9.14 o                         
   1 -10   1          1.36          0.85         9.57 o                         
   2 -10   1         65.70         58.61         8.61 o                         
   3 -10   1          0.04          9.75         8.79 o                         
   4 -10   1         14.96         13.88        10.70 o                         
   5 -10   1          0.82          0.25        11.60 o                         
  -7  -9   1         31.32         35.62        13.19 o                         
  -6  -9   1         43.89         46.31         8.87 o                         
  -5  -9   1          8.20         13.35         9.50 o                         
  -4  -9   1          9.07          7.35         6.58 o                         
  -3  -9   1         78.98         87.18        20.89 o                         
  -2  -9   1         24.69         28.08         8.80 o                         
  -1  -9   1          0.56         19.05        10.51 o                         
   0  -9   1        313.66        321.73        11.90 o                         
   1  -9   1        257.83        253.88        11.89 o                         
   2  -9   1         55.12         41.69         7.89 o                         
   3  -9   1          5.37         16.16         9.46 o                         
   4  -9   1         16.41         14.26         7.78 o                         
   5  -9   1          3.07         11.79         9.07 o                         
   6  -9   1          3.86         17.31         9.78 o                         
  -8  -8   1          0.55          4.33        10.31 o                         
  -7  -8   1         36.62         72.45         9.48 o                         
  -6  -8   1         38.26         55.24         7.80 o                         
  -5  -8   1         18.19         23.66         8.10 o                         
  -4  -8   1        709.33        690.13        10.65 o                         
  -3  -8   1        330.39        324.75         9.64 o                         
  -2  -8   1        169.67        164.22         8.87 o                         
  -1  -8   1         25.52         24.46         8.21 o                         
   0  -8   1          5.53          4.40         8.39 o                         
   1  -8   1         19.26         18.46        10.21 o                         
   2  -8   1          1.22          2.10         8.15 o                         
   3  -8   1          0.19          0.47         7.30 o                         
   4  -8   1         28.36         18.44         6.98 o                         
   5  -8   1         87.18         90.95         9.98 o                         
   6  -8   1          0.11          7.63         8.77 o                         
  -8  -7   1         23.10         29.49        11.52 o                         
  -7  -7   1         27.48         32.25         9.24 o                         
  -6  -7   1         91.95         77.05         9.58 o                         
  -5  -7   1         11.32         19.49         6.85 o                         
  -4  -7   1          6.41         17.30         7.29 o                         
  -3  -7   1        166.11        155.90         7.79 o                         
  -2  -7   1         92.56         98.70         8.29 o                         
  -1  -7   1          4.54         -7.60         7.60 o                         
   0  -7   1        427.54        452.50        15.34 o                         
   1  -7   1         11.84          7.46         8.14 o                         
   2  -7   1          4.09         11.11        11.78 o                         
   3  -7   1         15.66         20.45         8.03 o                         
   4  -7   1          0.63         -1.49         8.55 o                         
   5  -7   1         56.09         53.86         9.44 o                         
   6  -7   1          0.04         -0.33         8.70 o                         
   7  -7   1          7.60          7.46         9.38 o                         
  -8  -6   1          0.02         16.39         8.77 o                         
  -7  -6   1         56.61         51.53         9.96 o                         
  -6  -6   1         14.88         23.48        12.46 o                         
  -5  -6   1         25.18         18.14         8.34 o                         
  -4  -6   1         34.26         36.07         6.24 o                         
  -3  -6   1         41.79         44.31         9.68 o                         
  -2  -6   1        145.51        140.29         8.33 o                         
  -1  -6   1         72.46         83.62         9.55 o                         
   0  -6   1         75.84         75.02         7.94 o                         
   1  -6   1        211.20        192.15        10.41 o                         
   2  -6   1          4.49          2.21         7.35 o                         
   3  -6   1          3.78          6.36         6.78 o                         
   4  -6   1          0.69         -0.58         6.89 o                         
   5  -6   1        154.04        148.54         9.50 o                         
   6  -6   1         42.96         38.57         8.15 o                         
   7  -6   1          2.38          1.96         9.60 o                         
  -9  -5   1         52.13         58.42        15.09 o                         
  -8  -5   1          8.04          0.28         8.34 o                         
  -7  -5   1         19.06         18.62         9.77 o                         
  -6  -5   1        117.35        125.67         7.19 o                         
  -5  -5   1          1.85          2.82         7.16 o                         
  -4  -5   1         18.10         24.71         6.63 o                         
  -3  -5   1         68.79         68.82         7.61 o                         
  -2  -5   1         12.70         10.91         9.07 o                         
  -1  -5   1          2.50          0.24         6.57 o                         
   0  -5   1        471.11        475.57        11.23 o                         
   1  -5   1       2110.21       2202.97       100.67 o                         
   2  -5   1         17.01         15.53         8.82 o                         
   3  -5   1        237.83        249.39        10.95 o                         
   4  -5   1          8.17         15.17         7.88 o                         
   5  -5   1         52.19         50.60         8.64 o                         
   6  -5   1         69.25         60.77         9.31 o                         
   7  -5   1          1.71          4.77         8.58 o                         
   8  -5   1         10.60         12.28        12.82 o                         
  -9  -4   1          1.92          1.99         9.20 o                         
  -8  -4   1         42.02         32.46         9.26 o                         
  -7  -4   1         15.42         19.51         7.33 o                         
  -6  -4   1        112.69        113.64         7.08 o                         
  -5  -4   1          1.24          3.01         6.95 o                         
  -4  -4   1         88.92         94.46         7.79 o                         
  -3  -4   1         16.73         14.49         6.31 o                         
  -2  -4   1         33.44         26.88         8.79 o                         
  -1  -4   1          0.09         -3.12         7.10 o                         
   0  -4   1         77.28         71.66         7.74 o                         
   1  -4   1       1779.08       1590.50        27.10 o                         
   2  -4   1          6.67         15.13         6.00 o                         
   3  -4   1        194.88        236.65         8.92 o                         
   4  -4   1        276.42        286.70        16.66 o                         
   5  -4   1        258.63        256.96        11.02 o                         
   6  -4   1        221.66        230.75         8.17 o                         
   7  -4   1          3.40         11.02         7.93 o                         
   8  -4   1          0.80         10.84         8.41 o                         
  -9  -3   1         12.30         13.89         8.84 o                         
  -8  -3   1          1.72          9.99         8.92 o                         
  -7  -3   1         17.87         19.77         8.13 o                         
  -6  -3   1        119.33        138.86         6.99 o                         
  -5  -3   1         12.53         19.08         6.80 o                         
  -4  -3   1         50.23         58.02         5.88 o                         
  -3  -3   1       1080.41       1106.74        22.50 o                         
  -2  -3   1         32.26         41.97         5.70 o                         
  -1  -3   1         39.79         23.96         7.44 o                         
   0  -3   1       1508.80       1318.44        88.96 o                         
   1  -3   1       1090.35        957.20        52.21 o                         
   2  -3   1        116.82        107.11         6.24 o                         
   3  -3   1         20.64         38.09         9.31 o                         
   4  -3   1         64.40         73.72         5.87 o                         
   5  -3   1         38.05         40.79         6.16 o                         
   6  -3   1         48.91         49.78         6.09 o                         
   7  -3   1          3.61          1.60         7.12 o                         
   8  -3   1         35.04         43.96        10.24 o                         
  -9  -2   1          3.66          8.72         8.92 o                         
  -8  -2   1         61.42         67.51         8.17 o                         
  -7  -2   1          1.73         -1.31         6.95 o                         
  -6  -2   1          5.93         12.24         5.75 o                         
  -5  -2   1         41.41         44.03         6.16 o                         
  -4  -2   1        283.83        277.57         6.69 o                         
  -3  -2   1        304.55        282.76         6.61 o                         
  -2  -2   1         13.26         17.09         7.27 o                         
  -1  -2   1       6029.09       5649.59        41.12 o                         
   0  -2   1       1020.45        874.90        51.46 o                         
   1  -2   1      20792.49      20726.63       169.77 o                         
   2  -2   1        330.38        325.41        10.52 o                         
   3  -2   1        392.85        397.21         7.18 o                         
   4  -2   1          2.44          1.90         5.49 o                         
   5  -2   1        258.02        281.68         7.53 o                         
   6  -2   1         25.89         31.43         7.21 o                         
   7  -2   1          9.03         10.68         6.48 o                         
   8  -2   1          7.76         13.19         8.68 o                         
   9  -2   1          0.14         -4.01         9.88 o                         
  -9  -1   1         30.03         19.75         8.93 o                         
  -8  -1   1         11.14          4.28         7.20 o                         
  -7  -1   1          3.27         13.07         6.84 o                         
  -6  -1   1          1.02         -4.02         7.10 o                         
  -5  -1   1        185.37        198.26         7.31 o                         
  -4  -1   1       2576.00       2696.69        18.92 o                         
  -3  -1   1        142.71        158.98         6.31 o                         
  -2  -1   1        636.84        577.83         9.12 o                         
  -1  -1   1        724.21        731.26        20.23 o                         
   0  -1   1        196.17        147.06        10.87 o                         
   1  -1   1       1622.99       1667.17        18.66 o                         
   2  -1   1          0.81         -1.41         4.77 o                         
   3  -1   1       1528.56       1530.34        11.73 o                         
   4  -1   1         97.14        123.68         7.94 o                         
   5  -1   1       1016.81       1065.22        27.67 o                         
   6  -1   1         39.64         51.82         7.10 o                         
   7  -1   1         32.40         31.43         7.34 o                         
   8  -1   1         48.49         33.73         7.62 o                         
   9  -1   1         18.35         24.66         9.74 o                         
  -9   0   1          3.90          6.34        11.58 o                         
  -8   0   1         26.90         27.61         7.96 o                         
  -7   0   1          1.14          3.32         7.80 o                         
  -6   0   1         18.02         19.39         7.07 o                         
  -5   0   1          0.00          5.08         5.31 o                         
  -4   0   1       1669.79       1744.85        11.80 o                         
  -3   0   1        277.46        268.46         7.40 o                         
  -2   0   1          9.19         10.65         6.19 o                         
  -1   0   1       2498.95       2522.63        27.47 o                         
   0   0   1        636.82        572.52        28.03 o                         
   1   0   1         71.94         96.64         6.33 o                         
   2   0   1      11889.39      12475.03        87.90 o                         
   3   0   1        494.71        438.15        42.48 o                         
   4   0   1          0.86         14.41         6.45 o                         
   5   0   1        108.44        114.39         6.52 o                         
   6   0   1         11.69          7.21         6.18 o                         
   7   0   1          4.97          8.33         6.99 o                         
   8   0   1          7.01          6.10         6.95 o                         
   9   0   1          0.13          0.19         8.60 o                         
  -9   1   1         39.01         35.10         9.07 o                         
  -8   1   1          0.10         -1.33         7.63 o                         
  -7   1   1          0.10          1.98         6.36 o                         
  -6   1   1          0.10          3.40         7.19 o                         
  -5   1   1          0.01         11.39         6.74 o                         
  -4   1   1         98.71         94.68         7.07 o                         
  -3   1   1         79.91         83.44         5.40 o                         
  -2   1   1         10.64         19.23         5.76 o                         
  -1   1   1        634.57        666.68        15.28 o                         
   0   1   1       3504.66       3603.23       197.52 o                         
   1   1   1        699.14        707.02        12.49 o                         
   2   1   1       6558.50       6612.57        57.09 o                         
   3   1   1        777.95        788.77        17.53 o                         
   4   1   1       2227.72       2303.17        41.46 o                         
   5   1   1        360.21        345.99         7.56 o                         
   6   1   1        276.30        287.07         6.59 o                         
   7   1   1          0.01          1.19         7.73 o                         
   8   1   1         13.36         31.85         6.97 o                         
   9   1   1          3.52         16.46         8.58 o                         
  -8   2   1          2.84         13.04         8.16 o                         
  -7   2   1          0.36          0.17         7.40 o                         
  -6   2   1         22.42         23.13         7.24 o                         
  -5   2   1         14.23         20.43         7.05 o                         
  -4   2   1         13.97         10.52         7.10 o                         
  -3   2   1        151.00        154.13         6.40 o                         
  -2   2   1         34.47         44.33         7.46 o                         
  -1   2   1        241.93        223.16        12.36 o                         
   0   2   1          4.30         12.31         7.61 o                         
   1   2   1        443.64        372.65        11.45 o                         
   2   2   1        170.79        191.16         7.34 o                         
   3   2   1          2.62         -0.27         5.35 o                         
   4   2   1       2094.87       2048.82        88.99 o                         
   5   2   1        153.50        152.41         7.01 o                         
   6   2   1        303.14        285.80         8.84 o                         
   7   2   1        132.39        133.57        10.97 o                         
   8   2   1          1.44          1.94         7.60 o                         
   9   2   1          3.12          8.37         8.55 o                         
  -8   3   1          1.29         -2.83         8.17 o                         
  -7   3   1          0.17          8.09         8.46 o                         
  -6   3   1         42.25         46.29         8.35 o                         
  -5   3   1        136.78        145.74         6.62 o                         
  -4   3   1        313.30        320.96        34.35 o                         
  -3   3   1         91.65         92.56         6.17 o                         
  -2   3   1         16.57         17.05         5.00 o                         
  -1   3   1        291.61        281.20        11.60 o                         
   0   3   1         33.47         17.17         6.48 o                         
   1   3   1          7.71         10.63         6.56 o                         
   2   3   1         23.54         25.28         6.13 o                         
   3   3   1        231.54        244.00         7.37 o                         
   4   3   1        263.67        273.04         7.04 o                         
   5   3   1         59.14         58.89         6.76 o                         
   6   3   1        188.27        178.61         7.13 o                         
   7   3   1        235.78        231.00        12.36 o                         
   8   3   1         10.53          4.92         7.77 o                         
   9   3   1         29.93         28.27         8.04 o                         
  -8   4   1         38.92         34.18         8.66 o                         
  -7   4   1          3.12         14.11         8.83 o                         
  -6   4   1        126.24        108.39         7.35 o                         
  -5   4   1         58.73         63.17         6.45 o                         
  -4   4   1        314.27        321.85        12.52 o                         
  -3   4   1         79.20         89.09         5.92 o                         
  -2   4   1        698.58        751.54        32.91 o                         
  -1   4   1        435.65        418.40        24.65 o                         
   0   4   1       1013.99        956.99        15.21 o                         
   1   4   1        124.69        139.60         9.26 o                         
   2   4   1          2.52         10.31         6.68 o                         
   3   4   1         87.18         98.49         6.77 o                         
   4   4   1         75.68         85.46         7.72 o                         
   5   4   1          8.04          5.76         7.47 o                         
   6   4   1        831.76        837.61        10.78 o                         
   7   4   1         66.63         72.48         8.09 o                         
   8   4   1         41.23         32.54         7.86 o                         
   9   4   1         81.15         53.70         7.90 o                         
  -8   5   1          8.79         17.69        10.98 o                         
  -7   5   1          2.48          8.55         7.76 o                         
  -6   5   1        206.50        204.08         8.02 o                         
  -5   5   1         33.07         32.16         5.92 o                         
  -4   5   1        337.28        326.42        18.54 o                         
  -3   5   1          0.11          1.39         6.31 o                         
  -2   5   1        102.42        111.86         7.62 o                         
  -1   5   1        736.96        801.00        23.40 o                         
   0   5   1         98.73        103.78         9.06 o                         
   1   5   1          0.93         -0.23         8.53 o                         
   2   5   1         60.30         54.81         9.59 o                         
   3   5   1         30.93         32.25         5.86 o                         
   4   5   1        209.52        209.48         8.41 o                         
   5   5   1        197.66        172.76         9.23 o                         
   6   5   1        259.07        215.21        12.17 o                         
   7   5   1          3.46         10.33         8.22 o                         
   8   5   1         25.69         36.24         8.24 o                         
   9   5   1         92.55         76.14        11.84 o                         
  -7   6   1          8.61          6.78        12.07 o                         
  -6   6   1         51.11         62.44         8.66 o                         
  -5   6   1          0.01          1.70         9.66 o                         
  -4   6   1         13.99         17.77         7.16 o                         
  -3   6   1         27.72         31.92         7.90 o                         
  -2   6   1         66.83         71.64         7.50 o                         
  -1   6   1         50.00         50.50         9.41 o                         
   0   6   1        103.93        104.22         9.58 o                         
   1   6   1        777.76        789.11        11.77 o                         
   2   6   1         21.39         27.76         6.52 o                         
   3   6   1        430.89        420.35        11.15 o                         
   4   6   1        111.12        126.92         8.49 o                         
   5   6   1          0.39          7.86         8.21 o                         
   6   6   1          2.90          1.11         6.80 o                         
   7   6   1          0.43         22.41         9.82 o                         
   8   6   1          0.18          9.09        10.69 o                         
   9   6   1         23.10         16.87        17.56 o                         
  -7   7   1          6.90          5.16        13.01 o                         
  -6   7   1         52.28         46.64         9.41 o                         
  -5   7   1          7.14         11.91         9.55 o                         
  -4   7   1        156.73        143.46         8.14 o                         
  -3   7   1         47.03         45.57         8.10 o                         
  -2   7   1          2.88          5.24         7.70 o                         
  -1   7   1          0.09          0.85         9.59 o                         
   0   7   1         28.82         18.61         7.98 o                         
   1   7   1         18.69         18.99         6.69 o                         
   2   7   1        111.58        105.65         8.17 o                         
   3   7   1        207.80        211.40         8.88 o                         
   4   7   1        159.90        161.18        14.35 o                         
   5   7   1       1351.97       1314.00        61.72 o                         
   6   7   1          8.23         16.66         7.98 o                         
   7   7   1         50.13         51.83         7.93 o                         
   8   7   1          6.44         14.20         8.61 o                         
  -6   8   1          4.93          6.96        11.98 o                         
  -5   8   1          8.98          8.38         8.82 o                         
  -4   8   1         29.26         24.89         9.39 o                         
  -3   8   1         10.47         12.70         8.72 o                         
  -2   8   1          0.05         -6.87         8.21 o                         
  -1   8   1          0.00          0.31         8.56 o                         
   0   8   1        117.69        117.61        11.01 o                         
   1   8   1        648.75        608.08        75.56 o                         
   2   8   1         29.24         22.41         7.63 o                         
   3   8   1         46.29         54.59         8.24 o                         
   4   8   1         35.80         44.46         8.70 o                         
   5   8   1        112.17        109.17         7.28 o                         
   6   8   1          2.43          0.93         7.44 o                         
   7   8   1         16.14          9.38        10.07 o                         
   8   8   1         34.99         41.68         9.39 o                         
  -5   9   1         18.07         21.18         9.29 o                         
  -4   9   1          1.25          8.53         8.73 o                         
  -3   9   1          1.19          1.69         7.82 o                         
  -2   9   1         67.61         59.43         9.19 o                         
  -1   9   1          7.63         18.27         8.89 o                         
   0   9   1         14.13         10.24         8.71 o                         
   1   9   1        224.34        217.88        15.31 o                         
   2   9   1          6.74         16.79         8.48 o                         
   3   9   1          1.97          6.29         8.69 o                         
   4   9   1        342.62        287.69        56.23 o                         
   5   9   1        260.56        271.39        14.49 o                         
   6   9   1         16.69         23.34        10.28 o                         
   7   9   1          9.74          9.40         9.82 o                         
  -5  10   1          0.98          4.63        12.03 o                         
  -4  10   1          0.11          6.01        12.20 o                         
  -3  10   1          0.01         14.80         8.80 o                         
  -2  10   1         14.94         19.00         8.43 o                         
  -1  10   1          8.63          7.55         9.39 o                         
   0  10   1         81.72         81.08         9.66 o                         
   1  10   1        205.19        185.64        10.02 o                         
   2  10   1         44.47         43.59         9.13 o                         
   3  10   1         15.62         12.16        11.19 o                         
   4  10   1          3.08         13.18        17.87 o                         
   5  10   1         18.09         24.60         8.91 o                         
   6  10   1          4.55          1.66         9.42 o                         
   7  10   1          0.36          1.78        11.98 o                         
  -4  11   1          1.14          3.26        12.08 o                         
  -3  11   1          1.77          5.64        11.08 o                         
  -2  11   1         15.93         15.20         8.32 o                         
  -1  11   1          1.79          7.11         7.33 o                         
   0  11   1         19.63         24.69        10.28 o                         
   1  11   1         23.57         39.23         9.78 o                         
   2  11   1          8.76         23.69        16.79 o                         
   3  11   1         29.89         52.55         9.95 o                         
   4  11   1         68.67         73.55        10.58 o                         
   5  11   1          2.75         25.94        11.16 o                         
   6  11   1         20.66         12.30        11.81 o                         
  -2  12   1          1.42         18.79        10.19 o                         
  -1  12   1          1.99          3.14        11.34 o                         
   0  12   1          0.04          0.31        10.97 o                         
   1  12   1         22.12         17.71        10.91 o                         
   2  12   1          1.16         -2.61        13.42 o                         
   3  12   1         15.19          6.88         9.61 o                         
   4  12   1          0.01         16.25        13.90 o                         
   5  12   1          1.98         -1.53        10.56 o                         
   0  13   1          0.19          0.27        14.80 o                         
   1  13   1         26.49         19.32        12.04 o                         
   2  13   1          0.52          0.18        12.08 o                         
   3  13   1          3.59          4.16        11.96 o                         
  -1 -13   2          7.43         11.97        14.76 o                         
  -4 -12   2         10.69         14.79        11.79 o                         
  -3 -12   2        154.32        153.66        11.94 o                         
  -2 -12   2         96.65         91.39        11.60 o                         
  -1 -12   2         11.11         20.81        11.13 o                         
   0 -12   2          7.67          9.11        11.03 o                         
   1 -12   2          7.90          9.18        11.03 o                         
   2 -12   2          0.00          8.27        14.04 o                         
  -5 -11   2         26.93         27.64         9.89 o                         
  -4 -11   2         17.96         25.96        13.38 o                         
  -3 -11   2         38.54         66.23        12.69 o                         
  -2 -11   2         24.07         15.90         9.02 o                         
  -1 -11   2        134.32        130.56        10.69 o                         
   0 -11   2          0.55          8.82        16.56 o                         
   1 -11   2        184.64        160.73        13.31 o                         
   2 -11   2         25.88         26.14         8.34 o                         
   3 -11   2          1.82          2.53         9.85 o                         
   4 -11   2          3.02          0.53        11.85 o                         
  -6 -10   2         33.64         26.16        11.49 o                         
  -5 -10   2         13.11         37.50        15.29 o                         
  -4 -10   2         26.08         39.06        12.13 o                         
  -3 -10   2        368.12        365.41        20.37 o                         
  -2 -10   2        256.92        266.89        24.12 o                         
  -1 -10   2        132.82        114.98        19.60 o                         
   0 -10   2          0.00          1.94        11.69 o                         
   1 -10   2          0.17          7.93         9.40 o                         
   2 -10   2          0.01         20.56        11.85 o                         
   3 -10   2          4.58          7.86         7.72 o                         
   4 -10   2          2.28         20.33        15.27 o                         
   5 -10   2          6.38         14.97        10.07 o                         
  -7  -9   2          5.13         19.51         9.20 o                         
  -6  -9   2          3.03         -0.30        10.78 o                         
  -5  -9   2          0.49         -8.36         8.36 o                         
  -4  -9   2         71.79         67.46         7.90 o                         
  -3  -9   2         43.21         59.02        10.95 o                         
  -2  -9   2        120.75        126.67        24.71 o                         
  -1  -9   2          8.77         12.65         8.67 o                         
   0  -9   2         18.60         57.30        11.60 o                         
   1  -9   2         60.55         56.01         9.14 o                         
   2  -9   2        238.27        218.90         9.09 o                         
   3  -9   2         70.14         76.28        11.46 o                         
   4  -9   2         32.50         20.04         8.78 o                         
   5  -9   2         10.72         15.12         9.36 o                         
   6  -9   2          5.66         -0.33        11.58 o                         
  -7  -8   2          1.97         -5.79        11.03 o                         
  -6  -8   2         11.54         11.24         8.86 o                         
  -5  -8   2          0.79         11.56         9.39 o                         
  -4  -8   2          0.03         -0.51         6.83 o                         
  -3  -8   2         79.16         87.86        10.81 o                         
  -2  -8   2        100.27         96.59        10.34 o                         
  -1  -8   2         25.26         10.30         9.33 o                         
   0  -8   2         16.07         33.14        10.41 o                         
   1  -8   2          1.61         17.67        12.11 o                         
   2  -8   2         55.76         50.55         8.94 o                         
   3  -8   2         27.95         25.25         7.51 o                         
   4  -8   2         15.05         12.06         7.68 o                         
   5  -8   2          9.71          1.77         8.27 o                         
   6  -8   2          6.11          4.50        10.72 o                         
  -8  -7   2          0.33          8.77         9.10 o                         
  -7  -7   2          0.20         14.71        10.45 o                         
  -6  -7   2         30.49         27.63         9.68 o                         
  -5  -7   2          5.88         10.35         7.92 o                         
  -4  -7   2          6.35          2.72         9.16 o                         
  -3  -7   2         32.27         36.63         7.17 o                         
  -2  -7   2         32.21         18.06         9.44 o                         
  -1  -7   2          4.56         10.74         9.77 o                         
   0  -7   2         51.78         62.16        11.33 o                         
   1  -7   2        178.18        158.74        19.93 o                         
   2  -7   2        235.34        244.30        11.34 o                         
   3  -7   2         18.54         15.25         6.30 o                         
   4  -7   2         61.17         62.60         8.86 o                         
   5  -7   2          4.84          8.30         7.82 o                         
   6  -7   2         95.66         82.25         9.13 o                         
   7  -7   2          1.90          2.16        11.07 o                         
  -8  -6   2          7.38         10.50        11.40 o                         
  -7  -6   2          3.37          7.32         7.84 o                         
  -6  -6   2         89.65        109.79         9.41 o                         
  -5  -6   2          5.89          3.83         7.34 o                         
  -4  -6   2         81.39         80.45         6.55 o                         
  -3  -6   2         27.34         33.92         7.92 o                         
  -2  -6   2          0.50          7.61         7.83 o                         
  -1  -6   2          5.03          5.80         7.63 o                         
   0  -6   2        137.83        141.12         8.42 o                         
   1  -6   2        220.13        230.77        11.97 o                         
   2  -6   2        110.13        102.50         8.50 o                         
   3  -6   2          1.14          5.14         7.70 o                         
   4  -6   2        141.08        137.37         8.68 o                         
   5  -6   2         19.54         21.00         8.96 o                         
   6  -6   2         36.41         36.26         8.13 o                         
   7  -6   2         15.75         15.24        10.75 o                         
  -8  -5   2          1.03         -0.39         8.46 o                         
  -7  -5   2          0.54          2.25         7.51 o                         
  -6  -5   2         44.35         40.41         7.89 o                         
  -5  -5   2          1.87          3.98         8.29 o                         
  -4  -5   2          4.72         17.51        10.29 o                         
  -3  -5   2          6.72          7.83         5.28 o                         
  -2  -5   2         12.55         15.45         7.61 o                         
  -1  -5   2         21.46         23.21         9.33 o                         
   0  -5   2          0.81         -0.78         7.69 o                         
   1  -5   2          0.95          7.45         8.81 o                         
   2  -5   2       2164.42       2162.42        28.22 o                         
   3  -5   2         34.53         31.79         6.45 o                         
   4  -5   2         33.61         33.88         7.19 o                         
   5  -5   2         18.42         28.49         8.43 o                         
   6  -5   2         72.39         62.40         8.25 o                         
   7  -5   2          0.15         -1.39        10.11 o                         
   8  -5   2          0.55          8.33        10.02 o                         
  -8  -4   2          6.48          8.53         9.29 o                         
  -7  -4   2          1.09          5.07         8.19 o                         
  -6  -4   2         10.36         15.22         8.11 o                         
  -5  -4   2          0.03         -2.14        14.73 o                         
  -4  -4   2          5.08          6.11         6.50 o                         
  -3  -4   2        672.35        704.67        38.40 o                         
  -2  -4   2        531.75        486.88        11.48 o                         
  -1  -4   2         76.28         58.16         7.64 o                         
   0  -4   2        232.90        226.43         7.82 o                         
   1  -4   2        252.52        259.46        10.50 o                         
   2  -4   2        358.69        374.73         9.48 o                         
   3  -4   2          5.64          8.98         7.16 o                         
   4  -4   2        461.24        535.20        25.72 o                         
   5  -4   2        377.88        375.47        20.64 o                         
   6  -4   2         85.34         74.65         8.91 o                         
   7  -4   2          8.84          4.13         9.38 o                         
   8  -4   2          0.73          1.08        13.31 o                         
  -9  -3   2          0.85          8.21         8.43 o                         
  -8  -3   2         61.02         54.86         7.62 o                         
  -7  -3   2         13.54         12.54         7.32 o                         
  -6  -3   2         10.88         16.52         6.08 o                         
  -5  -3   2         42.13         41.90         6.03 o                         
  -4  -3   2         42.37         43.11         5.59 o                         
  -3  -3   2        395.60        399.70        19.54 o                         
  -2  -3   2        368.75        351.60         7.99 o                         
  -1  -3   2        353.06        290.68        37.99 o                         
   0  -3   2          9.14         11.16         7.57 o                         
   1  -3   2       7564.07       7361.28       277.47 o                         
   2  -3   2       1258.28       1293.55        52.97 o                         
   3  -3   2        293.01        282.14         8.73 o                         
   4  -3   2         39.67         38.06         5.82 o                         
   5  -3   2         17.82         22.33         5.62 o                         
   6  -3   2         70.07         69.82         7.49 o                         
   7  -3   2          9.14          2.92         8.21 o                         
   8  -3   2          1.45          3.00         7.93 o                         
  -9  -2   2          6.96         12.80        10.22 o                         
  -8  -2   2          9.28          3.86         6.85 o                         
  -7  -2   2         11.63          4.02         7.19 o                         
  -6  -2   2          1.03         14.86         6.60 o                         
  -5  -2   2         22.33         33.89         6.14 o                         
  -4  -2   2         49.82         51.19         5.81 o                         
  -3  -2   2       2029.41       1918.28       123.90 o                         
  -2  -2   2        159.60        190.74         7.58 o                         
  -1  -2   2         84.18         56.19         8.21 o                         
   0  -2   2         17.34         18.45         7.83 o                         
   1  -2   2       1022.97        981.82        70.77 o                         
   2  -2   2       2360.96       2457.51        53.59 o                         
   3  -2   2         92.42         92.31         5.87 o                         
   4  -2   2         20.71         18.27         6.31 o                         
   5  -2   2        168.06        169.86         5.39 o                         
   6  -2   2         28.41         26.20         5.84 o                         
   7  -2   2         11.31          9.66         7.82 o                         
   8  -2   2         15.47         12.68         8.86 o                         
   9  -2   2          1.56          5.58         8.11 o                         
  -9  -1   2          9.70         16.52        10.25 o                         
  -8  -1   2         43.74         38.34         8.05 o                         
  -7  -1   2         18.85         22.07         8.01 o                         
  -6  -1   2          3.29          3.89         5.77 o                         
  -5  -1   2         50.90         56.36         6.84 o                         
  -4  -1   2        234.03        237.63        13.62 o                         
  -3  -1   2        957.39       1031.16        36.78 o                         
  -2  -1   2        723.55        701.83        10.09 o                         
  -1  -1   2       5499.41       5218.77        46.35 o                         
   0  -1   2       1965.25       1696.89        22.33 o                         
   1  -1   2      21818.80      24873.74       132.89 o                         
   2  -1   2       1260.70       1316.28        14.11 o                         
   3  -1   2       1002.86        950.36        29.56 o                         
   4  -1   2        239.71        253.87         7.02 o                         
   5  -1   2        130.81        132.35         5.88 o                         
   6  -1   2          0.34          5.24         7.05 o                         
   7  -1   2        192.93        196.84         7.47 o                         
   8  -1   2         21.52         33.39         7.67 o                         
   9  -1   2         35.81         37.94         8.69 o                         
  -9   0   2          0.03          4.19         9.11 o                         
  -8   0   2          0.49          1.87         7.79 o                         
  -7   0   2          0.01          6.29         7.91 o                         
  -6   0   2         19.17         18.82         6.60 o                         
  -5   0   2         26.21         31.88         6.84 o                         
  -4   0   2         29.53         37.61         6.48 o                         
  -3   0   2          6.45          8.84         5.52 o                         
  -2   0   2        379.20        360.83         7.77 o                         
  -1   0   2       9908.78       9995.23       230.91 o                         
   0   0   2       1403.20       1314.74        23.31 o                         
   1   0   2          9.22         15.79         7.26 o                         
   2   0   2         13.68         12.87         5.13 o                         
   3   0   2        567.72        597.17         8.70 o                         
   4   0   2        805.74        907.99        15.33 o                         
   5   0   2        348.62        369.72         7.05 o                         
   6   0   2          1.96          0.92         6.95 o                         
   7   0   2          0.57          4.52         6.76 o                         
   8   0   2         10.01         10.77         7.60 o                         
   9   0   2         11.16         16.42         8.54 o                         
  -8   1   2          1.43          8.36         8.80 o                         
  -7   1   2          5.64          4.26         7.18 o                         
  -6   1   2         21.75         22.62         6.29 o                         
  -5   1   2          0.67          4.44         6.16 o                         
  -4   1   2         31.08         30.45         6.12 o                         
  -3   1   2          6.81          5.49         5.70 o                         
  -2   1   2          7.87          5.87         6.80 o                         
  -1   1   2        164.74        152.58        10.54 o                         
   0   1   2         68.80         73.69         7.60 o                         
   1   1   2        641.04        577.93        12.96 o                         
   2   1   2          0.40         -0.20         5.65 o                         
   3   1   2        648.92        639.57        15.13 o                         
   4   1   2        256.41        256.12        12.99 o                         
   5   1   2        196.60        202.27         7.10 o                         
   6   1   2         89.12        105.25         6.66 o                         
   7   1   2         52.86         31.70         7.71 o                         
   8   1   2          9.82         16.87         7.30 o                         
   9   1   2         18.57         21.24         7.83 o                         
  -8   2   2          0.00          8.84         8.01 o                         
  -7   2   2          6.07         10.71         7.64 o                         
  -6   2   2         25.60         27.86         6.01 o                         
  -5   2   2         81.93         96.68         7.24 o                         
  -4   2   2         11.59         17.18         7.23 o                         
  -3   2   2          0.60          6.21         5.59 o                         
  -2   2   2        339.54        307.88         9.80 o                         
  -1   2   2          0.23          1.86         6.06 o                         
   0   2   2        538.99        578.00        17.15 o                         
   1   2   2        879.21        826.83        55.18 o                         
   2   2   2       1164.37       1082.49        13.54 o                         
   3   2   2          4.44         12.36         5.38 o                         
   4   2   2         11.65         14.98         5.04 o                         
   5   2   2        180.19        181.40         9.13 o                         
   6   2   2        272.33        257.65         7.27 o                         
   7   2   2          0.76         -0.85         5.99 o                         
   8   2   2         55.83         40.82         6.55 o                         
   9   2   2         17.03         30.65         8.69 o                         
  -8   3   2          1.43         11.17         8.52 o                         
  -7   3   2          7.06          5.82         7.45 o                         
  -6   3   2         25.42         24.35         7.24 o                         
  -5   3   2        102.10        115.74         7.05 o                         
  -4   3   2          4.71          4.14         6.07 o                         
  -3   3   2         82.98         92.84         6.47 o                         
  -2   3   2        134.32        136.69         6.05 o                         
  -1   3   2         12.23         14.48         5.33 o                         
   0   3   2        125.08        127.44         7.52 o                         
   1   3   2        265.92        268.50        10.87 o                         
   2   3   2        287.45        267.62         7.89 o                         
   3   3   2         46.03         40.34         6.37 o                         
   4   3   2        161.75        156.61         6.84 o                         
   5   3   2        287.73        309.07         7.64 o                         
   6   3   2         38.61         35.27         5.68 o                         
   7   3   2         21.03         18.23         6.50 o                         
   8   3   2         87.74         65.26         7.78 o                         
   9   3   2          4.09         -7.72         9.74 o                         
  -8   4   2        252.10        231.51        18.99 o                         
  -7   4   2         23.85         39.81         9.00 o                         
  -6   4   2        117.63        116.47         7.68 o                         
  -5   4   2        269.00        278.98        10.41 o                         
  -4   4   2          2.69         10.40         6.32 o                         
  -3   4   2         32.55         37.36         6.18 o                         
  -2   4   2         67.53         72.98         5.94 o                         
  -1   4   2        723.22        780.47        28.98 o                         
   0   4   2        294.78        289.64        17.62 o                         
   1   4   2        158.81        146.32         9.29 o                         
   2   4   2       2140.79       1974.22       120.68 o                         
   3   4   2         16.96         21.62         7.40 o                         
   4   4   2         28.22         18.57         5.84 o                         
   5   4   2         38.65         50.76         6.76 o                         
   6   4   2         62.24         53.73         6.67 o                         
   7   4   2        152.33        147.51         7.47 o                         
   8   4   2        101.31         96.20         7.48 o                         
   9   4   2         50.89         45.84         8.96 o                         
  -7   5   2          4.72         -1.09         8.71 o                         
  -6   5   2        175.28        157.35         9.86 o                         
  -5   5   2         49.73         44.56         7.01 o                         
  -4   5   2         39.96         39.20         5.91 o                         
  -3   5   2        696.68        740.33        34.29 o                         
  -2   5   2         13.84         19.24         6.18 o                         
  -1   5   2        305.50        334.50        17.10 o                         
   0   5   2        248.88        229.48        18.75 o                         
   1   5   2        328.62        345.64        10.38 o                         
   2   5   2          6.16          7.92         8.74 o                         
   3   5   2          0.25          3.56         5.79 o                         
   4   5   2        205.90        199.03         7.58 o                         
   5   5   2        456.26        464.62        17.18 o                         
   6   5   2       1387.03       1470.30        44.40 o                         
   7   5   2         11.93         -0.57         9.43 o                         
   8   5   2         88.42         67.47         9.18 o                         
   9   5   2         20.81         14.44         9.19 o                         
  -7   6   2         33.45         29.82        13.42 o                         
  -6   6   2         13.62         16.31        11.79 o                         
  -5   6   2          3.55         10.73         8.12 o                         
  -4   6   2         64.27         56.53         7.73 o                         
  -3   6   2         18.17         27.86         8.41 o                         
  -2   6   2         31.27         24.22         6.39 o                         
  -1   6   2         11.04         10.72         7.21 o                         
   0   6   2          1.13          9.61         8.92 o                         
   1   6   2        461.76        422.61        44.70 o                         
   2   6   2         40.82         55.76         9.12 o                         
   3   6   2         23.08         15.03         7.54 o                         
   4   6   2         16.16          8.97         7.85 o                         
   5   6   2        270.39        286.97         9.86 o                         
   6   6   2        124.24        125.93        11.43 o                         
   7   6   2         66.89         67.06        10.01 o                         
   8   6   2          2.83          4.68         9.45 o                         
   9   6   2         25.77         42.91        10.44 o                         
  -7   7   2          7.55         10.26        14.79 o                         
  -6   7   2          4.85         -4.19        12.26 o                         
  -5   7   2          0.31          0.65         8.73 o                         
  -4   7   2          0.33         -1.97         8.04 o                         
  -3   7   2         79.04         85.51         7.30 o                         
  -2   7   2          3.58          3.99         7.80 o                         
  -1   7   2        167.64        172.59         7.57 o                         
   0   7   2         18.23         17.61         9.64 o                         
   1   7   2        128.04        137.55         9.93 o                         
   2   7   2         38.82         50.71        10.20 o                         
   3   7   2          0.14          0.73         7.84 o                         
   4   7   2         13.33         26.09         6.33 o                         
   5   7   2         43.40         46.14         7.78 o                         
   6   7   2        146.73        166.56        11.78 o                         
   7   7   2         67.85         70.22         8.83 o                         
   8   7   2          2.85         11.01         9.59 o                         
  -6   8   2         57.70         48.43        13.18 o                         
  -5   8   2         19.93         10.94        11.31 o                         
  -4   8   2        120.60        119.95        10.43 o                         
  -3   8   2          2.66         -2.92         8.91 o                         
  -2   8   2         38.80         38.87         8.61 o                         
  -1   8   2          0.06          9.21         8.29 o                         
   0   8   2         27.44         32.48         8.35 o                         
   1   8   2        367.36        319.86        39.99 o                         
   2   8   2         42.76         37.81         8.14 o                         
   3   8   2          0.37          0.03         7.01 o                         
   4   8   2         64.33         67.67         7.67 o                         
   5   8   2         64.71         74.58         9.02 o                         
   6   8   2         84.91         75.58         8.45 o                         
   7   8   2         25.15         20.19        10.55 o                         
   8   8   2          0.75         13.55        11.60 o                         
  -5   9   2          0.00         11.82        12.26 o                         
  -4   9   2          3.23          3.54        10.59 o                         
  -3   9   2         13.09         12.33         8.10 o                         
  -2   9   2         30.69         31.71         8.04 o                         
  -1   9   2         11.55          7.19         7.45 o                         
   0   9   2          0.80          3.30         8.81 o                         
   1   9   2         81.87         85.83        17.22 o                         
   2   9   2         76.61         80.33        10.98 o                         
   3   9   2         12.79         30.31        10.83 o                         
   4   9   2        178.93        173.26        10.66 o                         
   5   9   2          8.25         15.30         9.55 o                         
   6   9   2          0.38         12.06         7.82 o                         
   7   9   2          0.29         11.37         9.64 o                         
  -4  10   2          5.77         12.71         9.39 o                         
  -3  10   2         23.84         26.63        10.45 o                         
  -2  10   2          6.93          5.30         8.35 o                         
  -1  10   2          0.38          0.73         8.38 o                         
   0  10   2         67.91         64.66         9.74 o                         
   1  10   2         24.33         39.71        10.19 o                         
   2  10   2         66.99         87.72        15.34 o                         
   3  10   2          0.56          7.17        11.70 o                         
   4  10   2         94.73         82.47        12.10 o                         
   5  10   2         39.28         58.89        10.23 o                         
   6  10   2          7.92          1.37         9.37 o                         
   7  10   2          0.77          5.84         9.08 o                         
  -3  11   2         60.34         58.80        11.62 o                         
  -2  11   2         14.27          3.90        11.02 o                         
  -1  11   2          0.33          5.01        10.56 o                         
   0  11   2         11.14         13.84         9.09 o                         
   1  11   2          8.84          7.60        17.81 o                         
   2  11   2          0.90         -6.10        12.60 o                         
   3  11   2          6.18          9.08        10.42 o                         
   4  11   2         18.63         33.98        10.74 o                         
   5  11   2          1.44         -9.56        13.25 o                         
   6  11   2         22.15         29.48        10.32 o                         
  -2  12   2          2.58         19.58        12.10 o                         
  -1  12   2          7.43          7.36        10.01 o                         
   0  12   2          0.42         10.26         9.52 o                         
   1  12   2         34.22         23.37        19.46 o                         
   2  12   2          0.51          7.17        10.90 o                         
   3  12   2          0.58          3.52        13.65 o                         
   4  12   2          3.12          6.37         9.83 o                         
   5  12   2          8.81         20.38        13.62 o                         
   0  13   2         13.33         21.36        10.66 o                         
   1  13   2         15.14          6.81        15.68 o                         
   2  13   2          2.08         20.69        24.00 o                         
   3  13   2          0.01         -1.20        12.10 o                         
  -4 -12   3          1.82         -5.05        18.87 o                         
  -3 -12   3         36.79         25.93        10.16 o                         
  -2 -12   3        177.79        189.58        38.41 o                         
  -1 -12   3         51.78         55.10        14.06 o                         
   0 -12   3         17.97         33.25        14.26 o                         
   1 -12   3          0.43          0.51        14.09 o                         
   2 -12   3         35.38         22.59        14.42 o                         
  -5 -11   3        112.78        118.34         9.45 o                         
  -4 -11   3          0.17         -9.84        10.82 o                         
  -3 -11   3        154.65        169.26        14.06 o                         
  -2 -11   3        168.78        161.11        19.01 o                         
  -1 -11   3          2.21          9.36        10.92 o                         
   0 -11   3         54.92         59.91        13.04 o                         
   1 -11   3          0.28         -9.73        10.63 o                         
   2 -11   3          0.91         19.05        18.79 o                         
   3 -11   3        113.94        127.07        11.59 o                         
   4 -11   3          5.49          2.63        10.16 o                         
  -6 -10   3          4.07         12.62        10.39 o                         
  -5 -10   3        142.85        142.82        15.56 o                         
  -4 -10   3         36.37         33.80         7.92 o                         
  -3 -10   3         22.24         37.16         9.70 o                         
  -2 -10   3         24.58         30.21        12.02 o                         
  -1 -10   3          9.08          5.83        10.24 o                         
   0 -10   3          3.70         24.80         9.82 o                         
   1 -10   3         23.42         29.17         8.42 o                         
   2 -10   3         17.64         27.89        24.23 o                         
   3 -10   3          0.66          0.61         8.86 o                         
   4 -10   3          0.88          6.30        10.76 o                         
   5 -10   3         61.53         63.17         9.18 o                         
  -7  -9   3         11.34         30.79        12.14 o                         
  -6  -9   3         13.58         33.90        10.93 o                         
  -5  -9   3         40.25         48.24        10.48 o                         
  -4  -9   3          2.83         -9.63         9.63 o                         
  -3  -9   3         91.39         89.26        10.98 o                         
  -2  -9   3         19.04         14.92        12.61 o                         
  -1  -9   3          4.01          6.24         7.79 o                         
   0  -9   3         70.31         70.96        11.16 o                         
   1  -9   3          4.32          7.10        11.04 o                         
   2  -9   3          0.82          3.05         9.32 o                         
   3  -9   3          0.21         -5.25         8.27 o                         
   4  -9   3          6.25          9.29         7.57 o                         
   5  -9   3         14.59          6.85         8.28 o                         
   6  -9   3          4.30          4.64        11.45 o                         
  -7  -8   3          5.17          0.60         9.73 o                         
  -6  -8   3          6.04         15.39         8.89 o                         
  -5  -8   3          1.77          5.67         8.20 o                         
  -4  -8   3          2.89          5.78         8.71 o                         
  -3  -8   3         11.35          5.70         8.72 o                         
  -2  -8   3         16.80         29.37         8.44 o                         
  -1  -8   3          3.55        -10.12        10.12 o                         
   0  -8   3          0.42         22.75        20.18 o                         
   1  -8   3         44.03         43.62        19.09 o                         
   2  -8   3          4.71          9.76        10.69 o                         
   3  -8   3         24.61         28.26         7.53 o                         
   4  -8   3         20.72         32.94         7.80 o                         
   5  -8   3          1.46         -8.40        10.08 o                         
   6  -8   3         16.15         25.53         9.18 o                         
  -8  -7   3          3.26         29.99        12.01 o                         
  -7  -7   3         16.22         24.11        10.88 o                         
  -6  -7   3          0.88         -4.35         7.72 o                         
  -5  -7   3         25.91         36.90         7.76 o                         
  -4  -7   3          0.40         10.96         6.54 o                         
  -3  -7   3         29.06         28.29         8.41 o                         
  -2  -7   3         68.19         63.64        10.10 o                         
  -1  -7   3         10.56          8.71         6.98 o                         
   0  -7   3          3.64          5.06         7.19 o                         
   1  -7   3          0.04          0.99         8.31 o                         
   2  -7   3         49.49         34.14        10.99 o                         
   3  -7   3        255.70        244.98        12.32 o                         
   4  -7   3          6.02         12.63         7.67 o                         
   5  -7   3          8.53         11.64         7.27 o                         
   6  -7   3          4.21          4.81         7.89 o                         
   7  -7   3          3.67          5.46        11.34 o                         
  -8  -6   3         18.24         31.17         9.99 o                         
  -7  -6   3         39.46         40.80         9.25 o                         
  -6  -6   3         16.87         22.53         9.38 o                         
  -5  -6   3        114.12        118.51         8.82 o                         
  -4  -6   3          8.48          8.11         6.93 o                         
  -3  -6   3          4.86          2.50         9.49 o                         
  -2  -6   3        423.93        394.22        13.21 o                         
  -1  -6   3        133.53        127.14         8.45 o                         
   0  -6   3        266.39        231.39         9.17 o                         
   1  -6   3         55.38         53.35        10.30 o                         
   2  -6   3        324.24        332.07        16.37 o                         
   3  -6   3         10.91         15.18         6.93 o                         
   4  -6   3         10.99         21.55         6.56 o                         
   5  -6   3        250.80        262.59        14.01 o                         
   6  -6   3         42.53         40.16         9.84 o                         
   7  -6   3         17.97         27.34         9.22 o                         
  -8  -5   3         14.26         16.11        11.54 o                         
  -7  -5   3        215.42        210.14        10.62 o                         
  -6  -5   3         11.37         22.89        10.29 o                         
  -5  -5   3         13.07          6.33         7.21 o                         
  -4  -5   3          0.24         16.18         6.79 o                         
  -3  -5   3         60.04         74.06         6.81 o                         
  -2  -5   3         15.69         15.73         7.77 o                         
  -1  -5   3        110.35        111.45         7.31 o                         
   0  -5   3        846.72        801.84        41.77 o                         
   1  -5   3        255.82        243.66         8.93 o                         
   2  -5   3       2578.74       2647.58       202.55 o                         
   3  -5   3        575.08        593.49        17.78 o                         
   4  -5   3          3.74         16.51         6.77 o                         
   5  -5   3        211.49        204.32        13.30 o                         
   6  -5   3          1.66          3.05         8.21 o                         
   7  -5   3          0.50          8.54         8.83 o                         
   8  -5   3          2.41         19.83         9.82 o                         
  -8  -4   3          4.88         -5.29         9.38 o                         
  -7  -4   3          0.33          3.61         8.35 o                         
  -6  -4   3          3.72          6.23         7.59 o                         
  -5  -4   3          6.80         16.27         6.45 o                         
  -4  -4   3         31.31         40.91         6.80 o                         
  -3  -4   3        117.46        124.68         6.86 o                         
  -2  -4   3        384.84        392.48        43.34 o                         
  -1  -4   3         97.87         95.73         9.80 o                         
   0  -4   3          2.00          2.77         7.47 o                         
   1  -4   3        535.73        524.86        21.05 o                         
   2  -4   3         22.60         31.08         7.35 o                         
   3  -4   3         72.61         84.05         6.54 o                         
   4  -4   3          1.62          5.40         7.80 o                         
   5  -4   3         10.04         12.14         9.92 o                         
   6  -4   3         66.97         89.11        11.27 o                         
   7  -4   3         75.74         74.25        12.15 o                         
   8  -4   3          0.01          1.59        13.21 o                         
  -8  -3   3          0.04         11.88         9.74 o                         
  -7  -3   3         61.57         55.43         7.56 o                         
  -6  -3   3         62.19         55.95         6.39 o                         
  -5  -3   3         16.81         17.30         5.73 o                         
  -4  -3   3          8.32         20.19         5.88 o                         
  -3  -3   3          3.17          0.81         7.13 o                         
  -2  -3   3          0.95         -0.10         6.06 o                         
  -1  -3   3        383.01        324.69         9.59 o                         
   0  -3   3        541.76        503.51        10.75 o                         
   1  -3   3        122.20        107.34         9.48 o                         
   2  -3   3       3637.65       3391.37       223.27 o                         
   3  -3   3        937.20        961.90        32.61 o                         
   4  -3   3        116.92        125.17         6.33 o                         
   5  -3   3          1.47          5.18         7.90 o                         
   6  -3   3         80.63         85.58         7.78 o                         
   7  -3   3          7.18         -2.91         8.32 o                         
   8  -3   3         17.33         19.27        11.41 o                         
   9  -3   3          0.56         16.61        20.10 o                         
  -8  -2   3         18.01         17.47         7.56 o                         
  -7  -2   3          3.18         -4.18         6.82 o                         
  -6  -2   3         34.26         27.80         5.31 o                         
  -5  -2   3        160.89        154.67        10.66 o                         
  -4  -2   3        133.51        137.76         9.11 o                         
  -3  -2   3        541.61        526.09         7.82 o                         
  -2  -2   3        254.48        238.42         7.08 o                         
  -1  -2   3        202.93        198.15         9.25 o                         
   0  -2   3       7333.96       6417.36       125.53 o                         
   1  -2   3        914.08        915.00        23.32 o                         
   2  -2   3        474.92        468.30        34.15 o                         
   3  -2   3        231.98        259.36         7.43 o                         
   4  -2   3         19.09         20.35         5.74 o                         
   5  -2   3          0.01          0.49         5.97 o                         
   6  -2   3        210.72        223.74         7.77 o                         
   7  -2   3          4.85         10.83         6.47 o                         
   8  -2   3          0.38         11.17         7.65 o                         
   9  -2   3         16.82         12.48         8.75 o                         
  -8  -1   3         14.06         27.94         8.13 o                         
  -7  -1   3         96.34        102.73         6.51 o                         
  -6  -1   3          1.72         -5.14         6.69 o                         
  -5  -1   3        213.94        211.08         7.57 o                         
  -4  -1   3          3.40          5.80         5.73 o                         
  -3  -1   3        460.38        442.52        11.68 o                         
  -2  -1   3         44.64         50.69         5.81 o                         
  -1  -1   3        156.11        150.38         7.60 o                         
   0  -1   3       2838.49       2624.22        37.90 o                         
   1  -1   3         61.51         61.13         7.80 o                         
   2  -1   3       2514.84       2363.76        77.41 o                         
   3  -1   3        187.18        189.57         7.02 o                         
   4  -1   3         53.89         72.30         5.36 o                         
   5  -1   3          9.69         19.02         6.59 o                         
   6  -1   3          0.98         -3.46         5.88 o                         
   7  -1   3         87.40         67.18         6.49 o                         
   8  -1   3         75.48         72.71         7.96 o                         
   9  -1   3          2.85          3.39         8.66 o                         
  -8   0   3         50.49         45.16         8.25 o                         
  -7   0   3          1.32         17.32         6.57 o                         
  -6   0   3         45.39         58.34         7.53 o                         
  -5   0   3        126.60        141.86         6.61 o                         
  -4   0   3        125.96        126.92         6.39 o                         
  -3   0   3        148.11        135.13         6.75 o                         
  -2   0   3          5.33         13.69         7.00 o                         
  -1   0   3        268.56        247.31         7.23 o                         
   0   0   3       2007.64       1975.24        29.52 o                         
   1   0   3       1566.63       1438.63        91.67 o                         
   2   0   3         46.81         46.68         7.32 o                         
   3   0   3         19.09         22.74         5.23 o                         
   4   0   3         22.04         29.01         5.05 o                         
   5   0   3         36.68         36.08         6.64 o                         
   6   0   3         34.68         46.74         5.96 o                         
   7   0   3        121.47        111.69        11.27 o                         
   8   0   3         13.61         20.82         8.29 o                         
   9   0   3          0.13         -0.97         8.31 o                         
  -8   1   3          0.14         -3.05         7.49 o                         
  -7   1   3         30.12         14.36         7.70 o                         
  -6   1   3         72.83         75.71         6.37 o                         
  -5   1   3         13.73         18.61         5.96 o                         
  -4   1   3         39.69         41.62         5.62 o                         
  -3   1   3         70.23         63.57         6.57 o                         
  -2   1   3          2.57          7.12         6.80 o                         
  -1   1   3        576.04        602.49        17.08 o                         
   0   1   3        155.46        145.92         7.63 o                         
   1   1   3        666.20        593.54        43.02 o                         
   2   1   3        540.53        532.91        19.24 o                         
   3   1   3         31.67         27.59         5.45 o                         
   4   1   3         67.56         68.11         5.47 o                         
   5   1   3         51.69         39.21         5.44 o                         
   6   1   3         10.36         11.22         6.37 o                         
   7   1   3          8.72         17.00         6.24 o                         
   8   1   3          0.20         -1.46         6.71 o                         
   9   1   3          1.02         -4.10         9.49 o                         
  -8   2   3          0.62         -2.48        10.29 o                         
  -7   2   3         54.98         51.53         8.88 o                         
  -6   2   3         12.41         19.22         7.27 o                         
  -5   2   3          1.37          6.04         6.68 o                         
  -4   2   3         20.80         27.24         7.37 o                         
  -3   2   3        184.73        211.76         8.83 o                         
  -2   2   3         32.65         33.63         7.20 o                         
  -1   2   3          6.14          4.47         7.16 o                         
   0   2   3        158.59        139.51         7.26 o                         
   1   2   3         53.15         48.26         9.43 o                         
   2   2   3          4.60         10.37         5.88 o                         
   3   2   3          0.25          1.92         5.51 o                         
   4   2   3         30.65         33.28         5.25 o                         
   5   2   3         61.25         57.94         5.47 o                         
   6   2   3        190.19        172.74         6.85 o                         
   7   2   3         77.09         71.90         7.17 o                         
   8   2   3         63.12         58.71         8.50 o                         
   9   2   3         16.12         12.79         7.77 o                         
  -8   3   3          3.73          8.44         9.30 o                         
  -7   3   3         37.99         40.98        10.65 o                         
  -6   3   3         22.19         23.08         7.38 o                         
  -5   3   3        539.10        535.19        22.06 o                         
  -4   3   3          1.64          1.14         6.80 o                         
  -3   3   3        355.32        397.98        25.15 o                         
  -2   3   3        587.49        523.22       101.61 o                         
  -1   3   3        106.38        106.60         7.39 o                         
   0   3   3        243.17        214.68        13.07 o                         
   1   3   3        492.27        461.88        16.40 o                         
   2   3   3        110.61        106.88         7.93 o                         
   3   3   3        549.62        595.86        11.18 o                         
   4   3   3         60.21         54.73         5.48 o                         
   5   3   3        110.13        124.73         6.02 o                         
   6   3   3         11.33          8.06         7.02 o                         
   7   3   3        732.29        720.90        17.85 o                         
   8   3   3         20.84         12.70         7.53 o                         
   9   3   3         13.24         19.33         9.64 o                         
  -8   4   3          7.10         16.41        10.37 o                         
  -7   4   3         13.50         15.16        10.93 o                         
  -6   4   3        164.80        164.91        10.32 o                         
  -5   4   3        339.58        333.52        10.14 o                         
  -4   4   3         27.41         35.21         8.62 o                         
  -3   4   3        103.87        112.11         8.59 o                         
  -2   4   3        386.42        414.42        22.91 o                         
  -1   4   3         80.81         79.60         6.66 o                         
   0   4   3         11.25         11.04         7.02 o                         
   1   4   3          0.28          4.53         5.84 o                         
   2   4   3       1645.72       1621.46       152.49 o                         
   3   4   3         67.83         69.61         7.77 o                         
   4   4   3         71.28         63.39         7.67 o                         
   5   4   3        157.39        159.72         8.71 o                         
   6   4   3       1124.76       1053.98        17.51 o                         
   7   4   3        317.72        295.73        12.11 o                         
   8   4   3         41.47         47.35         7.39 o                         
   9   4   3         54.12         54.64         8.10 o                         
  -7   5   3        339.48        323.98        22.60 o                         
  -6   5   3         33.62         39.51         9.37 o                         
  -5   5   3        103.98         89.55        13.36 o                         
  -4   5   3        143.03        143.75         9.65 o                         
  -3   5   3         35.92         40.49         6.01 o                         
  -2   5   3          0.10          3.00         8.21 o                         
  -1   5   3        133.50        134.90         7.86 o                         
   0   5   3        113.85        123.22         7.57 o                         
   1   5   3        264.19        248.69        10.39 o                         
   2   5   3       1872.80       1919.71        16.33 o                         
   3   5   3         61.53         52.86         6.58 o                         
   4   5   3         75.18         71.22         6.44 o                         
   5   5   3        113.91        111.45         8.36 o                         
   6   5   3          0.13         -4.63         8.38 o                         
   7   5   3         34.75         45.62         8.24 o                         
   8   5   3          0.15          5.36         8.80 o                         
   9   5   3          0.00         12.11        14.29 o                         
  -7   6   3         96.45         66.62        19.03 o                         
  -6   6   3          7.75          9.78        12.24 o                         
  -5   6   3         41.05         32.68         9.82 o                         
  -4   6   3        215.52        213.42        11.30 o                         
  -3   6   3        118.67        120.55        10.45 o                         
  -2   6   3          0.57         12.20         8.69 o                         
  -1   6   3         18.15         15.45         7.52 o                         
   0   6   3         17.80         17.04         7.22 o                         
   1   6   3         53.30         54.81         8.13 o                         
   2   6   3         14.23         22.44         7.33 o                         
   3   6   3         99.23        100.17         9.58 o                         
   4   6   3         33.72         30.40         6.82 o                         
   5   6   3         84.33         72.40         6.76 o                         
   6   6   3        264.91        240.38        15.10 o                         
   7   6   3          3.60          7.93         9.55 o                         
   8   6   3         11.10         17.27         8.31 o                         
   9   6   3          2.31         -7.37         8.48 o                         
  -6   7   3         31.94         19.05        17.63 o                         
  -5   7   3         13.18         20.35        13.01 o                         
  -4   7   3        104.71        100.48        10.63 o                         
  -3   7   3          3.60          8.50         7.81 o                         
  -2   7   3          7.40         16.71         7.12 o                         
  -1   7   3         23.70         29.10         7.85 o                         
   0   7   3         34.39         38.71         6.81 o                         
   1   7   3         18.54         12.99         7.84 o                         
   2   7   3        154.69        172.93        10.37 o                         
   3   7   3         54.96         66.04         9.77 o                         
   4   7   3          7.07         12.83         7.04 o                         
   5   7   3         26.84         19.23         8.79 o                         
   6   7   3         43.81         34.00         8.18 o                         
   7   7   3         11.58         20.09         6.97 o                         
   8   7   3          2.66         -7.62         8.78 o                         
  -6   8   3          5.78         20.43        13.38 o                         
  -5   8   3          1.80          5.05        10.18 o                         
  -4   8   3         75.13         66.29        11.02 o                         
  -3   8   3          0.95          7.47         9.43 o                         
  -2   8   3        305.87        279.50         9.75 o                         
  -1   8   3         42.71         43.95         8.38 o                         
   0   8   3         85.09         84.51         7.60 o                         
   1   8   3          4.37          5.43         8.13 o                         
   2   8   3        208.52        170.78        12.39 o                         
   3   8   3         14.54          8.00         7.34 o                         
   4   8   3         17.85         24.00         7.41 o                         
   5   8   3        141.55        138.73        15.61 o                         
   6   8   3          0.02         -6.47         8.63 o                         
   7   8   3          1.46         11.50         9.23 o                         
   8   8   3          7.78         20.60         9.90 o                         
  -5   9   3         16.51         10.18        13.36 o                         
  -4   9   3          4.00         12.58        11.29 o                         
  -3   9   3         13.57         19.92         9.73 o                         
  -2   9   3          0.06         -0.09         9.14 o                         
  -1   9   3          9.82         13.18         7.85 o                         
   0   9   3        450.28        443.03        27.82 o                         
   1   9   3        234.28        225.99         9.84 o                         
   2   9   3         51.76         43.79         8.88 o                         
   3   9   3          0.35          3.12         9.00 o                         
   4   9   3         23.16         28.84         7.94 o                         
   5   9   3        101.77        103.46         8.58 o                         
   6   9   3          8.39          6.68         8.67 o                         
   7   9   3         22.88         22.84         8.69 o                         
  -4  10   3          5.54         12.29        11.05 o                         
  -3  10   3         24.87         21.56        10.68 o                         
  -2  10   3         42.83         32.32        10.25 o                         
  -1  10   3          4.02          3.04         9.80 o                         
   0  10   3         50.80         53.19         9.73 o                         
   1  10   3         41.86         41.35         9.74 o                         
   2  10   3         20.43         37.12        11.52 o                         
   3  10   3         26.87         26.89         9.33 o                         
   4  10   3          6.43         12.62        10.31 o                         
   5  10   3         64.10         78.75        10.38 o                         
   6  10   3          0.82          2.03         9.33 o                         
   7  10   3          0.00          5.96         9.99 o                         
  -3  11   3         79.62         81.30        13.28 o                         
  -2  11   3          6.45          7.96        10.96 o                         
  -1  11   3          2.13          4.01         8.10 o                         
   0  11   3          2.12         12.34         8.97 o                         
   1  11   3         45.31         42.77         8.97 o                         
   2  11   3         14.68         28.52        10.08 o                         
   3  11   3          0.70          4.58         9.57 o                         
   4  11   3          0.22         10.52        12.82 o                         
   5  11   3          3.80        -10.03        10.03 o                         
   6  11   3          6.80          8.73        10.46 o                         
  -2  12   3         16.47         20.24        10.50 o                         
  -1  12   3          1.97         14.96        10.13 o                         
   0  12   3          6.34          8.71        11.32 o                         
   1  12   3          9.25         15.89        13.50 o                         
   2  12   3         14.87         17.06        13.64 o                         
   3  12   3          8.20          1.18        11.30 o                         
   4  12   3          1.08         15.24        18.04 o                         
   5  12   3          3.82         13.54        11.96 o                         
   1  13   3         40.25         60.72        12.23 o                         
   2  13   3          9.99         16.39        16.85 o                         
  -3 -12   4          1.37          7.09        12.24 o                         
  -2 -12   4          1.30         -7.64        14.80 o                         
  -1 -12   4         18.99         28.13        11.72 o                         
   0 -12   4          9.95          5.12        14.12 o                         
   1 -12   4          5.65         25.42        14.41 o                         
   2 -12   4         21.78         27.79        12.20 o                         
  -5 -11   4         46.65         29.48        21.08 o                         
  -4 -11   4         23.50         22.85         8.00 o                         
  -3 -11   4          1.56         14.32         9.38 o                         
  -2 -11   4        191.61        177.33        10.10 o                         
  -1 -11   4         42.05         48.69        13.51 o                         
   0 -11   4         28.29         37.27        10.58 o                         
   1 -11   4          0.40         18.51        11.81 o                         
   2 -11   4          1.86         29.00        13.86 o                         
   3 -11   4         54.49         79.80        10.02 o                         
  -6 -10   4         54.51         74.77        14.74 o                         
  -5 -10   4         39.27         44.97        11.41 o                         
  -4 -10   4          4.67         15.27         8.98 o                         
  -3 -10   4         13.43         15.26        10.00 o                         
  -2 -10   4         54.85         61.33         8.54 o                         
  -1 -10   4         33.77         33.50         8.44 o                         
   0 -10   4          2.69          9.18        10.36 o                         
   1 -10   4          5.51         -1.45        16.26 o                         
   2 -10   4         32.06         56.11        18.12 o                         
   3 -10   4         55.37         76.55        10.51 o                         
   4 -10   4          0.00          3.84         9.44 o                         
   5 -10   4          1.33         -9.63        15.66 o                         
  -6  -9   4         50.91         51.37        11.50 o                         
  -5  -9   4         24.22         19.56        10.68 o                         
  -4  -9   4         23.19         25.96         9.89 o                         
  -3  -9   4        162.93        162.40        17.82 o                         
  -2  -9   4         11.48          5.78         9.09 o                         
  -1  -9   4         36.57         38.62        11.07 o                         
   0  -9   4          4.19          1.02         8.91 o                         
   1  -9   4          7.75         12.29         9.60 o                         
   2  -9   4          4.03          9.20        16.53 o                         
   3  -9   4          5.24          8.41         9.46 o                         
   4  -9   4          5.87         -3.00         8.53 o                         
   5  -9   4          0.09         16.20        12.38 o                         
  -7  -8   4         17.68         15.69        11.77 o                         
  -6  -8   4          0.88         -2.21         8.22 o                         
  -5  -8   4          6.05         20.17         8.58 o                         
  -4  -8   4          7.20          7.30         7.97 o                         
  -3  -8   4        103.90        119.32         8.15 o                         
  -2  -8   4         12.73         27.61        10.89 o                         
  -1  -8   4         10.85         15.62        10.63 o                         
   0  -8   4        113.68         87.86        13.16 o                         
   1  -8   4         70.73         71.70         9.21 o                         
   2  -8   4         14.70         17.02        15.99 o                         
   3  -8   4          2.06          1.07         8.86 o                         
   4  -8   4          5.41         17.37         8.30 o                         
   5  -8   4          7.57         16.63         8.70 o                         
   6  -8   4          2.77          7.32         9.58 o                         
  -7  -7   4          4.66          4.97         9.77 o                         
  -6  -7   4         71.07         79.41        10.14 o                         
  -5  -7   4          2.17         20.47        12.19 o                         
  -4  -7   4         49.66         44.02         8.87 o                         
  -3  -7   4         20.32         32.07         8.21 o                         
  -2  -7   4          4.20          7.24         9.94 o                         
  -1  -7   4        398.48        362.23        10.02 o                         
   0  -7   4        300.95        276.94         9.56 o                         
   1  -7   4        161.69        177.36        10.53 o                         
   2  -7   4          9.15        -14.44        15.21 o                         
   3  -7   4        361.83        348.12        17.04 o                         
   4  -7   4         53.65         58.17         6.97 o                         
   5  -7   4         50.81         60.14         9.61 o                         
   6  -7   4         22.85         26.60        11.79 o                         
   7  -7   4          0.80          4.44        11.62 o                         
  -8  -6   4          0.08          1.16        11.99 o                         
  -7  -6   4         18.63         12.80         9.36 o                         
  -6  -6   4         77.10         78.79         9.72 o                         
  -5  -6   4         19.15         22.06         7.61 o                         
  -4  -6   4          6.78          8.42         7.91 o                         
  -3  -6   4          2.22          3.44         6.28 o                         
  -2  -6   4         55.35         61.92         7.25 o                         
  -1  -6   4        293.96        291.82        11.02 o                         
   0  -6   4         31.95         29.96        10.09 o                         
   1  -6   4        696.28        652.61        26.36 o                         
   2  -6   4       1016.16       1032.18        39.54 o                         
   3  -6   4        175.25        188.57         7.71 o                         
   4  -6   4          0.28          0.49         8.32 o                         
   5  -6   4         53.57         58.37         7.91 o                         
   6  -6   4         78.38         80.49        10.42 o                         
   7  -6   4          5.95         14.08         8.49 o                         
  -8  -5   4          0.00          9.99        10.12 o                         
  -7  -5   4          2.70         -0.76        10.36 o                         
  -6  -5   4         91.98         77.17         8.42 o                         
  -5  -5   4         71.27         77.85         7.67 o                         
  -4  -5   4         26.06         42.71         8.31 o                         
  -3  -5   4         43.21         46.76         6.16 o                         
  -2  -5   4        328.83        344.34         9.62 o                         
  -1  -5   4         27.45         33.32        13.12 o                         
   0  -5   4         37.55         41.54         8.14 o                         
   1  -5   4        192.75        180.09         8.69 o                         
   2  -5   4        200.44        211.67        13.53 o                         
   3  -5   4        964.68        930.45        36.47 o                         
   4  -5   4          0.02          8.25         6.06 o                         
   5  -5   4         21.17         26.75         8.88 o                         
   6  -5   4         45.80         46.92         8.20 o                         
   7  -5   4         27.38         16.58         8.14 o                         
   8  -5   4          0.50          1.58         8.87 o                         
  -8  -4   4          5.55         22.36        15.72 o                         
  -7  -4   4        121.19        109.04         9.13 o                         
  -6  -4   4         15.55         19.25         9.05 o                         
  -5  -4   4        126.81        128.75         8.91 o                         
  -4  -4   4         12.94         20.49         6.87 o                         
  -3  -4   4         32.65         31.58         7.73 o                         
  -2  -4   4          6.23          7.55         7.32 o                         
  -1  -4   4        281.94        288.62         9.46 o                         
   0  -4   4         97.82         97.91        13.06 o                         
   1  -4   4         27.55         27.38         9.67 o                         
   2  -4   4       1454.65       1587.96        98.00 o                         
   3  -4   4        676.40        695.43        29.58 o                         
   4  -4   4        106.58        112.99         7.96 o                         
   5  -4   4         84.23         74.77         8.45 o                         
   6  -4   4          1.23         -3.49        11.27 o                         
   7  -4   4         12.19         11.90        12.23 o                         
   8  -4   4         24.38         36.23        13.46 o                         
  -8  -3   4          6.66         12.66         8.59 o                         
  -7  -3   4          0.52          4.14         8.44 o                         
  -6  -3   4         28.45         27.52         5.92 o                         
  -5  -3   4         29.38         34.70         8.32 o                         
  -4  -3   4        629.07        650.91        17.24 o                         
  -3  -3   4         72.02         62.81         7.71 o                         
  -2  -3   4       1437.72       1359.67        40.52 o                         
  -1  -3   4        322.06        323.96        23.44 o                         
   0  -3   4         32.76         35.43         6.42 o                         
   1  -3   4        272.80        269.10         9.35 o                         
   2  -3   4        227.67        224.48        14.98 o                         
   3  -3   4        906.88        883.67        54.51 o                         
   4  -3   4         47.31         49.93         7.88 o                         
   5  -3   4         11.99         19.03         8.19 o                         
   6  -3   4         30.81         45.52         8.82 o                         
   7  -3   4         50.81         47.62         8.60 o                         
   8  -3   4         11.82         16.09         9.40 o                         
  -8  -2   4          3.62          0.86         7.68 o                         
  -7  -2   4          8.11         12.31         7.38 o                         
  -6  -2   4          7.48          4.53         6.86 o                         
  -5  -2   4         38.79         34.63         5.90 o                         
  -4  -2   4        296.66        290.43         7.04 o                         
  -3  -2   4        108.84        115.97         6.83 o                         
  -2  -2   4        142.02        137.95         5.91 o                         
  -1  -2   4         64.67         59.44         9.04 o                         
   0  -2   4       1625.23       1488.70        26.79 o                         
   1  -2   4        384.27        363.05        36.06 o                         
   2  -2   4         50.03         68.23        10.47 o                         
   3  -2   4        131.30        146.12         6.74 o                         
   4  -2   4          2.11          7.18         6.16 o                         
   5  -2   4         11.31         21.53         7.95 o                         
   6  -2   4          0.37          6.84         8.71 o                         
   7  -2   4          1.87         16.97         6.66 o                         
   8  -2   4        107.34        105.91         7.46 o                         
   9  -2   4          1.85         -1.33         8.94 o                         
  -8  -1   4          5.66         10.39         8.89 o                         
  -7  -1   4          9.52         11.27         7.69 o                         
  -6  -1   4         24.98         37.54         7.76 o                         
  -5  -1   4         11.46          7.92         7.11 o                         
  -4  -1   4        523.59        510.53        26.95 o                         
  -3  -1   4        188.46        169.96         7.05 o                         
  -2  -1   4        172.54        167.96         6.43 o                         
  -1  -1   4         65.13         62.32         7.46 o                         
   0  -1   4         52.45         52.19         7.80 o                         
   1  -1   4         25.51         18.79         7.11 o                         
   2  -1   4          0.00         -5.77         5.77 o                         
   3  -1   4        281.27        271.89        10.12 o                         
   4  -1   4         64.94         64.75         6.45 o                         
   5  -1   4         51.45         60.06         6.95 o                         
   6  -1   4         30.36         34.04         5.99 o                         
   7  -1   4          0.23          4.01         7.73 o                         
   8  -1   4         51.73         51.86         7.93 o                         
   9  -1   4          1.11          6.55         7.76 o                         
  -8   0   4          6.65          9.85         9.47 o                         
  -7   0   4          0.58          0.22         7.52 o                         
  -6   0   4         95.48         87.87         7.26 o                         
  -5   0   4         13.20         16.97         7.02 o                         
  -4   0   4        345.70        337.63         7.32 o                         
  -3   0   4        202.80        205.21         7.52 o                         
  -2   0   4         63.61         63.24         6.41 o                         
  -1   0   4        125.26        113.85         7.70 o                         
   0   0   4        373.48        378.62        12.01 o                         
   1   0   4         70.70         68.48         6.89 o                         
   2   0   4        201.33        194.28         7.21 o                         
   3   0   4         59.95         60.55         7.30 o                         
   4   0   4         10.54         17.45         5.66 o                         
   5   0   4         19.10         25.26         5.80 o                         
   6   0   4          6.30         12.75         6.38 o                         
   7   0   4         48.97         52.43         7.11 o                         
   8   0   4         86.50         78.76         8.65 o                         
   9   0   4          2.75          3.71         8.30 o                         
  -8   1   4          0.05         -8.20         8.74 o                         
  -7   1   4         51.64         60.28         8.01 o                         
  -6   1   4          0.87          2.38         8.00 o                         
  -5   1   4          2.59          3.93         7.79 o                         
  -4   1   4        432.30        437.61        13.82 o                         
  -3   1   4         85.49         98.78         6.62 o                         
  -2   1   4        267.17        283.15        11.64 o                         
  -1   1   4         96.66         88.66         6.78 o                         
   0   1   4         98.40        100.06         6.69 o                         
   1   1   4        142.55        134.69         9.55 o                         
   2   1   4        102.00         90.22         8.47 o                         
   3   1   4        550.73        567.87         8.85 o                         
   4   1   4        107.14        112.74         8.83 o                         
   5   1   4          0.06          3.51         5.33 o                         
   6   1   4         14.08         19.19         6.50 o                         
   7   1   4          0.44          7.00         6.81 o                         
   8   1   4          9.25          8.32         6.94 o                         
   9   1   4          0.08         -7.83         7.83 o                         
  -8   2   4          0.08          2.82         9.58 o                         
  -7   2   4         37.43         33.48         8.44 o                         
  -6   2   4         53.15         49.70         7.66 o                         
  -5   2   4         57.58         62.19         7.29 o                         
  -4   2   4         46.62         57.68         6.44 o                         
  -3   2   4         10.68         10.96         7.23 o                         
  -2   2   4         42.35         62.57         8.50 o                         
  -1   2   4       1155.90       1278.74        34.21 o                         
   0   2   4         34.71         31.03         6.49 o                         
   1   2   4        291.31        300.97        10.79 o                         
   2   2   4         41.30         56.51         7.79 o                         
   3   2   4        405.93        388.72         8.76 o                         
   4   2   4         75.59         70.65         6.00 o                         
   5   2   4         23.38         27.35         6.67 o                         
   6   2   4          3.87          2.85         5.67 o                         
   7   2   4        338.47        340.86        17.80 o                         
   8   2   4        125.24        114.59         7.81 o                         
   9   2   4          3.25         -0.24         7.28 o                         
  -8   3   4          0.02          0.00         9.87 o                         
  -7   3   4        117.63        111.27        10.86 o                         
  -6   3   4        467.58        473.14        10.99 o                         
  -5   3   4          0.68         -2.83        10.06 o                         
  -4   3   4        216.46        243.69        10.38 o                         
  -3   3   4        392.92        405.17        17.82 o                         
  -2   3   4         65.08         67.86         7.52 o                         
  -1   3   4        737.78        798.40        44.51 o                         
   0   3   4         98.78        110.12         7.38 o                         
   1   3   4          0.25          6.28         5.58 o                         
   2   3   4        332.18        324.85        13.70 o                         
   3   3   4       2870.12       3040.33       120.64 o                         
   4   3   4         12.68         20.38         6.07 o                         
   5   3   4         57.73         46.06         6.94 o                         
   6   3   4         52.98         60.28         7.26 o                         
   7   3   4          1.52          1.93         7.19 o                         
   8   3   4         27.91         20.14         7.14 o                         
   9   3   4          0.99         11.33         7.87 o                         
  -7   4   4          6.86         38.15        19.85 o                         
  -6   4   4        121.04        126.84        21.04 o                         
  -5   4   4         18.84         24.36         8.62 o                         
  -4   4   4         72.41         72.82        15.73 o                         
  -3   4   4        144.26        165.90        20.30 o                         
  -2   4   4        705.29        813.46        12.86 o                         
  -1   4   4         59.41         60.86         6.14 o                         
   0   4   4          9.21          8.08         7.11 o                         
   1   4   4       1020.13       1013.77        38.76 o                         
   2   4   4        419.92        449.25         9.73 o                         
   3   4   4        376.62        372.38        17.87 o                         
   4   4   4        145.36        141.03         7.36 o                         
   5   4   4        224.86        218.81         8.66 o                         
   6   4   4        766.62        758.76        30.62 o                         
   7   4   4        255.69        272.28         7.97 o                         
   8   4   4         72.76         71.71         7.55 o                         
   9   4   4         40.41         52.07         8.14 o                         
  -7   5   4          0.18          7.81         9.62 o                         
  -6   5   4          3.54         13.45         9.74 o                         
  -5   5   4        122.96        112.29        19.41 o                         
  -4   5   4         76.01         86.12        11.78 o                         
  -3   5   4          4.02          5.85         9.71 o                         
  -2   5   4        129.22        138.68        11.94 o                         
  -1   5   4          0.11          1.83         7.65 o                         
   0   5   4          2.41          5.24         7.23 o                         
   1   5   4         72.47         75.90        13.86 o                         
   2   5   4          2.47          6.62         7.10 o                         
   3   5   4        158.68        160.36         9.65 o                         
   4   5   4         20.40         25.26         7.95 o                         
   5   5   4         90.50         93.31         7.36 o                         
   6   5   4        294.59        276.26         9.40 o                         
   7   5   4          0.00         -0.96         7.31 o                         
   8   5   4          9.09         12.55         8.08 o                         
   9   5   4         17.99         21.49        11.54 o                         
  -7   6   4         13.13          0.82        11.42 o                         
  -6   6   4         40.44         41.88        12.51 o                         
  -5   6   4        138.55        147.47         8.77 o                         
  -4   6   4         25.43         17.71        15.08 o                         
  -3   6   4         89.68         69.32         9.97 o                         
  -2   6   4        308.41        314.66        17.03 o                         
  -1   6   4          4.94          8.44         6.93 o                         
   0   6   4          0.83         -0.31         7.08 o                         
   1   6   4         73.51         58.03         7.85 o                         
   2   6   4          0.28          2.89         6.50 o                         
   3   6   4          3.49         -3.43         6.89 o                         
   4   6   4          6.53          0.51         6.80 o                         
   5   6   4          2.02         13.32         8.14 o                         
   6   6   4          7.91         13.16         7.68 o                         
   7   6   4         28.95         24.47         8.54 o                         
   8   6   4          2.72         16.33        13.77 o                         
   9   6   4          0.38          0.87        10.29 o                         
  -6   7   4          0.35         -8.27        17.97 o                         
  -5   7   4         82.40         87.35        16.64 o                         
  -4   7   4         28.30         49.63        15.24 o                         
  -3   7   4        301.40        295.27        10.02 o                         
  -2   7   4        379.79        367.21        15.91 o                         
  -1   7   4         94.08         94.94         8.27 o                         
   0   7   4         61.41         70.10         7.95 o                         
   1   7   4        284.56        253.56         8.37 o                         
   2   7   4          0.08          5.72         6.90 o                         
   3   7   4         20.40         28.12        10.00 o                         
   4   7   4          3.38          7.48         6.29 o                         
   5   7   4          7.18          6.59         8.73 o                         
   6   7   4          1.18         12.64         9.35 o                         
   7   7   4          0.56         -5.12         8.54 o                         
   8   7   4          1.29          3.13         8.57 o                         
  -5   8   4          2.94          4.59        17.41 o                         
  -4   8   4          6.23          4.88        13.31 o                         
  -3   8   4         81.88         77.79         8.91 o                         
  -2   8   4        136.01        131.47         9.54 o                         
  -1   8   4        198.46        209.82        17.03 o                         
   0   8   4        592.19        590.14        39.14 o                         
   1   8   4        384.50        374.50        23.83 o                         
   2   8   4          7.05          7.67         8.54 o                         
   3   8   4          0.34          1.27        10.08 o                         
   4   8   4          0.60          6.38         7.77 o                         
   5   8   4         53.88         57.70         9.03 o                         
   6   8   4         39.91         42.34         7.40 o                         
   7   8   4          2.67         10.60         7.77 o                         
   8   8   4          0.09          3.61        11.62 o                         
  -5   9   4          6.44         10.34        18.75 o                         
  -4   9   4         54.28         47.28        13.50 o                         
  -3   9   4         20.61         27.90        11.20 o                         
  -2   9   4        255.97        265.07        11.21 o                         
  -1   9   4         49.03         51.14        14.40 o                         
   0   9   4        261.96        258.09        12.71 o                         
   1   9   4        279.59        294.07        12.78 o                         
   2   9   4        509.02        486.34        24.71 o                         
   3   9   4         56.05         65.21        12.63 o                         
   4   9   4         53.83         62.05         9.45 o                         
   5   9   4          5.81          2.35         8.19 o                         
   6   9   4         51.49         44.43        10.25 o                         
   7   9   4         14.16         20.27         9.57 o                         
  -4  10   4          0.88         -0.03        12.97 o                         
  -3  10   4         28.60         29.21        10.02 o                         
  -2  10   4        151.29        133.24        13.64 o                         
  -1  10   4         83.28         83.91        10.32 o                         
   0  10   4         81.64         84.85         8.66 o                         
   1  10   4        138.30        145.94        12.45 o                         
   2  10   4        162.93        168.29        17.76 o                         
   3  10   4          2.44         19.07        11.67 o                         
   4  10   4         87.72         83.88         8.79 o                         
   5  10   4          6.17         19.93         8.12 o                         
   6  10   4         25.77         29.44        11.13 o                         
   7  10   4         23.32         22.30         9.37 o                         
  -3  11   4          0.00          0.85        12.43 o                         
  -2  11   4         34.76         35.68        11.63 o                         
  -1  11   4         60.96         63.54        11.65 o                         
   0  11   4          6.22         12.04        10.41 o                         
   1  11   4          0.40         -1.42        10.22 o                         
   2  11   4          9.90         31.01        12.75 o                         
   3  11   4         82.22         76.87        12.79 o                         
   4  11   4          9.35          6.88        13.06 o                         
   5  11   4         60.80         61.80         9.83 o                         
   6  11   4          2.14         -6.93        11.84 o                         
  -1  12   4         41.63         47.04        12.25 o                         
   0  12   4          9.92         22.06         9.01 o                         
   1  12   4          4.44          6.15        11.16 o                         
   2  12   4          8.83         23.40        13.93 o                         
   3  12   4         19.81         24.76        16.09 o                         
   4  12   4          4.31          3.56        11.76 o                         
   5  12   4          6.22         42.41        20.99 o                         
  -2 -12   5          7.64         22.39        15.07 o                         
  -1 -12   5         43.76         43.26        11.84 o                         
   0 -12   5          0.64          5.37        14.57 o                         
   1 -12   5         19.92         26.75        12.13 o                         
  -4 -11   5         60.26         56.28        10.53 o                         
  -3 -11   5          5.31          8.44        20.71 o                         
  -2 -11   5          0.28          1.47        10.75 o                         
  -1 -11   5          5.68          0.37        13.36 o                         
   0 -11   5         12.08         33.01        13.41 o                         
   1 -11   5          0.54         24.60        18.71 o                         
   2 -11   5         41.38         48.09        13.96 o                         
   3 -11   5          6.69         14.79        10.24 o                         
  -5 -10   5         45.09         58.39        11.40 o                         
  -4 -10   5         70.58         33.99        16.22 o                         
  -3 -10   5         16.80         16.76        12.58 o                         
  -2 -10   5         29.07         33.60        10.30 o                         
  -1 -10   5          6.91         -7.55         8.54 o                         
   0 -10   5          0.01         10.76         9.93 o                         
   1 -10   5          0.05         12.74        24.52 o                         
   2 -10   5          0.53         -1.83        12.41 o                         
   3 -10   5          0.42          6.03        10.64 o                         
   4 -10   5          1.09          7.53        11.30 o                         
  -6  -9   5          2.47         19.69        10.15 o                         
  -5  -9   5         38.07         27.13        14.55 o                         
  -4  -9   5        157.71        181.28        10.68 o                         
  -3  -9   5          0.10         -2.49         8.30 o                         
  -2  -9   5         98.21         97.72        16.70 o                         
  -1  -9   5        183.59        163.18        10.18 o                         
   0  -9   5         25.31         27.76         9.51 o                         
   1  -9   5         51.15         56.73         8.48 o                         
   2  -9   5          0.06          0.27        12.35 o                         
   3  -9   5          1.81          6.92         9.78 o                         
   4  -9   5          6.41          9.15         7.88 o                         
   5  -9   5          1.83         20.37        14.79 o                         
  -6  -8   5          0.29          7.63         7.73 o                         
  -5  -8   5          3.80         -4.70         8.64 o                         
  -4  -8   5         59.52         66.35         8.70 o                         
  -3  -8   5          3.07         10.75        11.15 o                         
  -2  -8   5        277.54        267.88        10.06 o                         
  -1  -8   5        296.91        268.22        25.21 o                         
   0  -8   5        113.30         91.77         8.98 o                         
   1  -8   5         10.42         -6.02        11.54 o                         
   2  -8   5         11.17         21.46         9.17 o                         
   3  -8   5        212.72        208.32        17.62 o                         
   4  -8   5        102.64         96.92         9.52 o                         
   5  -8   5          4.58         -0.72         8.04 o                         
   6  -8   5          4.36          7.40         9.86 o                         
  -7  -7   5         10.14          2.85        10.21 o                         
  -6  -7   5         21.25         23.89        14.15 o                         
  -5  -7   5         43.90         36.64         8.40 o                         
  -4  -7   5          1.09         -1.10         7.75 o                         
  -3  -7   5         11.80         16.96         8.90 o                         
  -2  -7   5        167.64        178.61         9.19 o                         
  -1  -7   5         78.89         83.02         8.66 o                         
   0  -7   5          5.49          6.93        14.51 o                         
   1  -7   5        777.18        763.06        22.47 o                         
   2  -7   5        447.23        449.37        35.38 o                         
   3  -7   5        112.89        108.81         9.27 o                         
   4  -7   5         94.56         95.06         9.22 o                         
   5  -7   5          0.05          8.78         8.87 o                         
   6  -7   5         48.24         32.52         9.26 o                         
   7  -7   5         27.88         37.98        11.97 o                         
  -7  -6   5          2.87          8.81         9.60 o                         
  -6  -6   5        181.21        171.64        14.18 o                         
  -5  -6   5          1.17         -9.03         9.03 o                         
  -4  -6   5         21.91         19.92         7.55 o                         
  -3  -6   5        108.92        101.64         7.53 o                         
  -2  -6   5          2.62         -2.73         8.08 o                         
  -1  -6   5          0.02         -3.07        15.62 o                         
   0  -6   5         37.21         41.80         8.13 o                         
   1  -6   5         24.74         38.30         8.29 o                         
   2  -6   5        144.22        155.52         8.86 o                         
   3  -6   5        254.47        265.40         9.67 o                         
   4  -6   5       1465.48       1515.16        49.90 o                         
   5  -6   5         33.24         36.57         9.48 o                         
   6  -6   5        110.79        101.55         8.10 o                         
   7  -6   5          2.82          6.15         8.68 o                         
  -7  -5   5         11.25         18.23         9.39 o                         
  -6  -5   5          0.26          3.64         8.15 o                         
  -5  -5   5          3.01          8.58         7.65 o                         
  -4  -5   5         16.61         22.39         7.29 o                         
  -3  -5   5        117.87        108.44        17.84 o                         
  -2  -5   5         24.54         25.76         9.62 o                         
  -1  -5   5        754.97        721.07        26.86 o                         
   0  -5   5         58.14         63.29         8.13 o                         
   1  -5   5        555.07        487.02         9.90 o                         
   2  -5   5          0.13          9.98         7.71 o                         
   3  -5   5         75.18         58.70         8.63 o                         
   4  -5   5        257.57        270.15         8.23 o                         
   5  -5   5         95.40         91.00         9.82 o                         
   6  -5   5         67.58         72.96        10.63 o                         
   7  -5   5         73.82         70.39         9.62 o                         
   8  -5   5         38.51         38.73        14.51 o                         
  -8  -4   5          0.04         -5.22        11.85 o                         
  -7  -4   5          0.29          5.73         8.02 o                         
  -6  -4   5         17.61         14.42         8.25 o                         
  -5  -4   5         41.47         48.23         8.88 o                         
  -4  -4   5         11.13         12.44         8.20 o                         
  -3  -4   5         37.02         43.49         6.36 o                         
  -2  -4   5         63.22         58.10         6.83 o                         
  -1  -4   5        250.60        244.60         8.94 o                         
   0  -4   5          0.04          2.20         9.56 o                         
   1  -4   5        233.69        215.79        10.93 o                         
   2  -4   5         30.60         25.70         6.61 o                         
   3  -4   5        828.70        794.60        95.27 o                         
   4  -4   5        141.25        144.86         7.29 o                         
   5  -4   5         54.29         61.80         9.80 o                         
   6  -4   5         21.72         26.80        11.28 o                         
   7  -4   5          0.57         -1.11        10.20 o                         
   8  -4   5         28.38         22.33        14.18 o                         
  -8  -3   5          0.80         13.01        11.59 o                         
  -7  -3   5          1.61         11.46         8.79 o                         
  -6  -3   5          9.52         10.97         8.37 o                         
  -5  -3   5         50.02         49.60         6.86 o                         
  -4  -3   5        192.18        183.83         7.65 o                         
  -3  -3   5        600.53        615.38         9.96 o                         
  -2  -3   5        175.96        169.17         8.21 o                         
  -1  -3   5          0.05          1.58         7.29 o                         
   0  -3   5        411.44        422.12         9.93 o                         
   1  -3   5         36.25         36.34         7.79 o                         
   2  -3   5         57.29         62.29         9.18 o                         
   3  -3   5          0.07          0.60         6.86 o                         
   4  -3   5         58.05         51.09         6.73 o                         
   5  -3   5          0.77         -5.22         8.39 o                         
   6  -3   5         26.04         30.78        11.24 o                         
   7  -3   5          0.09          6.41         8.43 o                         
   8  -3   5         19.46         36.24        10.77 o                         
  -8  -2   5         12.70         26.27        10.32 o                         
  -7  -2   5          2.19          4.09         8.88 o                         
  -6  -2   5          3.03          1.02         7.96 o                         
  -5  -2   5         56.96         63.48         7.52 o                         
  -4  -2   5         38.11         42.47         5.69 o                         
  -3  -2   5        109.71        106.09         6.84 o                         
  -2  -2   5         57.37         53.22         6.58 o                         
  -1  -2   5       2060.31       2024.79        19.36 o                         
   0  -2   5       1120.14        951.14        19.61 o                         
   1  -2   5        381.41        399.75        29.57 o                         
   2  -2   5        441.48        541.18        15.76 o                         
   3  -2   5          0.18          0.70         6.31 o                         
   4  -2   5         20.77         13.97         7.50 o                         
   5  -2   5          0.76          1.69         6.26 o                         
   6  -2   5         26.72         28.03         6.64 o                         
   7  -2   5         41.41         56.90         9.58 o                         
   8  -2   5          0.10         -1.86        10.30 o                         
   9  -2   5          8.86          6.92        11.61 o                         
  -8  -1   5         26.60         22.55         8.77 o                         
  -7  -1   5         59.09         48.86         7.26 o                         
  -6  -1   5          9.22          9.50         8.01 o                         
  -5  -1   5         34.44         38.24         6.65 o                         
  -4  -1   5         89.46         90.83         7.14 o                         
  -3  -1   5         71.03         73.82         6.69 o                         
  -2  -1   5          0.62          3.83         6.25 o                         
  -1  -1   5        219.20        217.03        15.29 o                         
   0  -1   5        268.80        215.61         7.87 o                         
   1  -1   5          0.56         -2.03        11.96 o                         
   2  -1   5        269.50        297.83         8.87 o                         
   3  -1   5          0.78          2.97         7.18 o                         
   4  -1   5        106.20        100.01         6.21 o                         
   5  -1   5         94.04         99.99         6.47 o                         
   6  -1   5          2.91          8.73         7.52 o                         
   7  -1   5         81.04         76.37         7.18 o                         
   8  -1   5          3.95          6.86         9.00 o                         
   9  -1   5          4.12         11.30         8.72 o                         
  -8   0   5          6.76         17.62         9.27 o                         
  -7   0   5          0.01          2.42         8.02 o                         
  -6   0   5         53.25         55.68         7.73 o                         
  -5   0   5        165.22        172.78         7.74 o                         
  -4   0   5          3.69          0.98         6.51 o                         
  -3   0   5          6.13         12.20         6.87 o                         
  -2   0   5         87.38        102.25         6.81 o                         
  -1   0   5        773.68        799.81        29.61 o                         
   0   0   5        430.81        418.30        29.17 o                         
   1   0   5        459.37        484.68        11.50 o                         
   2   0   5         59.67         55.06         7.51 o                         
   3   0   5        281.91        284.01         7.65 o                         
   4   0   5        305.06        334.78         8.52 o                         
   5   0   5        152.28        162.22         6.46 o                         
   6   0   5         26.85         20.35         6.74 o                         
   7   0   5         36.62         39.83         7.07 o                         
   8   0   5        188.88        178.19         7.64 o                         
   9   0   5         25.20         22.81         9.76 o                         
  -8   1   5         16.40         19.37         9.99 o                         
  -7   1   5          3.53          6.93         9.90 o                         
  -6   1   5         32.57         44.04         8.97 o                         
  -5   1   5        522.83        542.63        12.34 o                         
  -4   1   5         95.34         95.53         7.05 o                         
  -3   1   5        145.51        132.86         7.71 o                         
  -2   1   5       1362.93       1513.50        31.41 o                         
  -1   1   5         66.98         80.38         6.66 o                         
   0   1   5         69.91         72.63         7.49 o                         
   1   1   5         33.60         31.16         7.58 o                         
   2   1   5        271.07        265.27         8.84 o                         
   3   1   5        105.03         96.87         6.12 o                         
   4   1   5        654.91        658.57        29.07 o                         
   5   1   5         27.22         22.99         6.72 o                         
   6   1   5          1.27          3.62         7.09 o                         
   7   1   5        309.67        294.98         8.62 o                         
   8   1   5          7.78         24.09         9.11 o                         
   9   1   5         27.43         30.45         8.71 o                         
  -8   2   5         50.93         61.16        12.82 o                         
  -7   2   5          6.52          7.78        10.00 o                         
  -6   2   5         36.13         30.31         8.67 o                         
  -5   2   5        170.50        158.25        14.44 o                         
  -4   2   5         37.64         27.17        19.52 o                         
  -3   2   5          9.88         14.10         7.55 o                         
  -2   2   5        926.28       1027.57        69.26 o                         
  -1   2   5        454.81        442.51        20.23 o                         
   0   2   5        412.13        421.05         8.93 o                         
   1   2   5          1.79          5.66         6.37 o                         
   2   2   5        330.87        315.06         8.33 o                         
   3   2   5        359.07        380.30         8.82 o                         
   4   2   5         10.34         17.31         6.11 o                         
   5   2   5          3.09          8.57         5.57 o                         
   6   2   5        150.97        163.95        10.97 o                         
   7   2   5        262.04        265.07         8.72 o                         
   8   2   5        170.03        173.24         9.23 o                         
   9   2   5         17.34         29.28         7.82 o                         
  -7   3   5          5.02         14.22         9.30 o                         
  -6   3   5        266.35        264.13        10.65 o                         
  -5   3   5         31.58         29.27        11.02 o                         
  -4   3   5         53.31         51.44        10.19 o                         
  -3   3   5         45.55         48.75         7.80 o                         
  -2   3   5         62.61         74.61         8.00 o                         
  -1   3   5        653.98        764.90        32.66 o                         
   0   3   5        540.40        636.05        23.49 o                         
   1   3   5       1356.12       1397.22        34.76 o                         
   2   3   5        295.15        327.09         9.05 o                         
   3   3   5        512.62        570.71        12.52 o                         
   4   3   5        113.69        143.49         7.50 o                         
   5   3   5        105.56         97.56         6.40 o                         
   6   3   5        247.22        243.70         7.98 o                         
   7   3   5        523.11        480.14         9.30 o                         
   8   3   5         40.36         49.44         8.92 o                         
   9   3   5          2.34          5.58         7.95 o                         
  -7   4   5          1.68          8.39         9.59 o                         
  -6   4   5        314.17        301.29        18.49 o                         
  -5   4   5         17.09         29.10        10.92 o                         
  -4   4   5          0.04          5.21        11.42 o                         
  -3   4   5         13.60         22.77         9.93 o                         
  -2   4   5         70.02         73.41         9.56 o                         
  -1   4   5        480.20        482.12        26.51 o                         
   0   4   5         92.08        105.19         8.58 o                         
   1   4   5          1.63          5.53         6.51 o                         
   2   4   5        947.72       1003.98        24.65 o                         
   3   4   5         51.61         49.27         7.73 o                         
   4   4   5        117.73        129.22         8.99 o                         
   5   4   5         67.77         64.09         6.56 o                         
   6   4   5        260.69        220.60        21.19 o                         
   7   4   5         12.73          9.46         7.32 o                         
   8   4   5        100.42        102.39         9.25 o                         
   9   4   5          8.94          7.64         8.90 o                         
  -7   5   5         19.07         17.82         9.89 o                         
  -6   5   5         76.55         91.84        10.62 o                         
  -5   5   5          5.70          6.87         9.18 o                         
  -4   5   5         41.16         54.92         9.02 o                         
  -3   5   5         87.33        100.30        14.13 o                         
  -2   5   5          6.27          2.45         7.69 o                         
  -1   5   5         14.01         14.70         8.06 o                         
   0   5   5         36.31         36.14         7.58 o                         
   1   5   5        156.99        174.53         9.50 o                         
   2   5   5          1.36          8.53         7.41 o                         
   3   5   5        101.15         95.68         8.36 o                         
   4   5   5          0.11          5.89         8.74 o                         
   5   5   5        146.73        135.30         9.88 o                         
   6   5   5          0.01         -1.08         7.61 o                         
   7   5   5          1.00          8.99         8.42 o                         
   8   5   5          6.54          2.45         9.28 o                         
   9   5   5          6.78         11.56        11.62 o                         
  -6   6   5          8.66         16.62        10.85 o                         
  -5   6   5          0.43          9.98         9.66 o                         
  -4   6   5        109.71        115.69        15.00 o                         
  -3   6   5         34.39         50.69        14.48 o                         
  -2   6   5          0.44         -1.65        10.24 o                         
  -1   6   5        144.93        132.26         9.09 o                         
   0   6   5         38.72         47.47         7.89 o                         
   1   6   5        174.65        182.23         8.66 o                         
   2   6   5         16.11         20.41         9.55 o                         
   3   6   5         11.22         10.66         6.90 o                         
   4   6   5         64.90         75.33         7.39 o                         
   5   6   5         21.70         18.33         6.47 o                         
   6   6   5          0.00          2.77         7.70 o                         
   7   6   5          1.02          5.04         8.16 o                         
   8   6   5          2.68         -0.32         9.30 o                         
  -6   7   5          8.71          2.52        13.10 o                         
  -5   7   5          1.50         22.86        17.30 o                         
  -4   7   5         43.02         76.35        16.14 o                         
  -3   7   5        379.41        413.49        17.19 o                         
  -2   7   5          8.81          8.93         8.13 o                         
  -1   7   5        509.22        507.96        22.66 o                         
   0   7   5         46.18         61.37         8.27 o                         
   1   7   5         20.73         19.56         8.29 o                         
   2   7   5          1.46          1.89         6.94 o                         
   3   7   5         82.48         76.09         8.49 o                         
   4   7   5         35.37         41.34         7.64 o                         
   5   7   5          5.26          4.38         7.55 o                         
   6   7   5          1.44         15.82         8.39 o                         
   7   7   5          0.63         10.49         8.64 o                         
   8   7   5          7.04          8.78         8.49 o                         
  -5   8   5          3.58         47.23        18.06 o                         
  -4   8   5          2.61         -1.66        16.55 o                         
  -3   8   5         49.19         44.87        12.71 o                         
  -2   8   5        188.91        185.35        11.26 o                         
  -1   8   5         31.22         37.06         7.76 o                         
   0   8   5        501.33        507.55        33.67 o                         
   1   8   5        793.26        776.36        33.47 o                         
   2   8   5        876.68        880.09        28.21 o                         
   3   8   5         26.98         28.27         7.56 o                         
   4   8   5          8.44          8.29         9.08 o                         
   5   8   5         65.93         65.56         9.40 o                         
   6   8   5          7.69         13.95         7.50 o                         
   7   8   5          2.12          5.58         8.22 o                         
   8   8   5         44.97         50.60        10.29 o                         
  -4   9   5          0.48         -5.17        18.14 o                         
  -3   9   5         10.43          8.28        12.05 o                         
  -2   9   5         23.86         21.45         9.07 o                         
  -1   9   5          0.01         -6.24         9.33 o                         
   0   9   5         21.42         27.24         9.24 o                         
   1   9   5          5.65          7.89         9.01 o                         
   2   9   5         61.82         63.65        11.25 o                         
   3   9   5          4.87         22.60        11.17 o                         
   4   9   5        614.80        600.21        13.69 o                         
   5   9   5         44.71         37.12         8.31 o                         
   6   9   5         33.50         32.06         9.13 o                         
   7   9   5          1.08          6.76        11.07 o                         
  -4  10   5          4.96          1.66        20.21 o                         
  -3  10   5          4.33          9.60        12.64 o                         
  -2  10   5         70.56         70.96        10.09 o                         
  -1  10   5        167.24        136.64        10.70 o                         
   0  10   5          0.01          4.51         8.52 o                         
   1  10   5         51.31         62.17         9.89 o                         
   2  10   5        154.03        165.38        12.30 o                         
   3  10   5         43.29         40.37        11.63 o                         
   4  10   5        157.65        168.02         9.18 o                         
   5  10   5          3.03         10.00         9.55 o                         
   6  10   5         38.95         55.33         8.71 o                         
   7  10   5          0.81          3.68        14.53 o                         
  -2  11   5          0.09          7.61        12.77 o                         
  -1  11   5         11.35         12.99        12.63 o                         
   0  11   5          0.01          8.27        10.77 o                         
   1  11   5          2.31         -2.10        10.59 o                         
   2  11   5         24.98         45.25        10.71 o                         
   3  11   5         74.52         78.64        10.82 o                         
   4  11   5         37.16         33.85        10.91 o                         
   5  11   5          4.20          7.85         9.68 o                         
   6  11   5         57.74         46.38        10.51 o                         
  -1  12   5         77.35         78.06        10.93 o                         
   0  12   5          0.05          3.28        11.98 o                         
   1  12   5          3.29          6.31         9.77 o                         
   2  12   5          4.65         10.75        11.36 o                         
   3  12   5          0.88         -6.29        11.77 o                         
   4  12   5          0.01          3.86        11.75 o                         
  -3 -11   6          9.22          7.36        14.31 o                         
  -2 -11   6          0.00          7.59        11.30 o                         
  -1 -11   6          0.24          1.70         9.78 o                         
   0 -11   6          1.59         14.15        11.20 o                         
   1 -11   6         13.75         27.14        14.14 o                         
   2 -11   6         11.49         39.48        14.16 o                         
   3 -11   6         47.42         58.68        10.38 o                         
  -5 -10   6          7.32          6.09        14.80 o                         
  -4 -10   6         13.39          8.78         9.76 o                         
  -3 -10   6         45.17         48.42         9.65 o                         
  -2 -10   6         70.09         90.65        12.95 o                         
  -1 -10   6         13.25         23.69        10.31 o                         
   0 -10   6          3.85         13.42        20.76 o                         
   1 -10   6          1.68         -4.05        19.90 o                         
   2 -10   6          2.66         -4.11        15.70 o                         
   3 -10   6          2.43          6.34        10.72 o                         
   4 -10   6         88.38         78.89         9.24 o                         
  -5  -9   6          2.04          3.24         8.63 o                         
  -4  -9   6          0.03         14.86        10.69 o                         
  -3  -9   6         25.90         27.32        18.63 o                         
  -2  -9   6         65.96         69.84        11.88 o                         
  -1  -9   6         18.30         20.16         9.68 o                         
   0  -9   6         17.81         18.95        11.67 o                         
   1  -9   6         81.68        105.36        12.14 o                         
   2  -9   6         52.84         56.00         9.17 o                         
   3  -9   6          0.47          9.51        12.54 o                         
   4  -9   6          5.99          8.98         9.25 o                         
   5  -9   6          6.77         10.16        11.56 o                         
  -6  -8   6          0.63         -5.48        11.41 o                         
  -5  -8   6         65.27         69.15         8.22 o                         
  -4  -8   6         20.97          5.42        10.08 o                         
  -3  -8   6        129.62        134.87        10.24 o                         
  -2  -8   6        139.89        156.41        20.60 o                         
  -1  -8   6         10.72         16.80         8.75 o                         
   0  -8   6        199.58        185.35        12.46 o                         
   1  -8   6         37.67         48.85        11.17 o                         
   2  -8   6          1.41         -8.32        11.23 o                         
   3  -8   6          0.02          4.85         9.63 o                         
   4  -8   6        160.06        158.67        16.84 o                         
   5  -8   6        358.26        326.70        20.26 o                         
   6  -8   6          1.63          0.40        11.68 o                         
  -6  -7   6          6.93         14.72        11.66 o                         
  -5  -7   6         58.22         61.83        10.13 o                         
  -4  -7   6         17.83         29.12         8.30 o                         
  -3  -7   6         68.95         73.48        13.88 o                         
  -2  -7   6         40.93         33.62         7.76 o                         
  -1  -7   6          1.35          6.41         8.64 o                         
   0  -7   6       1309.73       1309.29        93.03 o                         
   1  -7   6         18.03         26.24        12.10 o                         
   2  -7   6        969.49        989.27        97.88 o                         
   3  -7   6        414.99        442.80        25.40 o                         
   4  -7   6         25.55         28.28         7.35 o                         
   5  -7   6         12.18         14.78         8.54 o                         
   6  -7   6          8.22         18.73         8.49 o                         
   7  -7   6          0.01         10.09        15.44 o                         
  -7  -6   6          4.63         18.08        11.60 o                         
  -6  -6   6          0.80         13.53         9.48 o                         
  -5  -6   6         65.63         61.07         8.35 o                         
  -4  -6   6         54.67         68.93         8.14 o                         
  -3  -6   6          0.01         -3.96         6.72 o                         
  -2  -6   6         18.44         15.92         8.53 o                         
  -1  -6   6         11.03         13.56         8.24 o                         
   0  -6   6         46.07         30.52         8.49 o                         
   1  -6   6        149.05        152.78        15.15 o                         
   2  -6   6         85.65         84.75         8.69 o                         
   3  -6   6        264.88        260.72        22.68 o                         
   4  -6   6        732.47        736.06        42.17 o                         
   5  -6   6         41.75         53.30         9.65 o                         
   6  -6   6          7.06         21.86         9.11 o                         
   7  -6   6         12.02          6.30        11.52 o                         
  -7  -5   6         10.99         21.11        11.17 o                         
  -6  -5   6         22.75         21.67        10.17 o                         
  -5  -5   6         65.44         65.66         9.59 o                         
  -4  -5   6         39.26         33.35         6.93 o                         
  -3  -5   6          2.51         -1.63         7.45 o                         
  -2  -5   6          0.63          1.54        10.69 o                         
  -1  -5   6         49.54         57.15         8.47 o                         
   0  -5   6         16.10         21.40         9.94 o                         
   1  -5   6         49.91         46.87        13.81 o                         
   2  -5   6         24.53         29.34        14.61 o                         
   3  -5   6          1.82          8.87         7.90 o                         
   4  -5   6          4.54         -2.22         6.09 o                         
   5  -5   6         25.85         34.99         6.43 o                         
   6  -5   6         48.22         55.28         8.68 o                         
   7  -5   6         47.06         55.48         9.67 o                         
   8  -5   6          2.21          6.03        12.28 o                         
  -7  -4   6          8.20          1.66         9.43 o                         
  -6  -4   6          1.67          3.82         7.55 o                         
  -5  -4   6          0.37          0.79         8.13 o                         
  -4  -4   6          0.82          4.12         6.57 o                         
  -3  -4   6         70.65         65.56         7.16 o                         
  -2  -4   6         38.65         43.72         9.49 o                         
  -1  -4   6         67.35         79.30         8.06 o                         
   0  -4   6        197.93        210.67        14.19 o                         
   1  -4   6        119.34        134.34         8.48 o                         
   2  -4   6         17.16         17.92         9.29 o                         
   3  -4   6         19.68         32.78         9.58 o                         
   4  -4   6         15.14         25.80         8.21 o                         
   5  -4   6        158.85        163.35        19.15 o                         
   6  -4   6          1.16         10.43        10.72 o                         
   7  -4   6         16.84         10.25        10.55 o                         
   8  -4   6         40.71         32.43        12.82 o                         
  -7  -3   6         33.32         37.28         9.48 o                         
  -6  -3   6         18.39         16.96         9.75 o                         
  -5  -3   6         29.42         40.06         9.02 o                         
  -4  -3   6         47.57         49.51         8.39 o                         
  -3  -3   6        121.96        108.43         7.47 o                         
  -2  -3   6         69.08         74.78         7.86 o                         
  -1  -3   6        155.46        172.64        10.05 o                         
   0  -3   6        573.77        516.91         9.62 o                         
   1  -3   6         66.35         83.78         8.19 o                         
   2  -3   6         22.38         34.74         7.71 o                         
   3  -3   6          6.87         12.89         9.23 o                         
   4  -3   6          4.48         13.52         6.67 o                         
   5  -3   6          1.08         14.17        11.70 o                         
   6  -3   6          8.36         10.80         9.11 o                         
   7  -3   6        128.40        137.78         9.13 o                         
   8  -3   6         42.49         47.82         8.74 o                         
  -8  -2   6         32.04         37.04         9.39 o                         
  -7  -2   6         18.83         14.36         7.41 o                         
  -6  -2   6         12.98          7.81         6.78 o                         
  -5  -2   6         28.15         26.35         9.17 o                         
  -4  -2   6        268.69        304.26         8.45 o                         
  -3  -2   6        218.27        201.15         8.59 o                         
  -2  -2   6          1.52         -1.65         7.53 o                         
  -1  -2   6        179.59        178.01         7.92 o                         
   0  -2   6        906.00        934.90        77.40 o                         
   1  -2   6       1325.64       1395.59       121.20 o                         
   2  -2   6          6.57         27.78        12.43 o                         
   3  -2   6        135.98        153.47        10.46 o                         
   4  -2   6        265.34        270.11        21.10 o                         
   5  -2   6         73.51         84.20        10.04 o                         
   6  -2   6          3.48          5.36         7.71 o                         
   7  -2   6         38.41         40.51         8.47 o                         
   8  -2   6         40.68         24.23         9.34 o                         
   9  -2   6          0.58         -8.77        20.64 o                         
  -8  -1   6          0.00         11.56         9.47 o                         
  -7  -1   6          0.00         -5.29         9.21 o                         
  -6  -1   6         16.25         19.28         7.67 o                         
  -5  -1   6        258.71        283.61        13.83 o                         
  -4  -1   6          0.16          2.42         7.28 o                         
  -3  -1   6        139.28        134.82         6.31 o                         
  -2  -1   6         11.02         15.39         7.33 o                         
  -1  -1   6        143.13        146.00         9.42 o                         
   0  -1   6        556.74        592.78        49.67 o                         
   1  -1   6        208.85        204.92        10.85 o                         
   2  -1   6         37.74         42.00         8.91 o                         
   3  -1   6        324.99        332.90        14.25 o                         
   4  -1   6        202.72        237.08         8.28 o                         
   5  -1   6        143.98        160.16         8.80 o                         
   6  -1   6         27.35         25.09         8.62 o                         
   7  -1   6         36.81         45.08         8.28 o                         
   8  -1   6        236.29        225.45        10.96 o                         
   9  -1   6         48.97         60.81        11.59 o                         
  -8   0   6          0.01         -2.09        26.27 o                         
  -7   0   6          3.09         17.47        10.18 o                         
  -6   0   6        110.30        109.75         8.37 o                         
  -5   0   6        152.39        145.76         7.74 o                         
  -4   0   6         11.73         11.51         6.57 o                         
  -3   0   6         58.42         59.55         7.48 o                         
  -2   0   6         15.92         16.16         5.73 o                         
  -1   0   6        140.93        154.20         8.10 o                         
   0   0   6        258.96        246.94         7.37 o                         
   1   0   6          0.19         11.30         9.77 o                         
   2   0   6        101.20         91.57         7.98 o                         
   3   0   6        511.90        527.79        11.87 o                         
   4   0   6         79.84         87.03         6.69 o                         
   5   0   6          1.73          5.20         5.57 o                         
   6   0   6         13.36         14.73         6.46 o                         
   7   0   6         29.50         26.12         9.31 o                         
   8   0   6          0.55          3.28         8.54 o                         
   9   0   6         22.83         22.86        13.44 o                         
  -7   1   6          2.30         12.12         9.36 o                         
  -6   1   6          4.93          2.44         8.44 o                         
  -5   1   6        167.40        179.96         8.11 o                         
  -4   1   6         24.31         22.51         7.48 o                         
  -3   1   6          0.87          2.63         7.35 o                         
  -2   1   6         32.45         39.50         6.42 o                         
  -1   1   6        268.66        274.02        11.53 o                         
   0   1   6        875.30        916.60        25.76 o                         
   1   1   6          7.06         10.40         7.20 o                         
   2   1   6        178.68        176.02         6.70 o                         
   3   1   6         61.07         83.76         7.99 o                         
   4   1   6          6.66          7.79         6.66 o                         
   5   1   6         41.55         46.96         8.15 o                         
   6   1   6         23.48         33.39         6.45 o                         
   7   1   6          4.19         -0.43         6.32 o                         
   8   1   6        131.37        122.60         8.43 o                         
   9   1   6        123.31        104.01         8.30 o                         
  -7   2   6         14.25         13.18        10.68 o                         
  -6   2   6          4.58         11.32         9.56 o                         
  -5   2   6        582.10        588.41        12.87 o                         
  -4   2   6         33.36         43.47        10.97 o                         
  -3   2   6         88.08         98.11        10.16 o                         
  -2   2   6         63.47         62.41         7.88 o                         
  -1   2   6         56.99         59.87         7.18 o                         
   0   2   6       1205.14       1253.60        12.74 o                         
   1   2   6        230.88        233.48         9.18 o                         
   2   2   6        180.22        185.65        26.99 o                         
   3   2   6        553.65        573.66        14.56 o                         
   4   2   6        251.43        266.45         8.22 o                         
   5   2   6        242.34        234.39         6.98 o                         
   6   2   6        154.63        151.00         6.39 o                         
   7   2   6         57.41         58.32         7.43 o                         
   8   2   6         14.52         18.06         7.21 o                         
   9   2   6        129.40        119.14        10.06 o                         
  -7   3   6          0.01         -4.25        10.96 o                         
  -6   3   6         14.47         16.25         8.75 o                         
  -5   3   6         79.47         73.74         8.08 o                         
  -4   3   6        181.71        175.38        17.40 o                         
  -3   3   6         11.66          2.91        10.09 o                         
  -2   3   6         49.03         51.26         9.77 o                         
  -1   3   6        154.69        177.72         7.90 o                         
   0   3   6         18.15         23.10         6.36 o                         
   1   3   6         33.13         43.06         9.06 o                         
   2   3   6       2865.41       3054.40        43.44 o                         
   3   3   6        552.50        578.40        41.44 o                         
   4   3   6         37.95         41.19         6.45 o                         
   5   3   6         60.20         69.22         7.43 o                         
   6   3   6         11.08         25.00         6.70 o                         
   7   3   6         71.75         75.60         7.43 o                         
   8   3   6         90.96         90.57         9.24 o                         
   9   3   6         18.88         15.80         8.20 o                         
  -7   4   6         22.07         25.38        11.42 o                         
  -6   4   6          2.36          0.36        19.21 o                         
  -5   4   6         14.30          7.08        10.58 o                         
  -4   4   6          0.37          4.50        13.95 o                         
  -3   4   6          1.36         -6.51         8.41 o                         
  -2   4   6        131.23        135.70        16.72 o                         
  -1   4   6          4.23          0.70         7.11 o                         
   0   4   6         67.08         73.60         7.93 o                         
   1   4   6          4.14          8.27         7.93 o                         
   2   4   6         13.92         10.88         6.74 o                         
   3   4   6        104.08        104.08         9.66 o                         
   4   4   6        298.74        298.13         8.19 o                         
   5   4   6        261.64        247.29        24.28 o                         
   6   4   6          2.03          1.49         6.83 o                         
   7   4   6         20.74         18.02         8.22 o                         
   8   4   6          7.21          8.56         8.16 o                         
   9   4   6          0.03          9.64         9.02 o                         
  -6   5   6          2.65         14.11        10.62 o                         
  -5   5   6         66.66         68.01        12.18 o                         
  -4   5   6         26.14         38.17        11.25 o                         
  -3   5   6         11.97         14.39        10.64 o                         
  -2   5   6          8.71         17.95         6.96 o                         
  -1   5   6          0.09          5.87         8.81 o                         
   0   5   6        140.73        157.27         9.62 o                         
   1   5   6         42.27         48.23         8.23 o                         
   2   5   6          0.54          7.82         7.21 o                         
   3   5   6        158.45        133.66         7.95 o                         
   4   5   6        106.88        114.34         8.89 o                         
   5   5   6         33.56         28.99         6.72 o                         
   6   5   6         36.67         41.18         8.75 o                         
   7   5   6         16.09         18.70         7.23 o                         
   8   5   6          9.44         19.08        10.59 o                         
   9   5   6          2.54          1.61        11.75 o                         
  -6   6   6          2.32          2.58        23.31 o                         
  -5   6   6          1.05         16.68        12.43 o                         
  -4   6   6         31.45         25.16         8.37 o                         
  -3   6   6          0.49         -0.25        14.99 o                         
  -2   6   6         63.71         64.27        14.91 o                         
  -1   6   6         15.54         17.89         9.62 o                         
   0   6   6         17.26         21.10         7.97 o                         
   1   6   6         49.39         50.90         8.08 o                         
   2   6   6         45.45         43.52         7.24 o                         
   3   6   6         10.18         19.04         8.31 o                         
   4   6   6         30.57         39.99         7.50 o                         
   5   6   6         13.98         17.27         7.74 o                         
   6   6   6         46.03         46.77         8.09 o                         
   7   6   6         58.67         62.07        10.55 o                         
   8   6   6          0.15         16.45        10.95 o                         
  -5   7   6          2.98        -12.54        13.23 o                         
  -4   7   6         25.24         13.38        12.07 o                         
  -3   7   6         86.80         39.68        11.60 o                         
  -2   7   6        202.61        202.51        16.99 o                         
  -1   7   6        244.26        256.86        12.96 o                         
   0   7   6          2.80          8.06         8.80 o                         
   1   7   6          2.22         -3.70         7.21 o                         
   2   7   6        131.57        149.97         9.27 o                         
   3   7   6          0.87         12.08         8.93 o                         
   4   7   6          7.26          8.55         7.71 o                         
   5   7   6         94.56         88.48         9.65 o                         
   6   7   6          0.52         18.40         8.43 o                         
   7   7   6         81.07         68.69         9.04 o                         
   8   7   6          9.67         19.75         9.43 o                         
  -5   8   6          0.00         -2.09        13.47 o                         
  -4   8   6         61.50         49.98        18.06 o                         
  -3   8   6         25.30         20.23        17.05 o                         
  -2   8   6         58.76         63.87        11.25 o                         
  -1   8   6        132.25        147.60         9.87 o                         
   0   8   6       1280.47       1256.14        57.33 o                         
   1   8   6        651.16        623.59        33.92 o                         
   2   8   6         55.84         63.74         8.77 o                         
   3   8   6        359.66        302.90        44.89 o                         
   4   8   6          8.32          4.36         8.95 o                         
   5   8   6          0.39          1.73         7.41 o                         
   6   8   6          2.25         18.82        10.85 o                         
   7   8   6          3.12          4.46        10.77 o                         
   8   8   6         59.06         82.90        11.98 o                         
  -4   9   6          0.37          7.58        13.04 o                         
  -3   9   6         38.16         37.56        17.99 o                         
  -2   9   6         25.55         35.35        11.98 o                         
  -1   9   6        222.33        230.83        17.25 o                         
   0   9   6        126.41        125.36        10.01 o                         
   1   9   6          7.12         14.26         8.98 o                         
   2   9   6          0.01          7.06         9.04 o                         
   3   9   6        465.47        405.68        38.28 o                         
   4   9   6          3.67         14.47         7.66 o                         
   5   9   6         70.62         74.81         8.92 o                         
   6   9   6         56.00         79.35         8.60 o                         
   7   9   6          0.73          4.54         9.50 o                         
  -3  10   6          0.22         25.15        19.69 o                         
  -2  10   6          0.18         -2.18        12.04 o                         
  -1  10   6        117.99        113.54         9.63 o                         
   0  10   6         31.29         26.04        10.23 o                         
   1  10   6          1.75          9.33         9.95 o                         
   2  10   6         17.54         24.88         9.88 o                         
   3  10   6          0.02          1.76        12.03 o                         
   4  10   6         55.50         56.91         9.29 o                         
   5  10   6         63.10         66.13         8.53 o                         
   6  10   6        113.16        137.25        11.61 o                         
  -2  11   6          0.09          2.52        12.48 o                         
  -1  11   6         51.60         56.56        12.33 o                         
   0  11   6         45.14         58.01        11.12 o                         
   1  11   6          0.30          5.57        10.65 o                         
   2  11   6         20.02         19.38        10.67 o                         
   3  11   6          1.79          7.11        13.36 o                         
   4  11   6          3.71          5.11         9.60 o                         
   5  11   6         62.18         63.33        10.05 o                         
   0  12   6         42.55         54.50        12.22 o                         
   1  12   6          6.00          6.14        11.60 o                         
   2  12   6          4.91         17.75        11.60 o                         
   3  12   6          1.19         18.55        11.57 o                         
   4  12   6          0.77          3.33        11.96 o                         
  -2 -11   7          0.20         11.05        14.24 o                         
  -1 -11   7          2.31         -7.04        11.48 o                         
   0 -11   7          9.57         28.20        33.71 o                         
   1 -11   7         21.96         41.70        21.18 o                         
   2 -11   7          1.42          5.36        12.17 o                         
  -4 -10   7         62.23         61.31        10.32 o                         
  -3 -10   7          6.74         -0.65        14.02 o                         
  -2 -10   7         12.46         10.25        12.52 o                         
  -1 -10   7          7.74         14.15         9.05 o                         
   0 -10   7         34.40         40.40        10.64 o                         
   1 -10   7         25.61         43.62        13.83 o                         
   2 -10   7          0.33         -5.04         9.42 o                         
   3 -10   7         22.57         23.10        11.68 o                         
   4 -10   7         16.02         18.50        11.95 o                         
  -5  -9   7         38.64         27.72        10.38 o                         
  -4  -9   7          9.05         10.17         9.35 o                         
  -3  -9   7          0.05          7.73        10.26 o                         
  -2  -9   7          5.00          1.34         8.64 o                         
  -1  -9   7         18.68         22.32        13.91 o                         
   0  -9   7         20.41         20.25         9.77 o                         
   1  -9   7        332.42        287.34        14.45 o                         
   2  -9   7          4.56         13.63         9.19 o                         
   3  -9   7         19.52         30.42        13.44 o                         
   4  -9   7         69.16         60.23        11.22 o                         
   5  -9   7         86.37         94.88        10.31 o                         
  -5  -8   7          6.10         -4.90         9.41 o                         
  -4  -8   7         10.33         12.39         9.10 o                         
  -3  -8   7          2.28         15.56         9.80 o                         
  -2  -8   7        135.33        152.04        15.68 o                         
  -1  -8   7         96.80         95.77         9.99 o                         
   0  -8   7          0.69          8.57        11.47 o                         
   1  -8   7         97.08        109.49        16.44 o                         
   2  -8   7         28.27         42.58        11.97 o                         
   3  -8   7         12.78         21.78        12.49 o                         
   4  -8   7        137.31        143.63        10.59 o                         
   5  -8   7        184.58        186.69        11.43 o                         
   6  -8   7          2.23          3.53         9.20 o                         
  -6  -7   7         14.37         29.64        14.79 o                         
  -5  -7   7         38.97         45.08        10.43 o                         
  -4  -7   7          5.15         13.21         8.44 o                         
  -3  -7   7         17.18         16.88         7.48 o                         
  -2  -7   7         11.19         14.99         9.22 o                         
  -1  -7   7          6.07          3.82         9.02 o                         
   0  -7   7        104.80         91.17        16.98 o                         
   1  -7   7        332.23        337.43        16.95 o                         
   2  -7   7         81.49         81.90         9.05 o                         
   3  -7   7          1.79         -4.21         9.21 o                         
   4  -7   7          6.35          1.38         9.78 o                         
   5  -7   7        273.46        241.66        22.27 o                         
   6  -7   7          0.60         -0.28         9.93 o                         
  -6  -6   7          5.68         11.33        10.77 o                         
  -5  -6   7          3.49         15.71         7.74 o                         
  -4  -6   7         36.92         34.64         9.45 o                         
  -3  -6   7         12.68         10.17         6.29 o                         
  -2  -6   7          3.05         19.66        12.15 o                         
  -1  -6   7          6.89         22.28        10.06 o                         
   0  -6   7         17.49         18.48        10.41 o                         
   1  -6   7          2.86          2.45         9.31 o                         
   2  -6   7         44.18         50.45        10.49 o                         
   3  -6   7        115.61        109.32        16.13 o                         
   4  -6   7        200.00        207.34        12.44 o                         
   5  -6   7         75.70         69.21         9.98 o                         
   6  -6   7        131.41        131.54        15.32 o                         
   7  -6   7         35.34         29.85        11.97 o                         
  -7  -5   7          0.42         12.10        10.22 o                         
  -6  -5   7          0.12          2.78        12.65 o                         
  -5  -5   7          6.11         -2.64         8.53 o                         
  -4  -5   7          9.43          8.70         7.49 o                         
  -3  -5   7          0.19          2.45         7.37 o                         
  -2  -5   7          1.72         17.47         8.16 o                         
  -1  -5   7         39.87         46.88        10.11 o                         
   0  -5   7          0.72         -0.96        13.76 o                         
   1  -5   7          2.55         24.37         8.03 o                         
   2  -5   7          0.02         -2.66         9.28 o                         
   3  -5   7         49.78         48.06         8.22 o                         
   4  -5   7        106.28        100.05         7.05 o                         
   5  -5   7          9.66         12.04         7.04 o                         
   6  -5   7        121.78        123.36         9.09 o                         
   7  -5   7         36.53         40.42         9.84 o                         
  -7  -4   7          8.87         22.51        11.49 o                         
  -6  -4   7          0.64          9.85        10.39 o                         
  -5  -4   7         36.87         37.59         9.79 o                         
  -4  -4   7         40.59         32.46         7.95 o                         
  -3  -4   7          0.98         -1.51         8.67 o                         
  -2  -4   7         23.00         23.04         8.29 o                         
  -1  -4   7          0.01         -2.57         9.64 o                         
   0  -4   7          0.08         13.30        13.64 o                         
   1  -4   7         47.54         60.00         6.86 o                         
   2  -4   7         28.43         35.34        13.51 o                         
   3  -4   7          4.28         -1.91         8.21 o                         
   4  -4   7         25.63         27.37         8.23 o                         
   5  -4   7          0.65         -2.04         7.40 o                         
   6  -4   7        122.85        101.07        10.16 o                         
   7  -4   7         44.43         64.16        10.90 o                         
   8  -4   7          1.68         16.02        14.44 o                         
  -7  -3   7         45.24         51.28        10.03 o                         
  -6  -3   7          3.57         15.76        10.20 o                         
  -5  -3   7         39.69         56.64         9.56 o                         
  -4  -3   7        307.72        318.82         8.72 o                         
  -3  -3   7         57.46         53.23         6.63 o                         
  -2  -3   7         35.22         39.23         6.92 o                         
  -1  -3   7          4.49         12.14         9.39 o                         
   0  -3   7         13.80         24.03         7.76 o                         
   1  -3   7        244.13        252.34         8.72 o                         
   2  -3   7          3.56          2.53         9.55 o                         
   3  -3   7        197.53        210.46        17.36 o                         
   4  -3   7         14.19          9.62        11.04 o                         
   5  -3   7          0.51          3.71        10.68 o                         
   6  -3   7        115.57        130.83         9.41 o                         
   7  -3   7          0.13          2.27         7.07 o                         
   8  -3   7        129.56        133.63        11.72 o                         
  -7  -2   7          2.97          2.13        10.07 o                         
  -6  -2   7          0.19          6.47         8.71 o                         
  -5  -2   7         41.06         42.83         9.47 o                         
  -4  -2   7        914.89        905.19        19.95 o                         
  -3  -2   7         23.03         17.69         7.91 o                         
  -2  -2   7         16.08         20.92         7.97 o                         
  -1  -2   7         51.85         53.42         9.49 o                         
   0  -2   7         25.61         38.31         7.66 o                         
   1  -2   7         25.67         38.07         7.50 o                         
   2  -2   7          0.06         -2.00         7.48 o                         
   3  -2   7         86.22         92.73         8.03 o                         
   4  -2   7        111.57         98.95         9.26 o                         
   5  -2   7         30.40         38.81         6.52 o                         
   6  -2   7        102.97        107.92         9.32 o                         
   7  -2   7          0.04          1.36         9.13 o                         
   8  -2   7         10.47         21.10         9.42 o                         
  -7  -1   7          4.92          6.23         9.98 o                         
  -6  -1   7          5.14          8.93         9.14 o                         
  -5  -1   7         81.63         74.99         6.75 o                         
  -4  -1   7         55.84         56.51         7.53 o                         
  -3  -1   7         11.85         18.39         6.77 o                         
  -2  -1   7         24.69         24.97         7.66 o                         
  -1  -1   7        273.25        277.54         8.75 o                         
   0  -1   7        451.10        433.57        10.22 o                         
   1  -1   7         66.63         73.91        11.33 o                         
   2  -1   7         40.09         57.53         9.19 o                         
   3  -1   7        137.16        143.28         7.02 o                         
   4  -1   7         54.92         67.25         7.90 o                         
   5  -1   7        134.92        146.84        13.03 o                         
   6  -1   7          1.63         14.03         8.54 o                         
   7  -1   7         16.92         19.09         9.58 o                         
   8  -1   7         64.43         69.52         9.37 o                         
   9  -1   7         91.58         78.78        10.60 o                         
  -7   0   7          2.54          2.81         9.80 o                         
  -6   0   7         61.76         56.36         7.78 o                         
  -5   0   7         78.97         71.09         7.70 o                         
  -4   0   7        698.69        661.75        19.89 o                         
  -3   0   7          0.67          6.16         8.59 o                         
  -2   0   7        169.64        152.70         8.69 o                         
  -1   0   7        163.88        183.32         7.36 o                         
   0   0   7        356.56        364.30        17.29 o                         
   1   0   7         63.76         61.01         8.92 o                         
   2   0   7         90.11         90.13         7.74 o                         
   3   0   7         16.13         21.55         6.60 o                         
   4   0   7         52.50         46.95         6.94 o                         
   5   0   7        557.63        562.73        12.61 o                         
   6   0   7         12.77         22.40         8.50 o                         
   7   0   7         79.99         91.15         8.48 o                         
   8   0   7         96.48         80.33         9.25 o                         
   9   0   7         12.20         26.89        11.80 o                         
  -7   1   7          2.47         27.75        14.42 o                         
  -6   1   7         36.00         42.49         9.68 o                         
  -5   1   7         59.12         55.93         8.51 o                         
  -4   1   7         70.74         60.70         7.87 o                         
  -3   1   7         51.09         53.13         7.33 o                         
  -2   1   7          0.87          1.71         7.11 o                         
  -1   1   7         31.97         42.00         7.67 o                         
   0   1   7        380.08        422.31        12.22 o                         
   1   1   7         17.37         19.43         7.70 o                         
   2   1   7          0.78          1.40         7.35 o                         
   3   1   7        589.23        583.52        10.08 o                         
   4   1   7         46.60         57.54         7.23 o                         
   5   1   7         10.83          7.86         6.26 o                         
   6   1   7         16.81         18.32         7.35 o                         
   7   1   7         34.17         33.86         8.29 o                         
   8   1   7         99.92         99.97        12.88 o                         
   9   1   7        119.69        103.69         9.27 o                         
  -7   2   7          0.07        -11.45        11.45 o                         
  -6   2   7         18.12         20.68        12.71 o                         
  -5   2   7         36.17         38.92        11.50 o                         
  -4   2   7          4.57          5.17         7.47 o                         
  -3   2   7          3.96         18.46        10.68 o                         
  -2   2   7          0.94          6.91         7.69 o                         
  -1   2   7         25.88         28.62         6.71 o                         
   0   2   7         79.81         84.89         8.15 o                         
   1   2   7        195.93        177.82         8.91 o                         
   2   2   7         46.19         35.77         9.07 o                         
   3   2   7         69.31         91.49         6.69 o                         
   4   2   7          3.03         12.03         8.36 o                         
   5   2   7        291.62        302.35        19.23 o                         
   6   2   7        200.15        185.61         9.30 o                         
   7   2   7          0.01          0.67         8.08 o                         
   8   2   7          0.00          3.95         8.02 o                         
   9   2   7          0.02         -7.72         9.98 o                         
  -7   3   7         17.87         -2.56        14.32 o                         
  -6   3   7         20.02         11.70        10.63 o                         
  -5   3   7         11.60          7.25         8.30 o                         
  -4   3   7         19.82         19.75        13.28 o                         
  -3   3   7         29.23         35.28        13.87 o                         
  -2   3   7         38.66         39.39         9.21 o                         
  -1   3   7        201.11        220.09        13.61 o                         
   0   3   7         22.24         25.81         7.70 o                         
   1   3   7         63.67         73.66         9.40 o                         
   2   3   7        199.68        220.06        10.15 o                         
   3   3   7         81.44         93.40         9.42 o                         
   4   3   7        157.01        173.21        12.68 o                         
   5   3   7         61.58         58.31         7.68 o                         
   6   3   7         83.74         71.32         6.94 o                         
   7   3   7          0.18          0.27         6.78 o                         
   8   3   7          6.67          8.72         8.26 o                         
   9   3   7          1.30          5.90         9.11 o                         
  -6   4   7          6.36        -13.36        13.36 o                         
  -5   4   7         13.69         20.26         9.53 o                         
  -4   4   7          0.50         -0.44        10.95 o                         
  -3   4   7         12.23         18.88        16.32 o                         
  -2   4   7         94.04        106.06        10.46 o                         
  -1   4   7          9.55          8.20         7.45 o                         
   0   4   7        306.43        323.62        15.14 o                         
   1   4   7         81.71         79.81         8.47 o                         
   2   4   7        175.92        174.01        10.44 o                         
   3   4   7          5.57          3.25         9.39 o                         
   4   4   7        103.18        103.90        10.54 o                         
   5   4   7         16.72         19.60         7.52 o                         
   6   4   7        269.98        265.73         8.48 o                         
   7   4   7         11.09          8.99         6.60 o                         
   8   4   7          9.54         14.21         8.15 o                         
   9   4   7          0.01          1.53        10.31 o                         
  -6   5   7          0.95          4.01        22.26 o                         
  -5   5   7         14.38         16.65        12.97 o                         
  -4   5   7          2.05          6.63        11.59 o                         
  -3   5   7         97.63         97.39         9.44 o                         
  -2   5   7         18.45         24.73         7.47 o                         
  -1   5   7          1.67          4.10         7.73 o                         
   0   5   7          8.58          8.32         7.72 o                         
   1   5   7         33.96         24.75         8.50 o                         
   2   5   7        136.50        139.74        10.42 o                         
   3   5   7         23.93         14.57        10.17 o                         
   4   5   7         41.59         35.52        10.20 o                         
   5   5   7          0.71         -4.88         9.33 o                         
   6   5   7          7.93          7.63         9.03 o                         
   7   5   7         11.26         13.92         9.73 o                         
   8   5   7         26.56         19.84         9.42 o                         
  -6   6   7          5.31         11.23        14.50 o                         
  -5   6   7          2.01          0.66        13.35 o                         
  -4   6   7          4.43          5.65         9.91 o                         
  -3   6   7          1.96         11.92         9.11 o                         
  -2   6   7        201.06        197.12        12.53 o                         
  -1   6   7          7.48          9.09         9.75 o                         
   0   6   7         97.26        101.03         9.09 o                         
   1   6   7        449.32        448.31        31.15 o                         
   2   6   7         34.09         34.48         7.77 o                         
   3   6   7         17.92         21.96        11.61 o                         
   4   6   7         27.33         33.04         9.65 o                         
   5   6   7         31.18         44.76         8.09 o                         
   6   6   7          9.92          4.82         7.44 o                         
   7   6   7          0.83          8.38         8.69 o                         
   8   6   7          2.46         20.41        20.93 o                         
  -5   7   7         13.27          7.67        13.98 o                         
  -4   7   7        112.23         41.81        12.95 o                         
  -3   7   7          6.72          7.91        16.98 o                         
  -2   7   7         81.11         72.89        11.77 o                         
  -1   7   7        137.56        133.36        10.85 o                         
   0   7   7         56.91         47.80         8.87 o                         
   1   7   7        777.46        771.10        54.40 o                         
   2   7   7          0.09          7.15         9.09 o                         
   3   7   7          7.47         15.29         8.50 o                         
   4   7   7         38.46         31.88         9.85 o                         
   5   7   7         24.63         16.57         7.37 o                         
   6   7   7         24.99         35.84         9.20 o                         
   7   7   7          0.35          0.04         9.22 o                         
   8   7   7         27.96         26.31        10.28 o                         
  -4   8   7         59.05         80.86        19.20 o                         
  -3   8   7         49.34         52.02        17.63 o                         
  -2   8   7          0.84         12.44        10.83 o                         
  -1   8   7          6.54          9.86        10.17 o                         
   0   8   7        102.02        112.28         9.74 o                         
   1   8   7         66.02         67.71        10.41 o                         
   2   8   7         46.28         56.57         9.59 o                         
   3   8   7         71.01         76.32         8.80 o                         
   4   8   7        108.57         88.73        10.34 o                         
   5   8   7        161.66        168.61        13.80 o                         
   6   8   7          1.02         -4.78         9.44 o                         
   7   8   7          5.14         19.49         9.41 o                         
  -4   9   7          1.72         -7.86        19.67 o                         
  -3   9   7          3.75         -7.89        18.94 o                         
  -2   9   7          4.39         15.83        12.98 o                         
  -1   9   7         38.35         36.05        11.68 o                         
   0   9   7         73.52         76.96        10.53 o                         
   1   9   7         17.89         21.25        10.24 o                         
   2   9   7         11.51         17.50         8.13 o                         
   3   9   7          0.07         -1.02        10.06 o                         
   4   9   7         13.85         20.65        10.35 o                         
   5   9   7        134.05        137.39        11.19 o                         
   6   9   7          0.07          8.60        10.00 o                         
   7   9   7         19.33         28.66         9.53 o                         
  -3  10   7          1.26          7.30        20.28 o                         
  -2  10   7          0.12          9.55        15.60 o                         
  -1  10   7          5.92          4.81        11.38 o                         
   0  10   7          3.59         13.95        10.47 o                         
   1  10   7         37.55         43.57        10.36 o                         
   2  10   7          0.18          7.48         8.82 o                         
   3  10   7          0.80          4.34         7.98 o                         
   4  10   7         73.86         60.17        11.18 o                         
   5  10   7         19.01         11.47         9.40 o                         
   6  10   7          0.72          3.77        10.29 o                         
  -1  11   7         10.77         11.82        12.52 o                         
   0  11   7          4.87         13.02        11.21 o                         
   1  11   7          2.15          9.78        10.95 o                         
   2  11   7          0.14         -5.19        10.91 o                         
   3  11   7         27.02         34.62         9.85 o                         
   4  11   7         39.25         48.26        10.00 o                         
   5  11   7          1.57         -0.84        10.56 o                         
   1  12   7         17.44         16.91        10.76 o                         
   2  12   7          2.53         15.42        10.78 o                         
   3  12   7         12.00         25.90        12.05 o                         
   0 -11   8          0.34         12.52        12.91 o                         
  -3 -10   8          0.17        -12.42        12.42 o                         
  -2 -10   8          1.25          3.57        13.07 o                         
  -1 -10   8          0.29          3.89         9.48 o                         
   0 -10   8          2.17          7.77        19.32 o                         
   1 -10   8         19.81         23.07        10.92 o                         
   2 -10   8         24.68         32.10        11.62 o                         
   3 -10   8          9.08          6.04        10.27 o                         
  -4  -9   8         43.93         35.30         9.96 o                         
  -3  -9   8          5.29         12.91         8.51 o                         
  -2  -9   8          4.04          0.43        10.73 o                         
  -1  -9   8         10.60         17.23        12.68 o                         
   0  -9   8          2.75         13.74         8.88 o                         
   1  -9   8         28.94         55.09        13.14 o                         
   2  -9   8         14.43         17.44        10.51 o                         
   3  -9   8          0.34          2.90        13.38 o                         
   4  -9   8          0.14          7.66        10.11 o                         
  -5  -8   8          0.39          6.11        10.17 o                         
  -4  -8   8         53.74         55.64        10.77 o                         
  -3  -8   8        135.49        144.78        10.94 o                         
  -2  -8   8         20.80         20.14        10.27 o                         
  -1  -8   8         22.58         40.72        11.93 o                         
   0  -8   8          5.24          7.78         9.45 o                         
   1  -8   8        303.26        265.77        22.40 o                         
   2  -8   8         38.17         45.35        10.17 o                         
   3  -8   8         60.27         69.73        10.74 o                         
   4  -8   8          8.59         16.45         9.10 o                         
   5  -8   8         11.94          7.07         9.97 o                         
  -5  -7   8          0.90          6.92         9.45 o                         
  -4  -7   8          0.01          9.82        10.32 o                         
  -3  -7   8         81.08         81.41         8.81 o                         
  -2  -7   8         11.14         19.78         9.42 o                         
  -1  -7   8         34.03         34.50        11.31 o                         
   0  -7   8         21.99         14.54         9.19 o                         
   1  -7   8        110.20        134.82        31.75 o                         
   2  -7   8        110.68        116.23        11.76 o                         
   3  -7   8         30.19         25.92        12.27 o                         
   4  -7   8         42.66         39.01         8.91 o                         
   5  -7   8         66.62         64.59        10.72 o                         
   6  -7   8          0.36         -3.86        11.90 o                         
  -6  -6   8          5.71         -7.22        11.49 o                         
  -5  -6   8          0.50         -3.13         8.16 o                         
  -4  -6   8         55.49         53.62         7.63 o                         
  -3  -6   8         19.29         24.16         9.50 o                         
  -2  -6   8         10.22         12.51        11.47 o                         
  -1  -6   8         17.52         15.95         8.58 o                         
   0  -6   8         33.11         35.38         9.21 o                         
   1  -6   8         28.20         27.83         8.95 o                         
   2  -6   8          9.28          9.82         9.54 o                         
   3  -6   8          0.90          1.11         8.89 o                         
   4  -6   8          0.49          4.97         7.14 o                         
   5  -6   8         31.75         34.02        10.06 o                         
   6  -6   8         27.24         19.77        11.12 o                         
   7  -6   8          0.29          6.33        10.41 o                         
  -6  -5   8          1.84          0.40         9.73 o                         
  -5  -5   8         10.50         16.60         8.88 o                         
  -4  -5   8          4.69        -10.06        10.46 o                         
  -3  -5   8          6.70         24.60         7.80 o                         
  -2  -5   8         77.43         89.87         9.06 o                         
  -1  -5   8          4.36          4.36        10.78 o                         
   0  -5   8         48.32         40.17         9.91 o                         
   1  -5   8         43.36         33.17         7.22 o                         
   2  -5   8         13.00         34.04        13.97 o                         
   3  -5   8         26.98         41.35        29.50 o                         
   4  -5   8          3.09         -1.61         8.70 o                         
   5  -5   8         58.35         50.81         7.57 o                         
   6  -5   8          6.82         14.25        10.29 o                         
   7  -5   8         17.87         12.07        11.49 o                         
  -6  -4   8          3.79          5.72         9.60 o                         
  -5  -4   8         10.65         17.69         8.49 o                         
  -4  -4   8          0.19          1.82         9.24 o                         
  -3  -4   8        328.34        323.17        22.27 o                         
  -2  -4   8          9.94         16.23        12.18 o                         
  -1  -4   8         21.78         23.42         7.38 o                         
   0  -4   8         67.30         71.91        15.91 o                         
   1  -4   8          4.94          5.88         9.76 o                         
   2  -4   8         34.43         38.84         8.16 o                         
   3  -4   8         81.44         72.31        10.07 o                         
   4  -4   8         50.52         52.25         8.36 o                         
   5  -4   8         11.54          9.45         7.85 o                         
   6  -4   8          9.56         23.18         8.62 o                         
   7  -4   8          4.08         -8.58         8.58 o                         
  -7  -3   8          0.02          3.96        12.89 o                         
  -6  -3   8          7.85         10.43         9.25 o                         
  -5  -3   8          2.13         -3.41         8.52 o                         
  -4  -3   8          0.01         -3.67         7.81 o                         
  -3  -3   8        374.54        342.14        10.87 o                         
  -2  -3   8          1.38         -3.58         8.16 o                         
  -1  -3   8        213.11        230.99        12.41 o                         
   0  -3   8        153.24        160.95        23.66 o                         
   1  -3   8        383.60        421.76        38.37 o                         
   2  -3   8          0.88         10.98         9.58 o                         
   3  -3   8          2.10         15.37        10.03 o                         
   4  -3   8         21.70         29.88         8.41 o                         
   5  -3   8        159.15        181.97        14.44 o                         
   6  -3   8          0.17          1.93         7.58 o                         
   7  -3   8         57.86         64.49         9.17 o                         
   8  -3   8          9.18          3.18        10.22 o                         
  -7  -2   8          2.89         12.87        10.75 o                         
  -6  -2   8         79.73         85.90        10.92 o                         
  -5  -2   8         31.81         36.37         8.59 o                         
  -4  -2   8        201.80        210.98         8.54 o                         
  -3  -2   8         95.95         97.52         8.77 o                         
  -2  -2   8          0.93         10.53         8.12 o                         
  -1  -2   8        388.98        392.77         9.43 o                         
   0  -2   8        498.89        521.22        44.22 o                         
   1  -2   8        195.93        191.16        15.24 o                         
   2  -2   8         13.60         14.14         9.58 o                         
   3  -2   8          0.88          7.94         6.74 o                         
   4  -2   8         17.45         28.72        11.63 o                         
   5  -2   8         80.25         79.42         6.78 o                         
   6  -2   8        193.84        182.05         8.70 o                         
   7  -2   8         90.66         76.34         9.12 o                         
   8  -2   8          7.80          8.69        10.62 o                         
  -7  -1   8          3.16          4.94         9.96 o                         
  -6  -1   8         10.92         17.26         7.59 o                         
  -5  -1   8          0.24          2.21         8.91 o                         
  -4  -1   8         96.29         89.26         9.35 o                         
  -3  -1   8        131.79        139.02        11.94 o                         
  -2  -1   8         43.77         49.99         8.11 o                         
  -1  -1   8          6.88          7.81         7.86 o                         
   0  -1   8          5.62         14.67         6.62 o                         
   1  -1   8        400.51        401.59        44.44 o                         
   2  -1   8          9.82         15.88         7.48 o                         
   3  -1   8          1.02          0.98         9.91 o                         
   4  -1   8         20.08         26.79         6.95 o                         
   5  -1   8         28.25         30.12         6.44 o                         
   6  -1   8         21.34         21.75         7.87 o                         
   7  -1   8         18.49         18.66         8.40 o                         
   8  -1   8          3.52         -0.36         8.28 o                         
  -7   0   8          1.05          7.61        12.84 o                         
  -6   0   8          1.32          0.11         8.90 o                         
  -5   0   8          4.37          2.86        10.24 o                         
  -4   0   8          3.77          8.96         7.60 o                         
  -3   0   8        295.06        311.07        15.20 o                         
  -2   0   8         25.04         24.11         8.15 o                         
  -1   0   8         97.27         98.78         8.11 o                         
   0   0   8        126.23        133.44         8.24 o                         
   1   0   8         79.27         91.32         7.05 o                         
   2   0   8          6.03         -5.31         8.95 o                         
   3   0   8         10.49         14.60         6.51 o                         
   4   0   8          0.22         -2.40         7.72 o                         
   5   0   8         16.70         17.45         6.39 o                         
   6   0   8         31.39         55.45        14.38 o                         
   7   0   8         11.65          8.11         8.41 o                         
   8   0   8          1.96         21.77        10.66 o                         
  -7   1   8          0.97         11.82        20.33 o                         
  -6   1   8         52.74         32.07        15.47 o                         
  -5   1   8         38.85         37.16        10.66 o                         
  -4   1   8        157.82        162.87         9.47 o                         
  -3   1   8          0.08          5.14         8.14 o                         
  -2   1   8         39.07         35.27         7.04 o                         
  -1   1   8         89.01         83.81         8.41 o                         
   0   1   8         16.39         17.83         7.58 o                         
   1   1   8         23.21         28.48         7.85 o                         
   2   1   8        337.52        343.98        10.58 o                         
   3   1   8         10.02         21.47         7.92 o                         
   4   1   8         13.42         21.93         7.12 o                         
   5   1   8          2.62          1.68         8.31 o                         
   6   1   8         94.13         85.25         8.75 o                         
   7   1   8         67.77         57.64         8.78 o                         
   8   1   8          5.92          9.05        10.58 o                         
   9   1   8          0.36          5.62         9.11 o                         
  -6   2   8         31.79         34.97        11.21 o                         
  -5   2   8         11.37         39.53        14.45 o                         
  -4   2   8         10.34         10.88        11.01 o                         
  -3   2   8         12.46         13.50         9.56 o                         
  -2   2   8          3.52          8.67         6.84 o                         
  -1   2   8         64.46         71.52         7.22 o                         
   0   2   8         32.46         34.57         8.29 o                         
   1   2   8         67.44         72.48         8.47 o                         
   2   2   8        649.13        635.77        13.41 o                         
   3   2   8          1.73          6.47         7.62 o                         
   4   2   8          0.26         13.69         8.46 o                         
   5   2   8         56.64         62.46         7.67 o                         
   6   2   8         76.25         65.45         6.87 o                         
   7   2   8         87.29         98.97        10.11 o                         
   8   2   8          6.13          3.98         9.01 o                         
   9   2   8         14.60         11.70        10.28 o                         
  -6   3   8          4.51         -1.61        13.92 o                         
  -5   3   8         54.90         52.96        10.30 o                         
  -4   3   8          2.12         18.40        15.23 o                         
  -3   3   8          6.42         12.72         8.61 o                         
  -2   3   8         16.19         28.02         8.90 o                         
  -1   3   8         18.65         21.05         7.07 o                         
   0   3   8          1.28          4.33         6.85 o                         
   1   3   8         85.96         92.03         8.88 o                         
   2   3   8        483.14        520.01        11.86 o                         
   3   3   8          0.01          6.38         7.92 o                         
   4   3   8         10.89         16.02         9.80 o                         
   5   3   8         63.44         62.92         7.01 o                         
   6   3   8         37.89         36.16         8.16 o                         
   7   3   8         20.71         24.49         8.28 o                         
   8   3   8          0.03          4.62         9.12 o                         
   9   3   8          0.53          3.71        12.18 o                         
  -6   4   8          4.47          9.39         9.96 o                         
  -5   4   8         31.25         41.87        12.68 o                         
  -4   4   8          1.96         11.92         9.80 o                         
  -3   4   8          2.47          0.65        11.18 o                         
  -2   4   8          0.07         12.45        10.69 o                         
  -1   4   8          1.59          1.59         7.78 o                         
   0   4   8         98.08        102.12         7.51 o                         
   1   4   8         30.06         31.28         9.79 o                         
   2   4   8          4.48          7.13         7.11 o                         
   3   4   8          5.22         15.54         9.87 o                         
   4   4   8          0.47          4.97         8.23 o                         
   5   4   8         71.01         65.46         7.60 o                         
   6   4   8          0.01          0.20         9.17 o                         
   7   4   8          5.75         -1.61         8.40 o                         
   8   4   8          0.25          6.61         8.31 o                         
  -6   5   8          0.05         22.13        20.77 o                         
  -5   5   8          0.30        -11.00        11.00 o                         
  -4   5   8         31.89         56.84        12.55 o                         
  -3   5   8          0.45          0.49        11.46 o                         
  -2   5   8          1.93          2.32         8.71 o                         
  -1   5   8         10.08         14.33         7.92 o                         
   0   5   8        218.48        210.36         9.10 o                         
   1   5   8        221.94        216.06         9.93 o                         
   2   5   8          0.00          9.98         9.95 o                         
   3   5   8         30.87         26.97        10.60 o                         
   4   5   8         57.17         62.39        10.63 o                         
   5   5   8          0.01          1.05         7.57 o                         
   6   5   8          0.00          2.85         8.38 o                         
   7   5   8          7.45          0.72        10.72 o                         
   8   5   8          4.81          7.74         9.71 o                         
  -5   6   8          0.86         -4.51        11.52 o                         
  -4   6   8         20.70         27.91        10.60 o                         
  -3   6   8        222.66        214.23        12.93 o                         
  -2   6   8         62.94         58.46         8.17 o                         
  -1   6   8         11.69          5.10        10.05 o                         
   0   6   8         45.49         40.18         9.15 o                         
   1   6   8         18.06         26.41         9.13 o                         
   2   6   8         77.60         81.91        10.88 o                         
   3   6   8          2.69         10.48        18.33 o                         
   4   6   8         36.86         31.14         8.87 o                         
   5   6   8         85.71         65.19        18.18 o                         
   6   6   8         11.12         20.93         8.95 o                         
   7   6   8          0.06         -1.37        10.76 o                         
   8   6   8         24.43         27.62        10.29 o                         
  -4   7   8          4.94          4.55        18.64 o                         
  -3   7   8        199.24        215.40        18.43 o                         
  -2   7   8          0.00         17.30        16.89 o                         
  -1   7   8          0.82         -2.64        10.23 o                         
   0   7   8        553.31        601.41        29.16 o                         
   1   7   8        698.55        670.33        52.00 o                         
   2   7   8         58.41         52.65        10.16 o                         
   3   7   8          4.54         10.27         8.91 o                         
   4   7   8          0.05         -3.80        11.32 o                         
   5   7   8         11.53         14.59        12.04 o                         
   6   7   8          1.13          8.27         8.15 o                         
   7   7   8         29.67         35.65         8.90 o                         
   8   7   8          0.65         11.48        10.42 o                         
  -4   8   8         44.38         52.90        20.41 o                         
  -3   8   8          8.61         26.46        18.06 o                         
  -2   8   8          1.49         14.37        17.58 o                         
  -1   8   8         85.45         67.76        11.40 o                         
   0   8   8        191.16        197.54        14.35 o                         
   1   8   8         47.04         51.92        10.29 o                         
   2   8   8         26.24         27.15         9.91 o                         
   3   8   8          4.93          6.77         9.97 o                         
   4   8   8         54.06         32.95        11.52 o                         
   5   8   8         10.59         13.21         9.50 o                         
   6   8   8          6.27          4.07         9.62 o                         
   7   8   8         19.27         30.87        12.02 o                         
  -3   9   8          3.01          5.95        20.08 o                         
  -2   9   8         10.73         -1.36        18.77 o                         
  -1   9   8          0.06          3.97        10.99 o                         
   0   9   8         30.40         44.74        11.02 o                         
   1   9   8         44.15         47.43        10.65 o                         
   2   9   8         18.26         18.77        10.61 o                         
   3   9   8          5.05         14.02         8.24 o                         
   4   9   8          6.43         11.64        10.16 o                         
   5   9   8          2.96          9.44         9.71 o                         
   6   9   8          0.51         23.32        10.27 o                         
  -2  10   8          2.27          8.77        20.08 o                         
  -1  10   8         24.85         35.05        12.70 o                         
   0  10   8          0.25          0.32        11.60 o                         
   1  10   8          0.05          0.61        11.36 o                         
   2  10   8          5.33          2.37         9.53 o                         
   3  10   8          9.06          9.79         9.09 o                         
   4  10   8          5.37          4.02         8.28 o                         
   5  10   8          5.23         10.54         9.78 o                         
   6  10   8          0.22          2.52        10.89 o                         
  -1  11   8          0.02          8.68        27.34 o                         
   0  11   8          4.85         16.48        12.31 o                         
   1  11   8          5.19          9.52        11.50 o                         
   2  11   8          0.13         -1.31        11.38 o                         
   3  11   8          0.54          2.72        11.14 o                         
   4  11   8         19.75         19.66         8.79 o                         
  -2 -10   9          6.58         10.54        20.51 o                         
  -1 -10   9         23.56         20.88        11.58 o                         
   0 -10   9          0.06          5.77        19.78 o                         
   1 -10   9         15.56         25.39        12.93 o                         
   2 -10   9         34.50         40.38        12.09 o                         
  -3  -9   9          0.67         11.48        10.18 o                         
  -2  -9   9        112.03         98.73        10.14 o                         
  -1  -9   9          0.29         -3.59        12.99 o                         
   0  -9   9         26.58         25.99        18.25 o                         
   1  -9   9          3.94          5.80        11.06 o                         
   2  -9   9        104.50        103.98        12.38 o                         
   3  -9   9          9.92          9.52        11.39 o                         
   4  -9   9          2.17         15.58        11.87 o                         
  -4  -8   9          4.89         11.76         8.75 o                         
  -3  -8   9          2.35          5.13        11.18 o                         
  -2  -8   9         50.63         33.64         9.39 o                         
  -1  -8   9          2.79          1.67        10.13 o                         
   0  -8   9         25.13         32.78        17.13 o                         
   1  -8   9         11.03         18.17        12.34 o                         
   2  -8   9          1.10         11.49         8.77 o                         
   3  -8   9          3.70          8.33        10.65 o                         
   4  -8   9         26.14         23.31         8.68 o                         
   5  -8   9         14.23         10.27         9.43 o                         
  -5  -7   9          7.28          7.62        10.34 o                         
  -4  -7   9          0.31          0.99         8.50 o                         
  -3  -7   9         25.43         16.80         8.32 o                         
  -2  -7   9         46.91         61.40        21.74 o                         
  -1  -7   9          1.79          9.49        26.09 o                         
   0  -7   9         48.30         42.11        12.18 o                         
   1  -7   9         58.97         73.39        11.75 o                         
   2  -7   9         16.40         30.83         9.37 o                         
   3  -7   9          0.67          2.28         9.81 o                         
   4  -7   9          0.34          3.66         9.10 o                         
   5  -7   9          3.72          9.97         9.90 o                         
   6  -7   9          2.60         61.43        14.87 o                         
  -5  -6   9          6.10         22.17        10.02 o                         
  -4  -6   9          0.40         14.98         8.94 o                         
  -3  -6   9          2.19          8.82        10.00 o                         
  -2  -6   9         19.12         10.27         7.55 o                         
  -1  -6   9          0.46         -3.87        11.20 o                         
   0  -6   9          4.07          6.73        10.79 o                         
   1  -6   9          0.27         -3.75        10.59 o                         
   2  -6   9          0.57        -11.15        11.15 o                         
   3  -6   9         77.03         63.99         9.56 o                         
   4  -6   9          0.02         -2.03         8.46 o                         
   5  -6   9          4.61          7.03         8.06 o                         
   6  -6   9          0.16          4.44         9.83 o                         
  -6  -5   9          0.21        -12.21        12.21 o                         
  -5  -5   9         17.28          8.28         8.46 o                         
  -4  -5   9          0.00          0.51         8.67 o                         
  -3  -5   9         33.73         38.28         9.56 o                         
  -2  -5   9         23.44         25.60         7.95 o                         
  -1  -5   9          2.23         -2.25        19.81 o                         
   0  -5   9        100.52        105.15         7.75 o                         
   1  -5   9         13.22         19.13        10.56 o                         
   2  -5   9          9.22        -10.79        10.79 o                         
   3  -5   9          2.99          1.13         7.74 o                         
   4  -5   9         11.04         15.97         7.20 o                         
   5  -5   9         20.09         34.23        11.51 o                         
   6  -5   9         16.52         18.87         9.47 o                         
   7  -5   9          9.64         -7.66         8.60 o                         
  -6  -4   9         15.44         20.89        10.02 o                         
  -5  -4   9         49.78         45.41         9.46 o                         
  -4  -4   9         18.36         20.56         8.37 o                         
  -3  -4   9        106.65        112.86         9.63 o                         
  -2  -4   9         13.15         24.18         7.68 o                         
  -1  -4   9          4.64         16.16        15.19 o                         
   0  -4   9         12.94         27.95        10.44 o                         
   1  -4   9        149.51        154.05         9.93 o                         
   2  -4   9         19.09         13.27         8.37 o                         
   3  -4   9         15.13          8.94         7.33 o                         
   4  -4   9          4.93         10.95         6.90 o                         
   5  -4   9         45.87         56.69         7.41 o                         
   6  -4   9          1.66          3.07         9.06 o                         
   7  -4   9         91.41         91.96        10.01 o                         
  -6  -3   9         46.80         50.06        11.78 o                         
  -5  -3   9         75.98         81.35         9.08 o                         
  -4  -3   9         76.71         68.33         8.34 o                         
  -3  -3   9        594.61        527.18        24.69 o                         
  -2  -3   9         30.13         43.44        12.61 o                         
  -1  -3   9          6.74          4.91         8.55 o                         
   0  -3   9         45.23         65.70        13.49 o                         
   1  -3   9          3.84          8.04         8.08 o                         
   2  -3   9          0.02         24.37         9.73 o                         
   3  -3   9         73.53         78.14        15.71 o                         
   4  -3   9          6.08          9.70         6.63 o                         
   5  -3   9         17.64         45.77        11.01 o                         
   6  -3   9         83.68         92.10        10.12 o                         
   7  -3   9        191.94        169.69         9.03 o                         
   8  -3   9         88.51         90.48        15.67 o                         
  -6  -2   9         37.40         35.46        11.68 o                         
  -5  -2   9        126.50        124.56        10.88 o                         
  -4  -2   9        389.43        381.20        16.29 o                         
  -3  -2   9          0.82          5.57        10.94 o                         
  -2  -2   9        125.72        127.83         9.83 o                         
  -1  -2   9          0.65         -2.91         8.12 o                         
   0  -2   9         18.50         25.69         7.39 o                         
   1  -2   9        121.17        116.26         7.49 o                         
   2  -2   9        116.30        106.17         8.30 o                         
   3  -2   9         28.14         34.22        10.00 o                         
   4  -2   9          0.62         -2.62         7.23 o                         
   5  -2   9          0.00          6.54         7.50 o                         
   6  -2   9          0.32          2.44         8.07 o                         
   7  -2   9          2.14         14.01         9.06 o                         
   8  -2   9         16.76         17.89        10.08 o                         
  -6  -1   9          7.76          3.36        12.02 o                         
  -5  -1   9         97.30        104.33        14.01 o                         
  -4  -1   9        218.15        207.02        12.54 o                         
  -3  -1   9        220.83        197.31        10.06 o                         
  -2  -1   9         52.84         64.17         7.57 o                         
  -1  -1   9          5.43          8.56         7.16 o                         
   0  -1   9         19.80         16.08         6.33 o                         
   1  -1   9         73.90         74.21        10.20 o                         
   2  -1   9         50.24         60.21        14.37 o                         
   3  -1   9         50.28         49.03        11.56 o                         
   4  -1   9          1.40          9.51         8.30 o                         
   5  -1   9          3.40          3.89         8.59 o                         
   6  -1   9         22.05         30.06         8.02 o                         
   7  -1   9          2.62         15.28         8.56 o                         
   8  -1   9          4.70          9.33         8.65 o                         
  -6   0   9          3.80          7.92         8.56 o                         
  -5   0   9         37.16         35.28         8.73 o                         
  -4   0   9         16.47         20.34        10.21 o                         
  -3   0   9         40.25         55.86        11.42 o                         
  -2   0   9        124.82        117.42        11.34 o                         
  -1   0   9        152.02        150.05        10.96 o                         
   0   0   9         35.04         39.54         7.15 o                         
   1   0   9          0.03         -2.34         8.06 o                         
   2   0   9         20.47         28.58         8.06 o                         
   3   0   9          3.66          6.19         7.68 o                         
   4   0   9         62.32         60.23         7.21 o                         
   5   0   9         16.97         11.73         7.32 o                         
   6   0   9          9.63         -0.58         9.32 o                         
   7   0   9          0.30         12.09         8.46 o                         
   8   0   9          0.00          5.56        11.08 o                         
  -6   1   9          0.38        -11.52        11.52 o                         
  -5   1   9          4.10          5.62        12.69 o                         
  -4   1   9         39.92         56.20         9.69 o                         
  -3   1   9          0.00          4.11         7.49 o                         
  -2   1   9        266.92        264.28        10.36 o                         
  -1   1   9         58.54         55.39         8.99 o                         
   0   1   9         93.20         85.78         8.40 o                         
   1   1   9        248.67        250.94         9.26 o                         
   2   1   9        312.10        298.35         9.79 o                         
   3   1   9         59.54         70.45         8.55 o                         
   4   1   9          0.75          0.08         8.05 o                         
   5   1   9         13.89          9.89        10.50 o                         
   6   1   9          4.50         19.78         8.18 o                         
   7   1   9         21.83         26.77         8.49 o                         
   8   1   9          0.00         13.02         8.50 o                         
  -6   2   9          0.40          6.40        14.30 o                         
  -5   2   9         51.73         64.05        12.76 o                         
  -4   2   9          0.41          8.44        11.70 o                         
  -3   2   9          2.25          0.77         9.59 o                         
  -2   2   9         30.04         33.68         8.21 o                         
  -1   2   9         14.78         14.80         8.82 o                         
   0   2   9         55.79         58.31        10.27 o                         
   1   2   9         80.54         88.86         8.74 o                         
   2   2   9         53.54         48.11         7.76 o                         
   3   2   9        691.53        730.19        12.58 o                         
   4   2   9        106.65        112.31         8.21 o                         
   5   2   9         13.44         25.01         7.88 o                         
   6   2   9         19.34         15.81         9.90 o                         
   7   2   9          4.56          5.44         8.51 o                         
   8   2   9          6.06         11.48         9.74 o                         
  -6   3   9         22.13         28.61        20.99 o                         
  -5   3   9          5.70         10.17        13.29 o                         
  -4   3   9          0.75         12.39        12.22 o                         
  -3   3   9         53.83         61.52         9.41 o                         
  -2   3   9         61.76         62.73         9.12 o                         
  -1   3   9          0.01          6.50         8.08 o                         
   0   3   9         47.58         60.14         8.97 o                         
   1   3   9        274.18        270.82        10.12 o                         
   2   3   9        278.64        278.34         9.40 o                         
   3   3   9         26.36         34.25         7.90 o                         
   4   3   9         61.34         69.88         8.48 o                         
   5   3   9         57.56         63.88        10.74 o                         
   6   3   9         94.55        110.02         9.70 o                         
   7   3   9          5.40         13.79        10.62 o                         
   8   3   9          0.13         19.58         9.47 o                         
  -5   4   9          7.64         11.30        13.48 o                         
  -4   4   9          5.68         -3.00        10.33 o                         
  -3   4   9        108.32        105.26        10.21 o                         
  -2   4   9         22.93         18.76        11.35 o                         
  -1   4   9         33.46         31.16         8.15 o                         
   0   4   9          1.35          4.45         7.10 o                         
   1   4   9        222.90        206.31         9.33 o                         
   2   4   9        202.51        181.70         9.08 o                         
   3   4   9         17.78         25.96        10.41 o                         
   4   4   9          0.26          3.65        13.35 o                         
   5   4   9         59.50         76.39        11.12 o                         
   6   4   9         82.29         80.61        15.52 o                         
   7   4   9          0.08          8.37        10.05 o                         
   8   4   9         16.79         13.46         9.32 o                         
  -5   5   9          4.43         -2.95        14.22 o                         
  -4   5   9          0.53         -1.08        10.79 o                         
  -3   5   9         54.65         86.80        14.02 o                         
  -2   5   9         93.88         94.60        11.96 o                         
  -1   5   9        114.22        102.26         9.38 o                         
   0   5   9          5.06          5.83         9.12 o                         
   1   5   9        451.70        431.84        12.39 o                         
   2   5   9        588.07        559.62        26.48 o                         
   3   5   9          3.18         13.77         8.72 o                         
   4   5   9         54.01         45.83        11.12 o                         
   5   5   9         14.71         25.57        11.33 o                         
   6   5   9         42.82         40.26         8.63 o                         
   7   5   9          3.02         18.12        10.35 o                         
   8   5   9          0.02         11.71        11.37 o                         
  -4   6   9         14.62         13.70        13.63 o                         
  -3   6   9         70.73         88.29        10.66 o                         
  -2   6   9         11.33          9.21        11.61 o                         
  -1   6   9          4.87          5.12        10.80 o                         
   0   6   9        207.22        179.96        10.22 o                         
   1   6   9        233.63        237.48        11.82 o                         
   2   6   9        297.58        285.35        10.38 o                         
   3   6   9          7.65          2.66        11.70 o                         
   4   6   9          0.23         -2.62         9.24 o                         
   5   6   9          4.23          0.83         8.62 o                         
   6   6   9         62.88         58.17        10.37 o                         
   7   6   9          0.61         -9.02        10.48 o                         
   8   6   9         12.29         12.24        11.39 o                         
  -4   7   9          7.61        -18.62        20.00 o                         
  -3   7   9         58.48         37.82        13.79 o                         
  -2   7   9         36.87         33.62        17.99 o                         
  -1   7   9          0.10          2.41        12.72 o                         
   0   7   9         45.99         49.24        11.49 o                         
   1   7   9          3.17          9.64         9.68 o                         
   2   7   9        161.95        145.31        20.16 o                         
   3   7   9          0.28         15.47        11.69 o                         
   4   7   9         10.62          9.17        11.60 o                         
   5   7   9         40.52         34.05         8.42 o                         
   6   7   9          3.32         13.03         9.26 o                         
   7   7   9         21.89         15.67        11.10 o                         
  -3   8   9          0.98          2.74        19.85 o                         
  -2   8   9         30.56         28.96        18.64 o                         
  -1   8   9          2.01          2.82        11.70 o                         
   0   8   9         34.73         32.43        11.19 o                         
   1   8   9          2.50          8.20        10.24 o                         
   2   8   9          0.68         -3.39        11.17 o                         
   3   8   9          1.68          2.37         9.84 o                         
   4   8   9          4.90         -0.13        12.08 o                         
   5   8   9         37.07         52.38        12.83 o                         
   6   8   9          9.00         19.75        18.40 o                         
   7   8   9          0.14         -5.77        12.10 o                         
  -2   9   9          6.52          5.82        19.85 o                         
  -1   9   9          4.34          8.93        12.70 o                         
   0   9   9          1.08         -5.92        11.38 o                         
   1   9   9          0.61          4.59        10.30 o                         
   2   9   9          0.02          2.66        11.10 o                         
   3   9   9          2.68         19.78        12.23 o                         
   4   9   9          0.62          7.51        12.83 o                         
   5   9   9          0.81          1.13        11.03 o                         
   6   9   9          3.21         -2.45        18.57 o                         
  -1  10   9          0.02          7.20        13.15 o                         
   0  10   9         14.59         11.19        11.42 o                         
   1  10   9         12.68         20.58        11.87 o                         
   2  10   9          3.90          7.24        11.58 o                         
   3  10   9          2.21          7.92        10.13 o                         
   4  10   9          6.55         -3.70         9.93 o                         
   5  10   9          0.00          4.64        11.93 o                         
   1  11   9         14.41         11.89        12.21 o                         
   2  11   9          4.04         13.96        12.50 o                         
   3  11   9         35.03         32.71        12.07 o                         
  -2  -9  10         13.48         -3.79        14.46 o                         
  -1  -9  10          2.63          2.23        15.28 o                         
   0  -9  10         47.80         62.64        10.31 o                         
   1  -9  10        106.85        106.60        13.67 o                         
   2  -9  10          2.89         17.63        14.16 o                         
   3  -9  10          8.05         11.07        15.08 o                         
  -3  -8  10          1.27         16.00        12.01 o                         
  -2  -8  10         48.60         49.43        36.13 o                         
  -1  -8  10          1.01          3.80        10.67 o                         
   0  -8  10          0.04          7.22        10.44 o                         
   1  -8  10         33.66         35.12         9.01 o                         
   2  -8  10          8.92         22.25        10.36 o                         
   3  -8  10          4.23          4.71        13.74 o                         
   4  -8  10         12.58         23.94         9.93 o                         
  -4  -7  10         19.34         20.82         9.15 o                         
  -3  -7  10         69.82         80.82        11.31 o                         
  -2  -7  10         63.16         53.34        10.11 o                         
  -1  -7  10          1.58         -5.56        12.93 o                         
   0  -7  10          6.24         11.78         8.87 o                         
   1  -7  10         33.87         71.54        12.94 o                         
   2  -7  10          0.14         -0.91         8.75 o                         
   3  -7  10          6.29         18.75        10.21 o                         
   4  -7  10          0.25         13.95         8.70 o                         
   5  -7  10          3.34         -1.34         8.92 o                         
  -5  -6  10          0.00         13.17        10.64 o                         
  -4  -6  10         35.48         30.19         9.90 o                         
  -3  -6  10          0.63         14.83         9.17 o                         
  -2  -6  10          0.07          2.47         8.62 o                         
  -1  -6  10         50.59         67.19        17.07 o                         
   0  -6  10          3.41         -9.54        14.90 o                         
   1  -6  10         31.84         27.86        12.26 o                         
   2  -6  10         32.91         34.38        11.65 o                         
   3  -6  10         12.20         22.26        22.97 o                         
   4  -6  10          6.77         -0.64         7.83 o                         
   5  -6  10          1.32          4.23         9.68 o                         
   6  -6  10          0.56          4.90        15.90 o                         
  -5  -5  10          1.46          2.96        11.63 o                         
  -4  -5  10         65.47         57.33        11.70 o                         
  -3  -5  10         75.16         79.05         8.04 o                         
  -2  -5  10        181.61        188.40        10.25 o                         
  -1  -5  10        120.93        130.66        11.86 o                         
   0  -5  10         17.58         22.24        11.41 o                         
   1  -5  10         24.81         25.14         9.02 o                         
   2  -5  10         66.99         76.49         9.52 o                         
   3  -5  10         25.99         29.22         9.50 o                         
   4  -5  10          2.62          9.93         9.76 o                         
   5  -5  10          6.97         17.95         8.26 o                         
   6  -5  10          0.40          0.62         8.65 o                         
  -5  -4  10          4.11          6.39        13.25 o                         
  -4  -4  10        107.84        110.52        10.06 o                         
  -3  -4  10        107.17        115.15         8.78 o                         
  -2  -4  10         42.53         36.30        11.35 o                         
  -1  -4  10          0.01          6.66         8.46 o                         
   0  -4  10          7.13          7.22         8.85 o                         
   1  -4  10          0.02         22.63        18.20 o                         
   2  -4  10        317.02        316.17        42.48 o                         
   3  -4  10         11.91         24.40        10.94 o                         
   4  -4  10          1.58          0.72         7.21 o                         
   5  -4  10          0.05          3.42         8.46 o                         
   6  -4  10          0.00          3.26         9.04 o                         
   7  -4  10          2.94         16.88         9.26 o                         
  -6  -3  10          0.69         15.62        21.40 o                         
  -5  -3  10         68.44         53.10        10.82 o                         
  -4  -3  10         64.53         64.61         9.04 o                         
  -3  -3  10         42.58         35.26         9.51 o                         
  -2  -3  10        232.84        240.87        11.56 o                         
  -1  -3  10          0.27         -5.13         8.64 o                         
   0  -3  10        100.79        101.77         9.24 o                         
   1  -3  10         38.11         30.48        10.56 o                         
   2  -3  10         43.45         41.48        10.51 o                         
   3  -3  10        127.17        141.10        16.09 o                         
   4  -3  10         59.51         63.34         9.13 o                         
   5  -3  10          0.53         -7.30         7.30 o                         
   6  -3  10         57.04         61.85        13.37 o                         
   7  -3  10         16.05         16.48        13.58 o                         
  -6  -2  10          0.19          3.28        14.60 o                         
  -5  -2  10         46.87         51.96        14.59 o                         
  -4  -2  10         22.39         23.64        10.14 o                         
  -3  -2  10          6.82          9.80         8.09 o                         
  -2  -2  10        266.43        236.94        18.55 o                         
  -1  -2  10         10.37         20.57         8.67 o                         
   0  -2  10         17.93         18.54         6.69 o                         
   1  -2  10          4.45          8.06        10.55 o                         
   2  -2  10         88.82         74.77        10.47 o                         
   3  -2  10         46.99         41.95         7.56 o                         
   4  -2  10          0.01         13.65         8.87 o                         
   5  -2  10         12.21          9.53         7.10 o                         
   6  -2  10         67.42         65.34        10.02 o                         
   7  -2  10          0.02          4.10         9.35 o                         
  -6  -1  10         18.87         20.37        12.15 o                         
  -5  -1  10         19.99         22.40        10.91 o                         
  -4  -1  10          4.33         10.20         9.80 o                         
  -3  -1  10        192.02        187.78        10.07 o                         
  -2  -1  10        334.18        318.26        10.64 o                         
  -1  -1  10        101.94        100.60         8.97 o                         
   0  -1  10        249.34        212.57        18.34 o                         
   1  -1  10         14.98         23.12         7.45 o                         
   2  -1  10         41.87         36.74         8.64 o                         
   3  -1  10          2.18         15.60         8.26 o                         
   4  -1  10          9.94         12.76         8.53 o                         
   5  -1  10         10.30         12.13         7.82 o                         
   6  -1  10          7.25         -2.32         9.59 o                         
   7  -1  10          7.89          7.37         8.50 o                         
   8  -1  10          0.00         -2.64         9.12 o                         
  -6   0  10          3.35         -7.35        15.39 o                         
  -5   0  10          0.47          6.82        12.88 o                         
  -4   0  10          1.70          0.93         9.45 o                         
  -3   0  10         40.62         35.78        10.08 o                         
  -2   0  10        124.43        113.12         8.33 o                         
  -1   0  10          1.83         13.39         8.61 o                         
   0   0  10        523.50        504.00        14.36 o                         
   1   0  10          3.94         13.12         8.77 o                         
   2   0  10         94.58         97.45        10.80 o                         
   3   0  10          6.85          9.76         7.21 o                         
   4   0  10         19.53         20.53         7.48 o                         
   5   0  10         14.98         14.97         6.85 o                         
   6   0  10          0.42          9.39         9.34 o                         
   7   0  10          0.00          3.95         8.73 o                         
   8   0  10          3.61          3.46        10.08 o                         
  -5   1  10          0.17         19.25        10.98 o                         
  -4   1  10          5.52          5.45        12.51 o                         
  -3   1  10          1.99          9.91        10.65 o                         
  -2   1  10         10.79          8.20         9.11 o                         
  -1   1  10        195.54        180.60        10.02 o                         
   0   1  10        290.69        282.83        12.13 o                         
   1   1  10        114.66        108.66         9.41 o                         
   2   1  10         66.44         64.26         9.11 o                         
   3   1  10        554.27        535.98        28.74 o                         
   4   1  10          5.81         12.16         6.80 o                         
   5   1  10          0.05          5.33         7.87 o                         
   6   1  10         48.49         44.92         8.65 o                         
   7   1  10          2.63         -0.72         8.89 o                         
   8   1  10         16.17         17.10        10.12 o                         
  -5   2  10          0.63         17.00        11.97 o                         
  -4   2  10          5.79         -0.81        10.02 o                         
  -3   2  10          3.71          5.52         7.50 o                         
  -2   2  10         65.01         77.34        10.72 o                         
  -1   2  10          4.83          1.03         8.76 o                         
   0   2  10         49.82         47.19         9.31 o                         
   1   2  10         27.29         23.87         7.96 o                         
   2   2  10       1134.44       1150.33        13.73 o                         
   3   2  10         59.31         57.82         7.74 o                         
   4   2  10          3.69          8.36         7.08 o                         
   5   2  10        133.76        128.41         7.83 o                         
   6   2  10        199.33        195.12        10.72 o                         
   7   2  10          3.71          2.15         9.10 o                         
   8   2  10          1.69          2.58        11.38 o                         
  -5   3  10          0.31         21.47        14.09 o                         
  -4   3  10         27.69         41.06        13.11 o                         
  -3   3  10          0.40          1.36        11.72 o                         
  -2   3  10         15.27          9.81         9.51 o                         
  -1   3  10          7.56          0.75        10.11 o                         
   0   3  10         52.52         62.69         9.39 o                         
   1   3  10         17.99         23.20         7.89 o                         
   2   3  10        157.76        161.52        14.46 o                         
   3   3  10          1.16          0.47         8.77 o                         
   4   3  10        111.38        116.04         8.13 o                         
   5   3  10         46.83         55.86        11.18 o                         
   6   3  10         40.58         24.87        10.59 o                         
   7   3  10          0.05         -2.03        10.93 o                         
   8   3  10         17.57         30.16        11.52 o                         
  -5   4  10          4.87          6.54        11.68 o                         
  -4   4  10          0.44         -7.63        10.89 o                         
  -3   4  10          4.52         -1.73        12.39 o                         
  -2   4  10          0.99          7.57        10.93 o                         
  -1   4  10         47.79         42.82         8.42 o                         
   0   4  10          0.00          4.38         9.32 o                         
   1   4  10          4.61          7.67        10.55 o                         
   2   4  10        204.46        195.91         9.55 o                         
   3   4  10        108.87        114.02        10.93 o                         
   4   4  10          5.17         27.20        11.16 o                         
   5   4  10         19.10         17.05         9.50 o                         
   6   4  10          0.16          0.18        12.16 o                         
   7   4  10          4.70         -8.68        10.38 o                         
   8   4  10         28.66         38.82        11.62 o                         
  -4   5  10         50.66         45.85        18.61 o                         
  -3   5  10         48.72         51.00        12.74 o                         
  -2   5  10        225.22        224.43        12.94 o                         
  -1   5  10        112.22        108.21         9.51 o                         
   0   5  10          4.76          1.47        10.20 o                         
   1   5  10          5.33          6.88        10.79 o                         
   2   5  10          0.11        -11.04        11.04 o                         
   3   5  10         92.58         97.84        11.38 o                         
   4   5  10         24.23         24.94         9.60 o                         
   5   5  10          0.12          9.92         9.87 o                         
   6   5  10         19.17         13.94        12.69 o                         
   7   5  10         55.61         57.05        13.42 o                         
   8   5  10         24.05         23.69        11.70 o                         
  -4   6  10         42.42         43.98        14.69 o                         
  -3   6  10         33.69         33.71        13.27 o                         
  -2   6  10          7.49          5.68        12.43 o                         
  -1   6  10          9.36         14.20        13.42 o                         
   0   6  10         36.39         38.04         9.30 o                         
   1   6  10        591.14        554.85        13.74 o                         
   2   6  10         30.12         35.40         9.26 o                         
   3   6  10         14.09         15.72         9.48 o                         
   4   6  10          0.90          7.51        11.54 o                         
   5   6  10          5.45          3.97        12.22 o                         
   6   6  10          0.78         21.22        18.04 o                         
   7   6  10         10.45         18.22        11.19 o                         
  -3   7  10          7.46         28.36        20.26 o                         
  -2   7  10          1.43         10.90        18.38 o                         
  -1   7  10          1.99         -0.38        12.34 o                         
   0   7  10         10.89          9.42        11.16 o                         
   1   7  10          4.15         13.47        10.77 o                         
   2   7  10          2.58          6.61        11.64 o                         
   3   7  10         29.74         22.81        12.13 o                         
   4   7  10         34.55         42.15        12.39 o                         
   5   7  10         12.93         -0.61        12.68 o                         
   6   7  10          0.17        -12.87        14.63 o                         
   7   7  10          1.04          5.81        11.52 o                         
  -2   8  10          4.80         18.49        19.35 o                         
  -1   8  10          0.93          7.76        14.21 o                         
   0   8  10          1.18         -2.46        10.35 o                         
   1   8  10          7.33         11.54        11.16 o                         
   2   8  10          0.13         14.80        12.49 o                         
   3   8  10          1.32          7.90        10.21 o                         
   4   8  10         33.17         33.80        10.79 o                         
   5   8  10          1.31         -8.91        11.02 o                         
   6   8  10         20.06         23.22        13.92 o                         
  -1   9  10         12.21         18.71        13.96 o                         
   0   9  10         13.68         23.82        11.71 o                         
   1   9  10          0.11          1.79        11.47 o                         
   2   9  10          2.42          1.53        10.98 o                         
   3   9  10          0.11          0.81        13.31 o                         
   4   9  10          7.50         -2.12        10.89 o                         
   5   9  10          1.86          9.83        13.98 o                         
   0  10  10         33.62         40.25        14.67 o                         
   1  10  10         11.27         19.23        12.41 o                         
   2  10  10          1.44          8.03        13.27 o                         
   3  10  10          1.37         17.51        14.24 o                         
   4  10  10         15.15         17.49        11.85 o                         
  -2  -8  11          1.70          1.05         9.17 o                         
  -1  -8  11         14.85         16.81        14.02 o                         
   0  -8  11         28.74         35.09         9.92 o                         
   1  -8  11          0.33        -10.55        13.33 o                         
   2  -8  11          1.00          6.63         9.45 o                         
   3  -8  11          7.48          9.87        15.03 o                         
  -3  -7  11         11.83         11.52        12.02 o                         
  -2  -7  11          0.16          2.85        14.07 o                         
  -1  -7  11         72.79         77.66        14.57 o                         
   0  -7  11          3.07          3.75         9.43 o                         
   1  -7  11         24.15         13.68        10.83 o                         
   2  -7  11          5.84          9.41        13.03 o                         
   3  -7  11         27.93         37.10        13.48 o                         
   4  -7  11          0.02         27.95        14.03 o                         
  -4  -6  11          1.86          3.81         9.29 o                         
  -3  -6  11         25.06         45.34         8.15 o                         
  -2  -6  11        160.99         94.63        30.02 o                         
  -1  -6  11         27.04         56.39        12.96 o                         
   0  -6  11          6.65         -1.24        11.47 o                         
   1  -6  11         18.58         34.29        10.30 o                         
   2  -6  11         12.49         12.16        10.34 o                         
   3  -6  11         80.52         83.93        10.55 o                         
   4  -6  11          0.79         11.00        10.69 o                         
   5  -6  11          0.22         15.61        11.55 o                         
  -4  -5  11          6.97         10.27        11.94 o                         
  -3  -5  11          5.20          8.31        10.69 o                         
  -2  -5  11         27.01         32.10         8.96 o                         
  -1  -5  11        188.59        229.08        12.02 o                         
   0  -5  11         14.82         17.00        12.05 o                         
   1  -5  11          0.79         -4.86        10.04 o                         
   2  -5  11         36.66         47.51        10.20 o                         
   3  -5  11         10.70         24.21        11.39 o                         
   4  -5  11          4.94         -7.80        15.69 o                         
   5  -5  11          8.54         16.74         8.76 o                         
   6  -5  11          2.38         29.56        10.26 o                         
  -5  -4  11          0.94         -1.83        12.06 o                         
  -4  -4  11         32.47         56.89        14.05 o                         
  -3  -4  11         19.60         12.00         8.02 o                         
  -2  -4  11        121.13        107.63        10.03 o                         
  -1  -4  11         60.45         62.50         7.47 o                         
   0  -4  11          4.68         14.45        11.38 o                         
   1  -4  11          5.93          5.73         9.43 o                         
   2  -4  11          0.50         -0.81         8.35 o                         
   3  -4  11          0.95          7.06         9.53 o                         
   4  -4  11        267.79        275.97        10.98 o                         
   5  -4  11          4.80          2.59        10.24 o                         
   6  -4  11          0.09         -0.62         9.71 o                         
  -5  -3  11         16.69         21.35        14.44 o                         
  -4  -3  11         45.63         47.03        10.89 o                         
  -3  -3  11         76.66         83.39        10.18 o                         
  -2  -3  11          7.77         11.37         8.11 o                         
  -1  -3  11         46.82         37.58         9.18 o                         
   0  -3  11         27.95         30.78         8.08 o                         
   1  -3  11          2.56          8.36        11.12 o                         
   2  -3  11          5.46         14.64        11.71 o                         
   3  -3  11         66.64         51.69         8.21 o                         
   4  -3  11         26.67         28.46         8.24 o                         
   5  -3  11         28.44         42.58        14.96 o                         
   6  -3  11         69.86         64.56         9.53 o                         
   7  -3  11         21.47         34.06        14.40 o                         
  -5  -2  11          4.83         14.97        11.92 o                         
  -4  -2  11         34.35         25.91        10.83 o                         
  -3  -2  11         35.58         30.48         9.89 o                         
  -2  -2  11         10.83         19.99         9.45 o                         
  -1  -2  11         20.36         24.80         7.12 o                         
   0  -2  11          0.02          8.69         7.97 o                         
   1  -2  11         11.99          5.77        10.91 o                         
   2  -2  11         12.03         14.88        11.32 o                         
   3  -2  11          5.75          0.41         9.17 o                         
   4  -2  11          0.53          4.99         9.20 o                         
   5  -2  11          9.12         11.85         8.26 o                         
   6  -2  11          4.39          4.63        10.05 o                         
   7  -2  11         23.44         20.01        11.18 o                         
  -5  -1  11          6.12          9.79        10.95 o                         
  -4  -1  11         12.13         21.96        10.66 o                         
  -3  -1  11          6.38         10.13        10.01 o                         
  -2  -1  11          2.19          6.47         9.38 o                         
  -1  -1  11        168.94        178.19         9.84 o                         
   0  -1  11         48.09         50.68         9.08 o                         
   1  -1  11        101.60         99.30        10.91 o                         
   2  -1  11         82.55         83.84         9.28 o                         
   3  -1  11         24.17         45.96        15.90 o                         
   4  -1  11          3.18         -0.01         6.97 o                         
   5  -1  11         11.42         20.41         9.12 o                         
   6  -1  11          3.64          6.71         7.56 o                         
   7  -1  11          5.27          6.93         9.66 o                         
  -5   0  11          1.32          3.17        11.15 o                         
  -4   0  11          3.25         10.24         9.71 o                         
  -3   0  11          4.61          6.03        10.68 o                         
  -2   0  11         35.32         54.42         9.57 o                         
  -1   0  11        262.50        232.91        15.32 o                         
   0   0  11         79.11         69.25         9.17 o                         
   1   0  11         41.87         31.59         7.97 o                         
   2   0  11         77.04         73.41        11.44 o                         
   3   0  11        132.11        150.32        11.15 o                         
   4   0  11          0.22         10.48         7.62 o                         
   5   0  11          0.00         -5.05         9.28 o                         
   6   0  11          8.00         19.04         8.64 o                         
   7   0  11          1.09         -0.80        10.78 o                         
  -5   1  11          4.64         27.78        20.02 o                         
  -4   1  11         11.63          9.21        10.64 o                         
  -3   1  11         43.61         55.98        11.56 o                         
  -2   1  11         36.16         33.41         9.74 o                         
  -1   1  11        105.41        110.76         8.46 o                         
   0   1  11          0.67          5.50         9.51 o                         
   1   1  11        378.73        352.57        23.83 o                         
   2   1  11        785.04        780.56        14.89 o                         
   3   1  11          0.31          0.49         8.40 o                         
   4   1  11        240.83        223.99         9.02 o                         
   5   1  11          1.00          7.92         8.37 o                         
   6   1  11          1.32         14.18         8.62 o                         
   7   1  11         43.80         38.97         9.26 o                         
   8   1  11          0.67         11.96        21.68 o                         
  -5   2  11          1.07         10.37        10.25 o                         
  -4   2  11          0.85         -2.08        10.81 o                         
  -3   2  11          0.00         -0.04        12.54 o                         
  -2   2  11         15.12         19.07        10.37 o                         
  -1   2  11          9.38          6.30        10.65 o                         
   0   2  11          1.95          3.14         8.92 o                         
   1   2  11          3.63          0.59         7.75 o                         
   2   2  11        252.45        261.46        10.89 o                         
   3   2  11         66.65         72.93         9.23 o                         
   4   2  11        507.98        538.43        12.92 o                         
   5   2  11        104.47        101.42        12.27 o                         
   6   2  11         75.10         70.14        10.89 o                         
   7   2  11         84.18         75.78        10.72 o                         
  -4   3  11          0.85         15.97        13.50 o                         
  -3   3  11          0.89          1.60         9.16 o                         
  -2   3  11         45.41         47.37        11.82 o                         
  -1   3  11          2.61          8.46        10.01 o                         
   0   3  11         19.16         29.69        10.51 o                         
   1   3  11          7.89          3.65         8.02 o                         
   2   3  11        236.97        231.83        10.19 o                         
   3   3  11        123.07        100.02         9.37 o                         
   4   3  11        154.16        140.59        11.13 o                         
   5   3  11          9.56          8.74         9.98 o                         
   6   3  11         49.71         41.02        12.48 o                         
   7   3  11        167.67        174.51        12.51 o                         
  -4   4  11          0.12          4.35        14.11 o                         
  -3   4  11          6.25         10.25        13.29 o                         
  -2   4  11          0.08         -0.62        11.10 o                         
  -1   4  11         18.47          8.64        11.18 o                         
   0   4  11         28.22         34.04         9.56 o                         
   1   4  11          0.79         12.65        12.62 o                         
   2   4  11        214.21        202.03        10.10 o                         
   3   4  11        240.30        236.49        12.15 o                         
   4   4  11         17.10         27.15         9.37 o                         
   5   4  11         30.24         37.74        12.35 o                         
   6   4  11        141.11        157.88        11.11 o                         
   7   4  11          0.98          5.69        11.10 o                         
  -4   5  11         12.76         15.67        10.51 o                         
  -3   5  11        108.11        103.11        14.08 o                         
  -2   5  11          1.27          5.43        12.53 o                         
  -1   5  11          5.22          6.95         9.48 o                         
   0   5  11          1.68         12.01        12.80 o                         
   1   5  11        208.34        184.22        12.06 o                         
   2   5  11         35.05         36.90        11.67 o                         
   3   5  11         76.66         82.16        15.78 o                         
   4   5  11          0.00          1.66         8.25 o                         
   5   5  11          3.29          7.06         8.92 o                         
   6   5  11         66.26         72.31        17.53 o                         
   7   5  11          0.34         -6.83        11.73 o                         
  -3   6  11         60.41         66.06        11.84 o                         
  -2   6  11          3.46          0.08        13.12 o                         
  -1   6  11         32.51         29.38        12.62 o                         
   0   6  11         63.25         53.62        11.31 o                         
   1   6  11          1.24          9.88        11.51 o                         
   2   6  11         23.31         16.82        11.84 o                         
   3   6  11        121.45        123.35        12.49 o                         
   4   6  11          2.84          6.36        12.41 o                         
   5   6  11         49.75         48.13        13.19 o                         
   6   6  11          0.06          9.24        22.61 o                         
   7   6  11          2.43          2.79        10.41 o                         
  -2   7  11          3.55         17.07        19.67 o                         
  -1   7  11          0.04          3.22        13.48 o                         
   0   7  11         11.79         14.23        10.57 o                         
   1   7  11          2.51         11.94        12.33 o                         
   2   7  11          0.42          4.97        12.36 o                         
   3   7  11         26.66         18.05        10.44 o                         
   4   7  11          6.74         13.26        13.15 o                         
   5   7  11         20.79         -5.82        22.00 o                         
   6   7  11          6.06         23.13        14.58 o                         
  -1   8  11          0.13          8.80        16.50 o                         
   0   8  11         21.48         24.20        12.21 o                         
   1   8  11         10.81         17.92        13.04 o                         
   2   8  11          0.00          0.70        13.12 o                         
   3   8  11         12.70          7.48        13.09 o                         
   4   8  11         18.59         32.36        13.60 o                         
   5   8  11         31.12         36.72        19.80 o                         
   0   9  11          0.89          9.14        12.88 o                         
   1   9  11          1.85          5.69        12.73 o                         
   2   9  11         14.35          7.96        13.95 o                         
   3   9  11          0.01          8.87        11.67 o                         
   4   9  11         27.68         53.77        14.28 o                         
   1  -8  12          1.92         11.61        20.43 o                         
  -2  -7  12          0.04         -9.12        12.15 o                         
  -1  -7  12          4.46         17.43        10.45 o                         
   0  -7  12          0.24         -7.05        17.67 o                         
   1  -7  12          0.85          1.03        11.44 o                         
   2  -7  12          2.65          8.80        11.09 o                         
   3  -7  12         21.64         36.52        14.33 o                         
  -3  -6  12          8.07         14.58         8.64 o                         
  -2  -6  12         24.15         29.73        18.04 o                         
  -1  -6  12         66.20         66.97         8.80 o                         
   0  -6  12         92.64         91.54        13.52 o                         
   1  -6  12          4.91         35.25        10.78 o                         
   2  -6  12         16.91         17.47        10.77 o                         
   3  -6  12         26.00         10.19        11.04 o                         
   4  -6  12          1.55         15.32        10.03 o                         
  -3  -5  12         34.06         26.15         8.41 o                         
  -2  -5  12          2.60          3.04        10.99 o                         
  -1  -5  12         46.79         38.15         8.94 o                         
   0  -5  12         19.15         14.92        12.65 o                         
   1  -5  12         19.56          9.63        11.45 o                         
   2  -5  12          4.54          5.51        12.65 o                         
   3  -5  12          7.02          6.90        10.33 o                         
   4  -5  12         20.83         23.02         9.37 o                         
   5  -5  12          0.47         12.74         9.97 o                         
  -4  -4  12         15.57         37.44        11.90 o                         
  -3  -4  12          0.05         -0.35         9.63 o                         
  -2  -4  12          2.71          8.71        12.61 o                         
  -1  -4  12         82.18         68.18        10.46 o                         
   0  -4  12         37.99         30.95         8.68 o                         
   1  -4  12         88.01         90.78        13.60 o                         
   2  -4  12         35.30         41.23        10.37 o                         
   3  -4  12          6.20         23.42        10.45 o                         
   4  -4  12         31.53         33.19        10.25 o                         
   5  -4  12         10.00         13.20         9.51 o                         
   6  -4  12          0.35        -10.53        10.53 o                         
  -4  -3  12         16.51         34.60        11.64 o                         
  -3  -3  12          3.70          1.06        10.84 o                         
  -2  -3  12          0.88         14.89        10.12 o                         
  -1  -3  12         18.14         16.81         8.33 o                         
   0  -3  12          4.09          8.07         9.76 o                         
   1  -3  12          0.03          6.72         9.61 o                         
   2  -3  12          0.04          9.81        12.09 o                         
   3  -3  12         97.05        104.50         9.96 o                         
   4  -3  12         15.62         13.60         8.79 o                         
   5  -3  12          0.74         10.53         9.20 o                         
   6  -3  12          0.41          5.80        15.53 o                         
  -4  -2  12          1.06         -0.68        11.50 o                         
  -3  -2  12          2.73          9.39        10.65 o                         
  -2  -2  12         43.95         41.62         8.92 o                         
  -1  -2  12          1.82          8.49         8.52 o                         
   0  -2  12          2.01         -2.06         7.49 o                         
   1  -2  12          8.44          2.61         8.28 o                         
   2  -2  12          0.00         -3.92         9.39 o                         
   3  -2  12         23.65         17.31        12.09 o                         
   4  -2  12         47.27         51.10         8.56 o                         
   5  -2  12          0.01         12.33        12.25 o                         
   6  -2  12         29.02         35.65        11.03 o                         
  -4  -1  12         12.81         16.17        11.64 o                         
  -3  -1  12          2.25         -9.31        10.65 o                         
  -2  -1  12          2.85         13.38        10.10 o                         
  -1  -1  12          0.28         16.91         9.69 o                         
   0  -1  12         14.36          8.19         9.78 o                         
   1  -1  12         94.79         84.19         8.62 o                         
   2  -1  12         39.41         41.53         9.52 o                         
   3  -1  12         30.04         28.83         9.70 o                         
   4  -1  12         22.06         34.77        10.09 o                         
   5  -1  12         14.02          2.47         7.97 o                         
   6  -1  12          5.85         -1.11         9.21 o                         
   7  -1  12         20.24         22.01        11.59 o                         
  -4   0  12          0.31          3.83         9.87 o                         
  -3   0  12         68.36         63.44        11.00 o                         
  -2   0  12         27.23         25.72        10.31 o                         
  -1   0  12          0.33          3.96         8.47 o                         
   0   0  12         89.89         71.98         8.66 o                         
   1   0  12         15.24         13.73         9.56 o                         
   2   0  12         99.26        105.77         8.60 o                         
   3   0  12         47.32         63.63        11.63 o                         
   4   0  12        156.78        162.26         9.25 o                         
   5   0  12         91.82         83.06         9.32 o                         
   6   0  12         14.59          9.49         8.05 o                         
   7   0  12          8.66          8.52         8.78 o                         
  -4   1  12          0.01          0.44        13.89 o                         
  -3   1  12          0.46         -0.73        11.43 o                         
  -2   1  12         93.99         86.14        10.62 o                         
  -1   1  12         15.25         15.26         9.92 o                         
   0   1  12         33.34         45.53         9.59 o                         
   1   1  12         35.71         44.16         8.60 o                         
   2   1  12         94.08        107.69        10.61 o                         
   3   1  12        931.42        932.29        14.85 o                         
   4   1  12          2.34         -5.73        10.42 o                         
   5   1  12          1.00         13.60        10.71 o                         
   6   1  12          8.21         10.02         8.32 o                         
   7   1  12          4.94          0.29        10.17 o                         
  -4   2  12          1.59         -2.82        13.90 o                         
  -3   2  12          1.78          6.68        13.41 o                         
  -2   2  12         25.65         19.77        11.71 o                         
  -1   2  12         56.05         44.77        10.03 o                         
   0   2  12          5.90          4.92         9.80 o                         
   1   2  12         83.65         78.76        13.38 o                         
   2   2  12          0.53         12.95         8.71 o                         
   3   2  12        102.84        120.30        10.09 o                         
   4   2  12         74.55         68.39        12.25 o                         
   5   2  12        117.89        125.15        16.22 o                         
   6   2  12         67.90         53.55        10.10 o                         
   7   2  12         26.69         12.86        12.17 o                         
  -4   3  12         10.45         14.37        20.51 o                         
  -3   3  12          1.51         11.05        19.01 o                         
  -2   3  12          4.20          2.12        11.85 o                         
  -1   3  12         14.82         26.75        10.83 o                         
   0   3  12         16.94         21.83         9.93 o                         
   1   3  12         53.36         67.76        10.77 o                         
   2   3  12          0.67          3.71        11.51 o                         
   3   3  12         97.57        100.61        12.11 o                         
   4   3  12         24.73         24.90         9.66 o                         
   5   3  12         23.93         30.63        10.46 o                         
   6   3  12         75.45         61.98         9.68 o                         
   7   3  12         24.74         39.03        14.12 o                         
  -3   4  12         37.28         39.30        11.62 o                         
  -2   4  12         11.94          4.88        14.24 o                         
  -1   4  12         25.75          5.87        11.99 o                         
   0   4  12         14.67         22.18         9.99 o                         
   1   4  12          9.10         11.39        11.75 o                         
   2   4  12          3.34         15.75         9.49 o                         
   3   4  12         14.40         17.19         9.84 o                         
   4   4  12         17.53         25.07        10.49 o                         
   5   4  12         43.82         36.59        13.32 o                         
   6   4  12         11.53         10.16        13.61 o                         
   7   4  12          4.05          0.69        12.17 o                         
  -3   5  12         41.49         36.11        16.08 o                         
  -2   5  12         47.07         49.23        14.08 o                         
  -1   5  12          8.83         11.91        12.96 o                         
   0   5  12         24.37         17.65        18.10 o                         
   1   5  12          1.76         -2.01        11.99 o                         
   2   5  12         12.34          7.36         9.77 o                         
   3   5  12          8.91         19.20        10.29 o                         
   4   5  12          2.07         -6.94        12.84 o                         
   5   5  12          8.90         20.29         9.56 o                         
   6   5  12          0.01         22.59        14.36 o                         
  -2   6  12         50.28         66.07        16.55 o                         
  -1   6  12          1.70          1.82        14.63 o                         
   0   6  12         12.35         15.30        13.63 o                         
   1   6  12         53.83         50.01        12.27 o                         
   2   6  12          2.06          5.54        12.16 o                         
   3   6  12          0.27          2.84        10.58 o                         
   4   6  12         18.34         33.40        13.19 o                         
   5   6  12          0.77          5.47        11.18 o                         
   6   6  12          4.59          8.38        14.25 o                         
  -1   7  12         23.75         22.50        15.19 o                         
   0   7  12          5.31         11.07        13.27 o                         
   1   7  12          2.84          6.22        13.03 o                         
   2   7  12          3.27         -1.98        13.02 o                         
   3   7  12         13.13         15.16        10.97 o                         
   4   7  12          3.54          7.25        13.69 o                         
   5   7  12         26.09         35.84        12.01 o                         
   0   8  12          4.69          4.04        14.02 o                         
   1   8  12          9.54          8.81        13.86 o                         
   2   8  12          0.76         -6.82        13.85 o                         
   3   8  12         16.13          7.61        14.46 o                         
   4   8  12          3.25         23.41        16.44 o                         
   2   9  12          8.32         28.68        21.63 o                         
  -1  -6  13          3.60         10.67        10.50 o                         
   0  -6  13         45.69         51.00        16.31 o                         
   1  -6  13          7.72         15.45        28.80 o                         
   2  -6  13          7.66        -17.11        20.26 o                         
   3  -6  13         34.63         36.15        12.23 o                         
  -2  -5  13          0.01         12.27        11.59 o                         
  -1  -5  13         17.40         19.38         8.91 o                         
   0  -5  13          2.80          1.40        10.99 o                         
   1  -5  13          3.95          2.14        20.46 o                         
   2  -5  13          3.67         29.21        13.90 o                         
   3  -5  13         21.34         24.09        11.46 o                         
   4  -5  13         32.76         46.86        14.65 o                         
  -3  -4  13          0.47         12.98        10.24 o                         
  -2  -4  13          0.07         17.13        11.43 o                         
  -1  -4  13          0.61          8.38        10.87 o                         
   0  -4  13          2.75         17.19        10.86 o                         
   1  -4  13          2.26         -0.75        10.37 o                         
   2  -4  13          0.85         -1.53         9.24 o                         
   3  -4  13         83.28         85.12        13.76 o                         
   4  -4  13         64.74         57.37        11.50 o                         
   5  -4  13          1.70         13.19        14.61 o                         
  -3  -3  13          2.18         -1.80        10.22 o                         
  -2  -3  13          0.21         -2.57         8.39 o                         
  -1  -3  13          2.45          9.81        10.60 o                         
   0  -3  13         11.63         21.85         8.93 o                         
   1  -3  13          0.27         12.43         9.19 o                         
   2  -3  13          5.12          4.05        29.00 o                         
   3  -3  13          3.69         -5.36        19.05 o                         
   4  -3  13         31.44         31.06         9.25 o                         
   5  -3  13          0.01         20.74         9.31 o                         
  -3  -2  13         14.72         13.15        11.57 o                         
  -2  -2  13          5.17          9.08        10.75 o                         
  -1  -2  13          0.49         10.08         9.12 o                         
   0  -2  13          9.89         12.45         8.01 o                         
   1  -2  13          0.14         -6.72        14.38 o                         
   2  -2  13          0.71         12.41        10.36 o                         
   3  -2  13          0.04          4.25        10.67 o                         
   4  -2  13          1.60          9.47         8.14 o                         
   5  -2  13          4.19          2.80         9.67 o                         
   6  -2  13          6.01          2.60        14.24 o                         
  -3  -1  13          0.00          6.89        11.41 o                         
  -2  -1  13          9.96         14.95        10.88 o                         
  -1  -1  13          4.24          4.65         8.95 o                         
   0  -1  13          0.34          5.88        10.36 o                         
   1  -1  13         15.09         22.57        10.22 o                         
   2  -1  13          0.19         -1.58        10.26 o                         
   3  -1  13          1.93          6.05        11.37 o                         
   4  -1  13        146.25        148.43        13.61 o                         
   5  -1  13         38.29         41.27        13.54 o                         
   6  -1  13          0.58          1.49        11.24 o                         
  -3   0  13          0.10         -5.22        12.15 o                         
  -2   0  13         61.22         48.17        11.04 o                         
  -1   0  13        159.81        155.65        11.03 o                         
   0   0  13         38.21         36.58        10.83 o                         
   1   0  13         34.13         19.16         8.94 o                         
   2   0  13         18.56         16.61        11.43 o                         
   3   0  13         83.53         72.97        13.14 o                         
   4   0  13          0.28          3.08         8.33 o                         
   5   0  13          4.45          2.57        11.35 o                         
   6   0  13          5.64         16.54        11.45 o                         
  -3   1  13          0.00          7.51        12.84 o                         
  -2   1  13         12.17         18.32        12.40 o                         
  -1   1  13         16.05         16.34        10.46 o                         
   0   1  13         31.32         36.71        10.81 o                         
   1   1  13        175.93        170.75         9.53 o                         
   2   1  13          5.02         15.63        10.53 o                         
   3   1  13         99.47         98.49         8.84 o                         
   4   1  13        155.91        165.07         9.89 o                         
   5   1  13        148.75        126.34        10.53 o                         
   6   1  13         36.76         41.72        10.33 o                         
  -3   2  13          0.75          9.14        14.24 o                         
  -2   2  13          1.18          4.17        11.64 o                         
  -1   2  13          0.30          3.89        10.39 o                         
   0   2  13          8.96         10.37        10.38 o                         
   1   2  13          0.29         -8.72        10.77 o                         
   2   2  13          0.04         15.82        11.22 o                         
   3   2  13         13.80         18.89        12.33 o                         
   4   2  13         26.05         22.38         9.02 o                         
   5   2  13         39.26         48.87        13.38 o                         
   6   2  13          7.80         18.80        11.33 o                         
  -3   3  13         10.72         14.89        20.32 o                         
  -2   3  13          3.96          8.92        12.73 o                         
  -1   3  13          5.47          1.85        12.24 o                         
   0   3  13          0.66          7.71        11.01 o                         
   1   3  13          0.20          5.92        13.81 o                         
   2   3  13          0.90          1.78        15.07 o                         
   3   3  13         13.32         15.77        12.35 o                         
   4   3  13         38.46         43.22        14.32 o                         
   5   3  13          7.21          9.92        13.59 o                         
   6   3  13         21.62         -0.48        14.20 o                         
  -2   4  13         12.02         11.69        15.76 o                         
  -1   4  13          0.94          8.64        11.71 o                         
   0   4  13          1.05         19.00        11.16 o                         
   1   4  13         12.18         14.63        12.19 o                         
   2   4  13          0.77         10.84        12.47 o                         
   3   4  13          7.58         15.10        10.50 o                         
   4   4  13          0.10          9.03        10.83 o                         
   5   4  13         20.30         49.35        14.00 o                         
   6   4  13         11.73         23.80        11.89 o                         
  -2   5  13         14.27         21.81        26.01 o                         
  -1   5  13         13.77         16.84        13.99 o                         
   0   5  13          5.65          6.37        13.14 o                         
   1   5  13         15.04         26.11        12.61 o                         
   2   5  13          0.51         -7.34        12.78 o                         
   3   5  13          8.05         16.99        12.99 o                         
   4   5  13          2.28         17.13        10.82 o                         
   5   5  13          8.60         13.86        11.32 o                         
   6   5  13          2.14          6.81        10.40 o                         
  -1   6  13          7.99         10.70        19.35 o                         
   0   6  13          0.40         -3.38        20.02 o                         
   1   6  13         28.42         32.29        13.15 o                         
   2   6  13          0.54         -1.72        13.02 o                         
   3   6  13          0.01         -0.50        14.78 o                         
   4   6  13         15.08         34.49        14.58 o                         
   5   6  13         13.08         19.35        10.55 o                         
   0   7  13          0.02          7.28        25.53 o                         
   1   7  13          2.48         -0.83        13.71 o                         
   2   7  13          5.79          6.77        13.76 o                         
   3   7  13          1.47          8.19        11.64 o                         
   4   7  13         14.90         28.16        10.47 o                         
   0  -5  14          8.06          8.52        12.01 o                         
   1  -5  14          3.62         10.96        10.35 o                         
   2  -5  14          3.61         10.36        12.40 o                         
  -1  -4  14          0.04          7.79        11.79 o                         
   0  -4  14         14.64         10.58        10.12 o                         
   1  -4  14          2.21          6.80        11.43 o                         
   2  -4  14         23.53         32.50        13.86 o                         
   3  -4  14          0.66          9.25        14.59 o                         
  -2  -3  14          8.29         12.48        10.13 o                         
  -1  -3  14          0.15          5.57        11.39 o                         
   0  -3  14          4.82         -5.52         8.72 o                         
   1  -3  14          8.61         23.56         9.75 o                         
   2  -3  14          0.09         13.31        11.08 o                         
   3  -3  14          6.14         11.46        16.71 o                         
   4  -3  14         13.86         24.31         9.22 o                         
  -2  -2  14         11.83         25.33        10.32 o                         
  -1  -2  14          3.97          0.83        11.32 o                         
   0  -2  14          2.32         -1.11         9.50 o                         
   1  -2  14         25.04         18.17         9.48 o                         
   2  -2  14         12.85         17.15         9.60 o                         
   3  -2  14          5.55         13.72        10.89 o                         
   4  -2  14         10.63          4.22        11.98 o                         
   5  -2  14         12.30         28.24        10.37 o                         
  -2  -1  14          1.51          1.19        10.25 o                         
  -1  -1  14         42.47         49.10        11.51 o                         
   0  -1  14         28.39         25.80        10.27 o                         
   1  -1  14          6.95          6.74         9.53 o                         
   2  -1  14         72.81         72.02         9.64 o                         
   3  -1  14          2.63         22.33         9.34 o                         
   4  -1  14         84.60         85.88        10.01 o                         
   5  -1  14        147.40        126.90        16.47 o                         
  -2   0  14          0.44          0.90        11.89 o                         
  -1   0  14         34.72         23.00        11.51 o                         
   0   0  14          2.80          6.96        11.08 o                         
   1   0  14         60.97         66.93        11.44 o                         
   2   0  14        105.93        108.20        11.19 o                         
   3   0  14          0.02         11.84         9.84 o                         
   4   0  14          6.84          7.53        10.76 o                         
   5   0  14         11.78         14.41        10.63 o                         
  -2   1  14          0.83         11.82        12.41 o                         
  -1   1  14          6.98          6.61        11.36 o                         
   0   1  14          5.95         12.23        10.84 o                         
   1   1  14         11.38         20.69        10.94 o                         
   2   1  14         92.29         77.40        11.63 o                         
   3   1  14          3.27          4.56        11.07 o                         
   4   1  14          7.80         18.68        10.01 o                         
   5   1  14         21.75         21.57        12.64 o                         
  -2   2  14          5.65          6.47        13.66 o                         
  -1   2  14          4.11          2.76        11.33 o                         
   0   2  14          0.22          4.86        11.53 o                         
   1   2  14          4.01          5.38        11.81 o                         
   2   2  14          2.98          8.75         9.85 o                         
   3   2  14          0.36         14.96        10.60 o                         
   4   2  14         24.94         13.67        13.56 o                         
   5   2  14          0.70          0.85        14.03 o                         
  -2   3  14          4.44          9.88        14.04 o                         
  -1   3  14         15.89         21.64        12.43 o                         
   0   3  14          1.11          0.18        11.73 o                         
   1   3  14         27.31         27.77        12.28 o                         
   2   3  14          1.89         11.89        13.15 o                         
   3   3  14          0.51          3.43        13.34 o                         
   4   3  14          1.58         -1.61        13.84 o                         
   5   3  14          8.23         10.34        14.33 o                         
  -1   4  14          1.21          2.98        13.74 o                         
   0   4  14          2.22         11.16        13.28 o                         
   1   4  14          4.59          0.45        13.13 o                         
   2   4  14          0.44        -13.48        13.48 o                         
   3   4  14          2.91         13.80        19.41 o                         
   4   4  14         21.23         18.17        11.50 o                         
   5   4  14         15.10         13.18        11.96 o                         
   0   5  14          7.73          2.59        14.40 o                         
   1   5  14          3.16         -0.50        20.30 o                         
   2   5  14         19.79         15.91        13.72 o                         
   3   5  14          8.22         15.23        13.82 o                         
   4   5  14         12.93         12.09        14.40 o                         
   1   6  14          0.43         18.50        15.42 o                         
   2   6  14          1.21         -2.27        13.91 o                         
   3   6  14          0.89         10.57        14.35 o                         
   1  -3  15         13.08         28.97        12.13 o                         
   2  -3  15          1.02         -1.77        10.49 o                         
   0  -2  15         27.86         17.92        10.54 o                         
   1  -2  15         15.77         11.27        11.99 o                         
   2  -2  15          7.05         10.83        11.93 o                         
   3  -2  15          8.79         25.21        12.14 o                         
   0  -1  15          0.00          5.13        11.93 o                         
   1  -1  15          3.13         16.93        11.99 o                         
   2  -1  15         97.56        110.23        15.38 o                         
   3  -1  15         55.85         42.89        11.01 o                         
   4  -1  15          6.02         13.24         9.48 o                         
  -1   0  15          0.08         -5.19        12.47 o                         
   0   0  15          0.97          1.91        11.94 o                         
   1   0  15         17.43         26.69        12.36 o                         
   2   0  15          0.00          8.04        10.37 o                         
   3   0  15          3.53         16.72        11.13 o                         
   4   0  15          5.45         11.81        10.12 o                         
  -1   1  15          8.14          9.72        21.46 o                         
   0   1  15          0.03          8.50        10.70 o                         
   1   1  15          0.60          7.78        11.42 o                         
   2   1  15          1.95          1.64         9.33 o                         
   3   1  15          1.67         13.06        10.36 o                         
   4   1  15          0.48          7.37        21.18 o                         
   0   2  15          1.89         -1.86        12.65 o                         
   1   2  15          9.76         14.26        12.28 o                         
   2   2  15          0.32        -11.48        11.48 o                         
   3   2  15          0.11         -2.37        20.86 o                         
   4   2  15          1.78         -6.85        12.64 o                         
   0   3  15          7.54          8.57        12.74 o                         
   1   3  15         20.64         22.15        13.01 o                         
   2   3  15          1.19         19.56        25.74 o                         
   3   3  15         21.74         28.91        11.98 o                         
   4   3  15          0.16         -3.53        15.56 o                         
   1   4  15          8.05         19.28        14.45 o                         
   2   4  15          0.32         -9.85        15.11 o                         
   3   4  15          1.09         14.34        14.50 o                         
                                                                                
